# Supplementary material for: Theoretical morphospace reveals mixed optimisation of the avian wing planform for flight style
Source: Nat Commun. 2026 Mar 31;17:3902. doi: 10.1038/s41467-026-70692-w (PMC13128903; doi:10.1038/s41467-026-70692-w)
Supplement: Supplementary file 3 — Supplementary Data 1 [file 41467_2026_70692_MOESM3_ESM.zip]

Archive with 12 entries (11 files):
- Supplementary Data 1/
- Supplementary Data 1/AerPred.csv
- Supplementary Data 1/BirdCladeNames.csv
- Supplementary Data 1/Bird_TDS2.csv
- Supplementary Data 1/BurstFlap.csv
- Supplementary Data 1/Dive.csv
- Supplementary Data 1/Flight_Styles_Names.csv
- Supplementary Data 1/Hover.csv
- Supplementary Data 1/MarSoar.csv
- Supplementary Data 1/Migrate.csv
- Supplementary Data 1/Taxa Set.xlsx
- Supplementary Data 1/ThermSoar.csv
