# Supplementary material for: Theoretical morphospace reveals mixed optimisation of the avian wing planform for flight style
Source: Nat Commun. 2026 Mar 31;17:3902. doi: 10.1038/s41467-026-70692-w (PMC13128903; doi:10.1038/s41467-026-70692-w)
Supplement: Supplementary file 3 — Supplementary Data 1 [file 41467_2026_70692_MOESM3_ESM.zip › Supplementary Data 1/AerPred.csv]

Cypseloides_niger	1	1	2
Collocalia_amelis	1	1	2
Collocalia_esculenta	1	1	2
Hirundapus_caudacutus	1	1	2
Chaetura_pelagica	1	1	2
Aeronautes_saxatalis	1	1	2
Tachymarptis_melba	1	1	2
Apus_affinis	1	1	2
Apus_apus	1	1	2
Apus_pacificus	1	1	2
Riparia_riparia	1	1	2
Tachycineta_albilinea	1	1	2
Tachycineta_bicolor	1	1	2
Pygochelidon_cyanoleuca	1	1	2
Progne_subis	1	1	2
Hirundo_rustica	1	1	2
Delichon_urbicum	1	1	2
Petrochelidon_pyrrhonota	1	1	2
Myiopagis_viridicata	1	1	2
Elaenia_flavogaster	1	1	2
Elaenia_frantzii	1	1	2
Camptostoma_obsoletum	1	1	2
Capsiempis_flaveola	1	1	2
Zimmerius_vilissimus	1	1	2
Mionectes_oleagineus	1	1	2
Mionectes_olivaceus	1	1	2
Leptopogon_superciliaris	1	1	2
Myiophobus_fasciatus	1	1	2
Oncostoma_cinereigulare	1	1	2
Todirostrum_cinereum	1	1	2
Rhynchocyclus_brevirostris	1	1	2
Rhynchocyclus_olivaceus	1	1	2
Tolmomyias_sulphurescens	1	1	2
Platyrinchus_mystaceus	1	1	2
Sayornis_nigricans	1	1	2
Sayornis_phoebe	1	1	2
Mitrephanes_phaeocercus	1	1	2
Contopus_cooperi	1	1	2
Contopus_fumigatus	1	1	2
Contopus_sordidulus	1	1	2
Contopus_virens	1	1	2
Empidonax_flavescens	1	1	2
Empidonax_flaviventris	1	1	2
Empidonax_minimus	1	1	2
Empidonax_traillii	1	1	2
Empidonax_virescens	1	1	2
Fluvicola_pica	1	1	2
Legatus_leucophaius	1	1	2
Myiozetetes_cayanensis	1	1	2
Myiozetetes_similis	1	1	2
Pitangus_sulphuratus	1	1	2
Myiodynastes_hemichrysus	1	1	2
Myiodynastes_maculatus	1	1	2
Tyrannus_melancholicus	1	1	2
Tyrannus_savana	1	1	2
Tyrannus_tyrannus	1	1	2
Tyrannus_verticalis	1	1	2
Rhytipterna_holerythra	1	1	2
Myiarchus_crinitus	1	1	2
Myiarchus_tuberculifer	1	1	2
Attila_spadiceus	1	1	2
Muscicapa_striata	1	1	2
Erithacus_rubecula	1	1	2
Luscinia_megarhynchos	1	1	2
Luscinia_svecica	1	1	2
Ficedula_albicollis	1	1	2
Ficedula_hyperythra	1	1	2
Ficedula_hypoleuca	1	1	2
Ficedula_parva	1	1	2
Ficedula_semitorquata	1	1	2
Monticola_saxatilis	1	1	2
Saxicola_rubetra	1	1	2
Saxicola_torquatus	1	1	2
Oenanthe_oenanthe	1	1	2
Eurostopodus_mystacalis	1	1	2
Nyctidromus_albicollis	1	1	2
Caprimulgus_carolinensis	1	1	2
Caprimulgus_europaeus	1	1	2
Caprimulgus_longirostris	1	1	2
Caprimulgus_macrurus	1	1	2
Caprimulgus_vociferus	1	1	2
Chordeiles_acutipennis	1	1	2
Chordeiles_minor	1	1	2
Lurocalis_semitorquatus	1	1	2
