# Supplementary material for: Theoretical morphospace reveals mixed optimisation of the avian wing planform for flight style
Source: Nat Commun. 2026 Mar 31;17:3902. doi: 10.1038/s41467-026-70692-w (PMC13128903; doi:10.1038/s41467-026-70692-w)
Supplement: Supplementary file 3 — Supplementary Data 1 [file 41467_2026_70692_MOESM3_ESM.zip › Supplementary Data 1/BirdCladeNames.csv]

Struthioniformes
Rheiformes
Tinamiformes
Anseriformes
Galliformes
Phoenicopteriformes
Podicipediformes
Pterocliformes
Columbiformes
Caprimulgiformes
Apodiformes
Cuculiformes
Otidiformes
Musophagiformes
Gruiformes
Charadriiformes
Eurypygiformes
Phaethontiformes
Gaviiformes
Sphenisciformes
Procellariiformes
Ciconiiformes
Suliformes
Pelecaniformes
Acciptriformes
Strigiformes
Coliiformes
Trogoniformes
Bucerotiformes
Piciformes
Coraciiformes
Cariamiformes
Falconiformes
Psittaciformes
Passeriformes
Podargiformes
