# Supplementary material for: Theoretical morphospace reveals mixed optimisation of the avian wing planform for flight style
Source: Nat Commun. 2026 Mar 31;17:3902. doi: 10.1038/s41467-026-70692-w (PMC13128903; doi:10.1038/s41467-026-70692-w)
Supplement: Supplementary file 3 — Supplementary Data 1 [file 41467_2026_70692_MOESM3_ESM.zip › Supplementary Data 1/Bird_TDS2.csv]

Struthio_camelus	1	1	1
Rhea_americana	1	1	2
Rhea_pennata	1	1	2
Crypturellus_tataupa	1	1	3
Crypturellus_undulatus	1	1	3
Eudromia_elegans	1	1	3
Nothoprocta_cinerascens	1	1	3
Nothoprocta_ornata	1	1	3
Nothoprocta_perdicaria	1	1	3
Nothura_maculosa	1	1	3
Rhynchotus_rufescens	1	1	3
Aix_galericulata	1	1	4
Aix_sponsa	1	1	4
Alopochen_aegyptiaca	1	1	4
Anas_acuta	1	1	4
Anas_americana	1	1	4
Anas_bahamensis	1	1	4
Anas_capensis	1	1	4
Anas_castanea	1	1	4
Anas_clypeata	1	1	4
Anas_crecca	1	1	4
Anas_cyanoptera	1	1	4
Anas_discors	1	1	4
Anas_falcata	1	1	4
Anas_gibberifrons	1	1	4
Anas_platyrhynchos	1	1	4
Anas_querquedula	1	1	4
Anas_rhynchotis	1	1	4
Anas_rubripes	1	1	4
Anas_strepera	1	1	4
Anas_superciliosa	1	1	4
Anas_undulata	1	1	4
Anser_albifrons	1	1	4
Anser_anser	1	1	4
Anser_erythropus	1	1	4
Anser_fabalis	1	1	4
Anser_indicus	1	1	4
Anseranas_semipalmata	1	1	4
Aythya_affinis	1	1	4
Aythya_americana	1	1	4
Aythya_australis	1	1	4
Aythya_collaris	1	1	4
Aythya_fuligula	1	1	4
Aythya_marila	1	1	4
Aythya_nyroca	1	1	4
Aythya_valisineria	1	1	4
Branta_bernicla	1	1	4
Branta_canadensis	1	1	4
Branta_hutchinsii	1	1	4
Branta_leucopsis	1	1	4
Branta_ruficollis	1	1	4
Branta_Sandvicensis	1	1	4
Bucephala_albeola	1	1	4
Bucephala_clangula	1	1	4
Bucephala_islandica	1	1	4
Cairina_moschata	1	1	4
Cereopsis_novaehollandiae	1	1	4
Chauna_torquata	1	1	4
Chen_caerulescens	1	1	4
Chen_canagica	1	1	4
Chen_rossii	1	1	4
Chenonetta_jubata	1	1	4
Clangula_hyemalis	1	1	4
Cyanochen_cyanoptera	1	1	4
Cygnus_atratus	1	1	4
Cygnus_buccinator	1	1	4
Cygnus_columbianus	1	1	4
Cygnus_olor	1	1	4
Dendrocygna_arborea	1	1	4
Dendrocygna_autumnalis	1	1	4
Dendrocygna_bicolor	1	1	4
Dendrocygna_eytoni	1	1	4
Dendrocygna_guttata	1	1	4
Dendrocygna_viduata	1	1	4
Histrionicus_histrionicus	1	1	4
Lophodytes_cucullatus	1	1	4
Malacorhynchus_membranaceus	1	1	4
Marmaronetta_angustirostris	1	1	4
Melanitta_fusca	1	1	4
Melanitta_nigra	1	1	4
Melanitta_perspicillata	1	1	4
Mergellus_albellus	1	1	4
Mergus_merganser	1	1	4
Mergus_serrator	1	1	4
Netta_rufina	1	1	4
Oxyura_jamaicensis	1	1	4
Oxyura_leucocephala	1	1	4
Plectropterus_gambensis	1	1	4
Polysticta_stelleri	1	1	4
Pteronetta_hartlaubii	1	1	4
Sarkidiornis_melanotos	1	1	4
Somateria_fischeri	1	1	4
Somateria_mollissima	1	1	4
Somateria_spectabilis	1	1	4
Stictonetta_naevosa	1	1	4
Tadorna_ferruginea	1	1	4
Tadorna_radjah	1	1	4
Tadorna_tadorna	1	1	4
Tadorna_tadornoides	1	1	4
Acryllium_vulturinum	1	1	5
Alectoris_chukar	1	1	5
Alectura_lathami	1	1	5
Bonasa_bonasia	1	1	5
Bonasa_umbellus	1	1	5
Callipepla_californica	1	1	5
Centrocercus_minimus	1	1	5
Chrysolophus_amherstiae	1	1	5
Chrysolophus_pictus	1	1	5
Colinus_virginianus	1	1	5
Coturnix_chinensis	1	1	5
Coturnix_coturnix	1	1	5
Coturnix_japonica	1	1	5
Coturnix_pectoralis	1	1	5
Coturnix_ypsilophora	1	1	5
Crax_rubra	1	1	5
Crossoptilon_auritum	1	1	5
Crossoptilon_crossoptilon	1	1	5
Cyrtonyx_montezumae	1	1	5
Dendragapus_canadensis	1	1	5
Dendragapus_fuliginosus	1	1	5
Francolinus_africanus	1	1	5
Francolinus_swainsonii	1	1	5
Gallus_gallus	1	1	5
Gallus_lafayetii	1	1	5
Gallus_sonneratii	1	1	5
Lagopus_lagopus	1	1	5
Lagopus_muta	1	1	5
Leipoa_ocellata	1	1	5
Lophophorus_impejanus	1	1	5
Lophura_edwardsi	1	1	5
Lophura_ignita	1	1	5
Lophura_nycthemera	1	1	5
Megapodius_eremita	1	1	5
Megapodius_freycinet	1	1	5
Meleagris_gallopavo	1	1	5
Meleagris_ocellata	1	1	5
Numida_meleagris	1	1	5
Oreortyx_pictus	1	1	5
Pavo_cristatus	1	1	5
Perdix_dauurica	1	1	5
Perdix_perdix	1	1	5
Phasianus_colchicus	1	1	5
Polyplectron_napoleonis	1	1	5
Pucrasia_macrolopha	1	1	5
Syrmaticus_ellioti	1	1	5
Syrmaticus_humiae	1	1	5
Syrmaticus_mikado	1	1	5
Tetrao_mlokosiewiczi	1	1	5
Tetrao_tetrix	1	1	5
Tetrao_urogallus	1	1	5
Tetraogallus_altaicus	1	1	5
Tetraogallus_himalayensis	1	1	5
Tragopan_caboti	1	1	5
Tragopan_satyra	1	1	5
Tragopan_temminckii	1	1	5
Tympanuchus_cupido	1	1	5
Tympanuchus_phasianellus	1	1	5
Phoenicopterus_chilensis	1	1	6
Aechmophorus_occidentalis	1	1	7
Podiceps_auritus	1	1	7
Podiceps_cristatus	1	1	7
Podiceps_grisegena	1	1	7
Podiceps_nigricollis	1	1	7
Podilymbus_podiceps	1	1	7
Tachybaptus_dominicus	1	1	7
Syrrhaptes_paradoxus	1	1	8
Caloenas_nicobarica	1	1	9
Columba_guinea	1	1	9
Columba_livia	1	1	9
Columba_palumbus	1	1	9
Columba_rupestris	1	1	9
Columbina_minuta	1	1	9
Columbina_passerina	1	1	9
Columbina_picui	1	1	9
Columbina_talpacoti	1	1	9
Ducula_bicolor	1	1	9
Geopelia_striata	1	1	9
Geotrygon_costaricensis	1	1	9
Geotrygon_montana	1	1	9
Leptotila_cassini	1	1	9
Leptotila_rufaxilla	1	1	9
Leptotila_verreauxi	1	1	9
Patagioenas_fasciata	1	1	9
Ptilinopus_magnificus	1	1	9
Stigmatopelia_chinensis	1	1	9
Stigmatopelia_senegalensis	1	1	9
Streptopelia_decaocto	1	1	9
Streptopelia_orientalis	1	1	9
Streptopelia_roseogrisea	1	1	9
Streptopelia_turtur	1	1	9
Treron_calvus	1	1	9
Treron_vernans	1	1	9
Zenaida_macroura	1	1	9
Caprimulgus_carolinensis	1	1	10
Caprimulgus_europaeus	1	1	10
Caprimulgus_longirostris	1	1	10
Caprimulgus_macrurus	1	1	10
Caprimulgus_vociferus	1	1	10
Chordeiles_acutipennis	1	1	10
Chordeiles_minor	1	1	10
Eurostopodus_mystacalis	1	1	10
Lurocalis_semitorquatus	1	1	10
Nyctidromus_albicollis	1	1	10
Phalaenoptilus_nuttallii	1	1	10
Adelomyia_melanogenys	1	1	11
Aeronautes_saxatalis	1	1	11
Aglaiocercus_kingi	1	1	11
Amazilia_tzacatl	1	1	11
Anthracothorax_viridis	1	1	11
Apus_affinis	1	1	11
Apus_apus	1	1	11
Apus_pacificus	1	1	11
Archilochus_alexandri	1	1	11
Archilochus_colubris	1	1	11
Calypte_anna	1	1	11
Calypte_costae	1	1	11
Chaetura_pelagica	1	1	11
Chlorostilbon_canivetii	1	1	11
Chlorostilbon_lucidus	1	1	11
Colibri_thalassinus	1	1	11
Collocalia_amelis	1	1	11
Collocalia_esculenta	1	1	11
Cypseloides_niger	1	1	11
Eriocnemis_glaucopoides	1	1	11
Eupherusa_eximia	1	1	11
Eutoxeres_aquila	1	1	11
Glaucis_aeneus	1	1	11
Heliomaster_constantii	1	1	11
Heliomaster_longirostris	1	1	11
Heliothryx_barroti	1	1	11
Hemiprocne_mystacea	1	1	11
Hirundapus_caudacutus	1	1	11
Hylocharis_cyanus	1	1	11
Lampornis_amethystinus	1	1	11
Lampornis_calolaemus	1	1	11
Lampornis_castaneoventris	1	1	11
Lampornis_clemenciae	1	1	11
Lampornis_hemileucus	1	1	11
Lampornis_sybillae	1	1	11
Phaeochroa_cuvierii	1	1	11
Phaethornis_guy	1	1	11
Phaethornis_longirostris	1	1	11
Phaethornis_longuemareus	1	1	11
Phaethornis_malaris	1	1	11
Phaethornis_mexicanus	1	1	11
Selasphorus_sasin	1	1	11
Stellula_calliope	1	1	11
Tachymarptis_melba	1	1	11
Threnetes_ruckeri	1	1	11
Carpococcyx_radiatus	1	1	12
Centropus_bengalensis	1	1	12
Centropus_sinensis	1	1	12
Chrysococcyx_caprius	1	1	12
Coccyzus_americanus	1	1	12
Coccyzus_erythropthalmus	1	1	12
Crotophaga_ani	1	1	12
Crotophaga_major	1	1	12
Crotophaga_sulcirostris	1	1	12
Cuculus_canorus	1	1	12
Cuculus_optatus	1	1	12
Geococcyx_californianus	1	1	12
Piaya_cayana	1	1	12
Ardeotis_kori	1	1	13
Tetrax_tetrax	1	1	13
Corythaeola_cristata	1	1	14
Musophaga_rossae	1	1	14
Amaurornis_phoenicurus	1	1	15
Aramides_cajanea	1	1	15
Aramus_guarauna	1	1	15
Balearica_regulorum	1	1	15
Crex_crex	1	1	15
Fulica_americana	1	1	15
Fulica_atra	1	1	15
Gallicrex_cinerea	1	1	15
Gallinula_chloropus	1	1	15
Grus_americana	1	1	15
Grus_canadensis	1	1	15
Grus_grus	1	1	15
Grus_rubicunda	1	1	15
Porphyrio_porphyrio	1	1	15
Porzana_carolina	1	1	15
Porzana_porzana	1	1	15
Psophia_crepitans	1	1	15
Rallina_fasciata	1	1	15
Rallus_aquaticus	1	1	15
Rallus_elegans	1	1	15
Rallus_limicola	1	1	15
Rallus_longirostris	1	1	15
Sarothrura_elegans	1	1	15
Actitis_hypoleucos	1	1	16
Aethia_cristatella	1	1	16
Alca_torda	1	1	16
Alle_alle	1	1	16
Anous_minutus	1	1	16
Anous_stolidus	1	1	16
Arenaria_interpres	1	1	16
Bartramia_longicauda	1	1	16
Burhinus_bistriatus	1	1	16
Burhinus_capensis	1	1	16
Burhinus_oedicnemus	1	1	16
Calidris_acuminata	1	1	16
Calidris_alba	1	1	16
Calidris_alpina	1	1	16
Calidris_bairdii	1	1	16
Calidris_canutus	1	1	16
Calidris_ferruginea	1	1	16
Calidris_fuscicollis	1	1	16
Calidris_himantopus	1	1	16
Calidris_maritima	1	1	16
Calidris_mauri	1	1	16
Calidris_melanotos	1	1	16
Calidris_minuta	1	1	16
Calidris_minutilla	1	1	16
Calidris_pusilla	1	1	16
Calidris_ruficollis	1	1	16
Calidris_subminuta	1	1	16
Calidris_temminckii	1	1	16
Calidris_tenuirostris	1	1	16
Catharacta_maccormicki	1	1	16
Catoptrophorus_semipalmatus	1	1	16
Cepphus_grylle	1	1	16
Charadrius_alexandrinus	1	1	16
Charadrius_dubius	1	1	16
Charadrius_hiaticula	1	1	16
Charadrius_leschenaultii	1	1	16
Charadrius_melodus	1	1	16
Charadrius_mongolus	1	1	16
Charadrius_semipalmatus	1	1	16
Charadrius_vociferus	1	1	16
Charadrius_wilsonia	1	1	16
Chionis_albus	1	1	16
Chlidonias_hybrida	1	1	16
Chlidonias_leucopterus	1	1	16
Chlidonias_niger	1	1	16
Eudromias_morinellus	1	1	16
Fratercula_arctica	1	1	16
Gallinago_gallinago	1	1	16
Gallinago_media	1	1	16
Gallinago_stenura	1	1	16
Glareola_nordmanni	1	1	16
Glareola_pratincola	1	1	16
Gygis_alba	1	1	16
Haematopus_ostralegus	1	1	16
Haematopus_palliatus	1	1	16
Heteroscelus_brevipes	1	1	16
Himantopus_himantopus	1	1	16
Jacana_jacana	1	1	16
Jacana_spinosa	1	1	16
Larus_argentatus	1	1	16
Larus_atricilla	1	1	16
Larus_californicus	1	1	16
Larus_canus	1	1	16
Larus_crassirostris	1	1	16
Larus_delawarensis	1	1	16
Larus_dominicanus	1	1	16
Larus_fuscus	1	1	16
Larus_glaucescens	1	1	16
larus_glaucoides	1	1	16
Larus_heermanni	1	1	16
Larus_hyperboreus	1	1	16
Larus_marinus	1	1	16
Larus_occidentalis	1	1	16
Larus_philadelphia	1	1	16
Larus_pipixcan	1	1	16
Larus_ridibundus	1	1	16
Larus_schistisagus	1	1	16
Larus_thayeri	1	1	16
Limicola_falcinellus	1	1	16
Limnodromus_griseus	1	1	16
Limosa_fedoa	1	1	16
Limosa_haemastica	1	1	16
Limosa_lapponica	1	1	16
Limosa_limosa	1	1	16
Numenius_americanus	1	1	16
Numenius_arquata	1	1	16
Numenius_phaeopus	1	1	16
Pagophila_eburnea	1	1	16
Phalaropus_fulicarius	1	1	16
Phalaropus_tricolor	1	1	16
Philomachus_pugnax	1	1	16
Pluvialis_apricaria	1	1	16
Pluvialis_dominica	1	1	16
Pluvialis_squatarola	1	1	16
Procelsterna_cerulea	1	1	16
Recurvirostra_americana	1	1	16
Recurvirostra_avosetta	1	1	16
Rhodostethia_rosea	1	1	16
Rissa_tridactyla	1	1	16
Rostratula_benghalensis	1	1	16
Rynchops_niger	1	1	16
Scolopax_minor	1	1	16
Scolopax_rusticola	1	1	16
Stercorarius_longicaudus	1	1	16
Stercorarius_parasiticus	1	1	16
Stercorarius_pomarinus	1	1	16
Sterna_albifrons	1	1	16
Sterna_aleutica	1	1	16
Sterna_anaethetus	1	1	16
Sterna_antillarum	1	1	16
Sterna_bergii	1	1	16
Sterna_caspia	1	1	16
Sterna_dougallii	1	1	16
Sterna_elegans	1	1	16
Sterna_forsteri	1	1	16
Sterna_fuscata	1	1	16
Sterna_hirundo	1	1	16
Sterna_maxima	1	1	16
Sterna_nilotica	1	1	16
Sterna_paradisaea	1	1	16
Sterna_sandvicensis	1	1	16
Sterna_vittata	1	1	16
Synthliboramphus_antiquus	1	1	16
Synthliboramphus_wumizusume	1	1	16
Thinocorus_orbignyianus	1	1	16
Tringa_erythropus	1	1	16
Tringa_flavipes	1	1	16
Tringa_glareola	1	1	16
Tringa_melanoleuca	1	1	16
Tringa_nebularia	1	1	16
Tringa_ochropus	1	1	16
Tringa_solitaria	1	1	16
Tringa_stagnatilis	1	1	16
Tringa_totanus	1	1	16
Tryngites_subruficollis	1	1	16
Turnix_sylvaticus	1	1	16
Uria_aalge	1	1	16
Uria_lomvia	1	1	16
Vanellus_chilensis	1	1	16
Vanellus_indicus	1	1	16
Vanellus_vanellus	1	1	16
Xema_sabini	1	1	16
Xenus_cinereus	1	1	16
Eurypyga_helias	1	1	17
Phaethon_lepturus	1	1	18
Gavia_adamsii	1	1	19
Gavia_immer	1	1	19
Gavia_stellata	1	1	19
Aptenodytes_patagonicus	1	1	20
Eudyptes_chrysocome	1	1	20
Eudyptula_minor	1	1	20
Pygoscelis_adeliae	1	1	20
Pygoscelis_antarcticus	1	1	20
Spheniscus_demersus	1	1	20
Spheniscus_humboldti	1	1	20
Spheniscus_magellanicus	1	1	20
Bulweria_bulwerii	1	1	21
Calonectris_diomedea	1	1	21
Calonectris_leucomelas	1	1	21
Daption_capense	1	1	21
Diomedea_epomophora	1	1	21
Diomedea_exulans	1	1	21
Fulmarus_glacialis	1	1	21
Fulmarus_glacialoides	1	1	21
Garrodia_nereis	1	1	21
Halobaena_caerulea	1	1	21
Lugensa_brevirostris	1	1	21
Macronectes_giganteus	1	1	21
Oceanites_oceanicus	1	1	21
Oceanodroma_castro	1	1	21
Oceanodroma_furcata	1	1	21
Oceanodroma_homochroa	1	1	21
Oceanodroma_leucorhoa	1	1	21
Oceanodroma_tethys	1	1	21
Pachyptila_desolata	1	1	21
Pachyptila_turtur	1	1	21
Pagodroma_nivea	1	1	21
Pelagodroma_marina	1	1	21
Pelecanoides_georgicus	1	1	21
Pelecanoides_urinatrix	1	1	21
Phoebastria_albatrus	1	1	21
Phoebastria_immutabilis	1	1	21
Phoebastria_nigripes	1	1	21
Procellaria_aequinoctialis	1	1	21
Procellaria_cinerea	1	1	21
Pterodroma_cookii	1	1	21
Pterodroma_externa	1	1	21
Pterodroma_hypoleuca	1	1	21
Pterodroma_inexpectata	1	1	21
Pterodroma_lessonii	1	1	21
Pterodroma_macroptera	1	1	21
Pterodroma_ultima	1	1	21
Puffinus_bulleri	1	1	21
Puffinus_carneipes	1	1	21
Puffinus_creatopus	1	1	21
Puffinus_gravis	1	1	21
Puffinus_griseus	1	1	21
Puffinus_lherminieri	1	1	21
Puffinus_pacificus	1	1	21
Puffinus_puffinus	1	1	21
Puffinus_tenuirostris	1	1	21
Thalassarche_bulleri	1	1	21
Thalassarche_cauta	1	1	21
Thalassarche_melanophrys	1	1	21
Thalassarche_salvini	1	1	21
Thalassoica_antarctica	1	1	21
Ephippiorhynchus_senegalensis	1	1	22
Mycteria_leucocephala	1	1	22
Anhinga_anhinga	1	1	23
Anhinga_melanogaster	1	1	23
Fregata_magnificens	1	1	23
Fregata_minor	1	1	23
Morus_bassanus	1	1	23
Morus_serrator	1	1	23
Pelecanus_erythrorhynchos	1	1	23
Pelecanus_occidentalis	1	1	23
Phaethon_aethereus	1	1	23
Phaethon_rubricauda	1	1	23
Phalacrocorax_auritus	1	1	23
Phalacrocorax_brasilianus	1	1	23
Phalacrocorax_carbo	1	1	23
Phalacrocorax_pelagicus	1	1	23
Phalacrocorax_penicillatus	1	1	23
Phalacrocorax_urile	1	1	23
Sula_dactylatra	1	1	23
Sula_leucogaster	1	1	23
Sula_sula	1	1	23
Ardea_cinerea	1	1	24
Ardea_herodias	1	1	24
Ardea_pacifica	1	1	24
Ardea_purpurea	1	1	24
Ardeola_bacchus	1	1	24
Ardeola_grayii	1	1	24
Ardeola_ralloides	1	1	24
Botaurus_lentiginosus	1	1	24
Botaurus_stellaris	1	1	24
Bubulcus_ibis	1	1	24
Butorides_virescens	1	1	24
Casmerodius_albus	1	1	24
Egretta_caerulea	1	1	24
Egretta_garzetta	1	1	24
Egretta_rufescens	1	1	24
Egretta_thula	1	1	24
Egretta_tricolor	1	1	24
Eudocimus_albus	1	1	24
Eudocimus_ruber	1	1	24
Geronticus_eremita	1	1	24
Ixobrychus_cinnamomeus	1	1	24
Ixobrychus_eurhythmus	1	1	24
Ixobrychus_exilis	1	1	24
Ixobrychus_flavicollis	1	1	24
Ixobrychus_minutus	1	1	24
Ixobrychus_sinensis	1	1	24
Mesophoyx_intermedia	1	1	24
Mycteria_americana	1	1	24
Mycteria_ibis	1	1	24
Nyctanassa_violacea	1	1	24
Nycticorax_nycticorax	1	1	24
Phoenicopterus_ruber	1	1	24
Platalea_ajaja	1	1	24
Plegadis_chihi	1	1	24
Plegadis_falcinellus	1	1	24
Threskiornis_aethiopicus	1	1	24
Accipiter_cooperii	1	1	25
Accipiter_gentilis	1	1	25
Accipiter_nisus	1	1	25
Accipiter_striatus	1	1	25
Aquila_audax	1	1	25
Aquila_chrysaetos	1	1	25
Aviceda_jerdoni	1	1	25
Buteo_buteo	1	1	25
Buteo_jamaicensis	1	1	25
Buteo_lagopus	1	1	25
Buteo_lineatus	1	1	25
Buteo_nitidus	1	1	25
Buteo_platypterus	1	1	25
Buteo_regalis	1	1	25
Buteo_swainsoni	1	1	25
Cathartes_aura	1	1	25
Cathartes_burrovianus	1	1	25
Circus_aeruginosus	1	1	25
Circus_cyaneus	1	1	25
Circus_pygargus	1	1	25
Coragyps_atratus	1	1	25
Elanus_axillaris	1	1	25
Elanus_caeruleus	1	1	25
Falco_columbarius	1	1	25
Falco_femoralis	1	1	25
Falco_mexicanus	1	1	25
Falco_novaeseelandiae	1	1	25
Falco_peregrinus	1	1	25
Falco_rusticolus	1	1	25
Falco_sparverius	1	1	25
Falco_tinnunculus	1	1	25
Gymnogyps_californianus	1	1	25
Haliaeetus_albicilla	1	1	25
Haliaeetus_leucocephalus	1	1	25
Haliaeetus_leucogaster	1	1	25
Haliaeetus_pelagicus	1	1	25
Haliastur_indus	1	1	25
Ictinia_mississippiensis	1	1	25
Milvus_migrans	1	1	25
Nisaetus_cirrhatus	1	1	25
Pandion_haliaetus	1	1	25
Parabuteo_unicinctus	1	1	25
Pernis_apivorus	1	1	25
Sarcoramphus_papa	1	1	25
Spilornis_cheela	1	1	25
Aegolius_acadicus	1	1	26
Aegolius_funereus	1	1	26
Asio_flammeus	1	1	26
Asio_otus	1	1	26
Athene_cunicularia	1	1	26
Athene_noctua	1	1	26
Bubo_bubo	1	1	26
Bubo_scandiaca	1	1	26
Bubo_virginianus	1	1	26
Glaucidium_brasilianum	1	1	26
Glaucidium_gnoma	1	1	26
Glaucidium_minutissimum	1	1	26
Ketupa_ketupu	1	1	26
Megascops_asio	1	1	26
Micrathene_whitneyi	1	1	26
Ninox_scutulata	1	1	26
Otus_flammeolus	1	1	26
Otus_scops	1	1	26
Pulsatrix_perspicillata	1	1	26
Strix_aluco	1	1	26
Strix_nebulosa	1	1	26
Strix_nigrolineata	1	1	26
Strix_occidentalis	1	1	26
Strix_uralensis	1	1	26
Strix_varia	1	1	26
Surnia_ulula	1	1	26
Tyto_alba	1	1	26
Colius_colius	1	1	27
Colius_striatus	1	1	27
Urocolius_indicus	1	1	27
Pharomachrus_mocinno	1	1	28
Trogon_collaris	1	1	28
Trogon_curucui	1	1	28
Trogon_elegans	1	1	28
Trogon_melanurus	1	1	28
Trogon_personatus	1	1	28
Trogon_violaceus	1	1	28
Trogon_viridis	1	1	28
Phoeniculus_purpureus	1	1	29
Rhinopomastus_cyanomelas	1	1	29
Upupa_epops	1	1	29
Aulacorhynchus_prasinus	1	1	30
Campephilus_guatemalensis	1	1	30
Colaptes_auratus	1	1	30
Colaptes_rubiginosus	1	1	30
Dendrocopos_leucotos	1	1	30
Dryocopus_lineatus	1	1	30
Dryocopus_martius	1	1	30
Dryocopus_pileatus	1	1	30
Jynx_torquilla	1	1	30
Malacoptila_panamensis	1	1	30
Melanerpes_carolinus	1	1	30
Melanerpes_erythrocephalus	1	1	30
Melanerpes_formicivorus	1	1	30
Melanerpes_pucherani	1	1	30
Melanerpes_rubricapillus	1	1	30
Picoides_arcticus	1	1	30
Picoides_pubescens	1	1	30
Picus_canus	1	1	30
Picus_mineaceus	1	1	30
Picus_viridis	1	1	30
Pteroglossus_torquatus	1	1	30
Ramphastos_ambiguus	1	1	30
Sphyrapicus_varius	1	1	30
Tricholaema_leucomelas	1	1	30
Alcedo_atthis	1	1	31
Ceyx_lepidus	1	1	31
Chloroceryle_americana	1	1	31
Coracias_benghalensis	1	1	31
Coracias_caudatus	1	1	31
Coracias_garrulus	1	1	31
Dacelo_gaudichaud	1	1	31
Dacelo_novaeguineae	1	1	31
Megaceryle_alcyon	1	1	31
Megaceryle_torquata	1	1	31
Merops_apiaster	1	1	31
Merops_nubicus	1	1	31
Merops_pusillus	1	1	31
Momotus_momota	1	1	31
Nyctyornis_amictus	1	1	31
Pelargopsis_capensis	1	1	31
Todiramphus_chloris	1	1	31
Todiramphus_tutus	1	1	31
Todus_mexicanus	1	1	31
Actenoides_concretus	1	1	32
Chloroceryle_amazona	1	1	32
Chunga_burmeisteri	1	1	32
Caracara_cheriway	1	1	33
Falco_cenchroides	1	1	33
Falco_longipennis	1	1	33
Falco_naumanni	1	1	33
Falco_subbuteo	1	1	33
Falco_vespertinus	1	1	33
Micrastur_semitorquatus	1	1	33
Milvago_chimachima	1	1	33
Alisterus_scapularis	1	1	34
Brotogeris_jugularis	1	1	34
Brotogeris_versicolurus	1	1	34
Chalcopsitta_duivenbodei	1	1	34
Chalcopsitta_sintillata	1	1	34
Charmosyna_papou	1	1	34
Eos_reticulata	1	1	34
Eos_squamata	1	1	34
Lorius_garrulus	1	1	34
Lorius_lory	1	1	34
Melopsittacus_undulatus	1	1	34
Micropsitta_finschii	1	1	34
Neopsittacus_musschenbroekii	1	1	34
Nestor_notabilis	1	1	34
Platycercus_elegans	1	1	34
Poicephalus_meyeri	1	1	34
Psittacula_alexandri	1	1	34
Psittacula_krameri	1	1	34
Psittacus_erithacus	1	1	34
Psitteuteles_goldiei	1	1	34
Trichoglossus_haematodus	1	1	34
Vini_peruviana	1	1	34
Acridotheres_tristis	1	1	35
Acrocephalus_melanopogon	1	1	35
Acrocephalus_palustris	1	1	35
Acrocephalus_schoenobaenus	1	1	35
Acrocephalus_scirpaceus	1	1	35
Aegithalos_caudatus	1	1	35
Agelaius_phoeniceus	1	1	35
Ailuroedus_buccoides	1	1	35
Aimophila_aestivalis	1	1	35
Aimophila_rufescens	1	1	35
Alauda_arvensis	1	1	35
Amblycercus_holosericeus	1	1	35
Ammodramus_leconteii	1	1	35
Ammodramus_savannarum	1	1	35
Amphispiza_belli	1	1	35
Amphispiza_bilineata	1	1	35
Anabacerthia_striaticollis	1	1	35
Anabacerthia_variegaticeps	1	1	35
Anthus_lutescens	1	1	35
Anthus_novaeseelandiae	1	1	35
Anthus_pratensis	1	1	35
Anthus_spinoletta	1	1	35
Anthus_trivialis	1	1	35
Aphelocoma_californica	1	1	35
Aphelocoma_coerulescens	1	1	35
Aphelocoma_ultramarina	1	1	35
Arachnothera_longirostra	1	1	35
Arremon_aurantiirostris	1	1	35
Arremon_brunneinucha	1	1	35
Arremon_virenticeps	1	1	35
Arremonops_conirostris	1	1	35
Arremonops_rufivirgatus	1	1	35
Artamus_leucorynchus	1	1	35
Atlapetes_albinucha	1	1	35
Atlapetes_citrinellus	1	1	35
Attila_spadiceus	1	1	35
Baeolophus_bicolor	1	1	35
Basileuterus_culicivorus	1	1	35
Bombycilla_cedrorum	1	1	35
Bombycilla_garrulus	1	1	35
Cacicus_cela	1	1	35
Calamospiza_melanocorys	1	1	35
Calcarius_lapponicus	1	1	35
Calcarius_ornatus	1	1	35
Calcarius_pictus	1	1	35
Camptostoma_obsoletum	1	1	35
Campylopterus_hemileucurus	1	1	35
Capsiempis_flaveola	1	1	35
Cardinalis_cardinalis	1	1	35
Carduelis_cannabina	1	1	35
Carduelis_carduelis	1	1	35
Carduelis_chloris	1	1	35
Carduelis_citrinella	1	1	35
Carduelis_flammea	1	1	35
Carduelis_hornemanni	1	1	35
Carduelis_pinus	1	1	35
Carduelis_spinus	1	1	35
Carduelis_tristis	1	1	35
Carpodacus_erythrinus	1	1	35
Carpodacus_purpureus	1	1	35
Catharus_aurantiirostris	1	1	35
Catharus_fuscescens	1	1	35
Catharus_guttatus	1	1	35
Catharus_minimus	1	1	35
Catharus_occidentalis	1	1	35
Catharus_ustulatus	1	1	35
Cercomacra_tyrannina	1	1	35
Certhia_familiaris	1	1	35
Cettia_cetti	1	1	35
Chlamydera_maculata	1	1	35
Chlamydera_nuchalis	1	1	35
Chlorospingus_ophthalmicus	1	1	35
Chondestes_grammacus	1	1	35
Cinclus_cinclus	1	1	35
Cistothorus_palustris	1	1	35
Cistothorus_platensis	1	1	35
Climacteris_erythrops	1	1	35
Climacteris_melanurus	1	1	35
Coccothraustes_coccothraustes	1	1	35
Coccothraustes_vespertinus	1	1	35
Contopus_cooperi	1	1	35
Contopus_fumigatus	1	1	35
Contopus_sordidulus	1	1	35
Contopus_virens	1	1	35
Corvus_brachyrhynchos	1	1	35
Corvus_corax	1	1	35
Corvus_corone	1	1	35
Corvus_cryptoleucus	1	1	35
Corvus_frugilegus	1	1	35
Corvus_monedula	1	1	35
Corvus_ossifragus	1	1	35
Corvus_splendens	1	1	35
Cyanerpes_cyaneus	1	1	35
Cyanocitta_cristata	1	1	35
Cyanocorax_yncas	1	1	35
Cyclarhis_gujanensis	1	1	35
Delichon_urbicum	1	1	35
Dendrocincla_fuliginosa	1	1	35
Dendrocincla_homochroa	1	1	35
Dendroica_caerulescens	1	1	35
Dendroica_castanea	1	1	35
Dendroica_cerulea	1	1	35
Dendroica_coronata	1	1	35
Dendroica_discolor	1	1	35
Dendroica_dominica	1	1	35
Dendroica_fusca	1	1	35
Dendroica_kirtlandii	1	1	35
Dendroica_magnolia	1	1	35
Dendroica_nigrescens	1	1	35
Dendroica_palmarum	1	1	35
Dendroica_petechia	1	1	35
Dendroica_pinus	1	1	35
Dendroica_striata	1	1	35
Dendroica_tigrina	1	1	35
Dendroica_virens	1	1	35
Dicrurus_adsimilis	1	1	35
Dolichonyx_oryzivorus	1	1	35
Dumetella_carolinensis	1	1	35
Dysithamnus_mentalis	1	1	35
Elaenia_flavogaster	1	1	35
Elaenia_frantzii	1	1	35
Emberiza_aureola	1	1	35
Emberiza_buchanani	1	1	35
Emberiza_cia	1	1	35
Emberiza_citrinella	1	1	35
Emberiza_hortulana	1	1	35
Emberiza_leucocephalos	1	1	35
Emberiza_melanocephala	1	1	35
Emberiza_schoeniclus	1	1	35
Empidonax_flavescens	1	1	35
Empidonax_flaviventris	1	1	35
Empidonax_minimus	1	1	35
Empidonax_traillii	1	1	35
Empidonax_virescens	1	1	35
Eremophila_alpestris	1	1	35
Erithacus_rubecula	1	1	35
Eucometis_penicillata	1	1	35
Euphagus_carolinus	1	1	35
Euphagus_cyanocephalus	1	1	35
Euphonia_gouldi	1	1	35
Euphonia_hirundinacea	1	1	35
Euphonia_laniirostris	1	1	35
Euphonia_minuta	1	1	35
Eurylaimus_ochromalus	1	1	35
Ficedula_albicollis	1	1	35
Ficedula_hyperythra	1	1	35
Ficedula_hypoleuca	1	1	35
Ficedula_parva	1	1	35
Ficedula_semitorquata	1	1	35
Fluvicola_pica	1	1	35
Fringilla_coelebs	1	1	35
Furnarius_rufus	1	1	35
Galerida_cristata	1	1	35
Garrulus_glandarius	1	1	35
Geothlypis_poliocephala	1	1	35
Geothlypis_trichas	1	1	35
Glyphorynchus_spirurus	1	1	35
Gymnopithys_leucaspis	1	1	35
Gymnorhinus_cyanocephalus	1	1	35
Habia_rubica	1	1	35
Helmitheros_vermivorum	1	1	35
Henicorhina_leucophrys	1	1	35
Henicorhina_leucosticta	1	1	35
Hippolais_icterina	1	1	35
Hirundo_rustica	1	1	35
Hylocichla_mustelina	1	1	35
Hylophylax_naevioides	1	1	35
Icteria_virens	1	1	35
Icterus_galbula	1	1	35
Icterus_gularis	1	1	35
Icterus_spurius	1	1	35
Irena_puella	1	1	35
Junco_hyemalis	1	1	35
Junco_phaeonotus	1	1	35
Lanius_collurio	1	1	35
Lanius_excubitor	1	1	35
Lanius_minor	1	1	35
Lanius_senator	1	1	35
Legatus_leucophaius	1	1	35
Lepidocolaptes_affinis	1	1	35
Lepidocolaptes_angustirostris	1	1	35
Lepidothrix_coronata	1	1	35
Leptopogon_superciliaris	1	1	35
Leucosticte_brandti	1	1	35
Locustella_naevia	1	1	35
Lonchura_punctulata	1	1	35
Loxia_curvirostra	1	1	35
Loxia_leucoptera	1	1	35
Lullula_arborea	1	1	35
Luscinia_megarhynchos	1	1	35
Luscinia_svecica	1	1	35
Malurus_melanocephalus	1	1	35
Malurus_splendens	1	1	35
Manacus_vitellinus	1	1	35
Melanocorypha_calandra	1	1	35
Melospiza_georgiana	1	1	35
Melospiza_lincolnii	1	1	35
Melospiza_melodia	1	1	35
Melozone_leucotis	1	1	35
Menura_novaehollandiae	1	1	35
Miliaria_calandra	1	1	35
Mimus_gilvus	1	1	35
Mimus_polyglottos	1	1	35
Mionectes_oleagineus	1	1	35
Mionectes_olivaceus	1	1	35
Mitrephanes_phaeocercus	1	1	35
Mniotilta_varia	1	1	35
Molothrus_ater	1	1	35
Monticola_saxatilis	1	1	35
Motacilla_alba	1	1	35
Motacilla_cinerea	1	1	35
Motacilla_citreola	1	1	35
Motacilla_flava	1	1	35
Muscicapa_striata	1	1	35
Myiarchus_crinitus	1	1	35
Myiarchus_tuberculifer	1	1	35
Myiobius_atricaudus	1	1	35
Myioborus_miniatus	1	1	35
Myioborus_pictus	1	1	35
Myiodynastes_hemichrysus	1	1	35
Myiodynastes_maculatus	1	1	35
Myiopagis_viridicata	1	1	35
Myiophobus_fasciatus	1	1	35
Myiozetetes_cayanensis	1	1	35
Myiozetetes_similis	1	1	35
Myrmeciza_exsul	1	1	35
Myrmotherula_schisticolor	1	1	35
Myrmotherula_surinamensis	1	1	35
Nectarinia_sperata	1	1	35
Nucifraga_caryocatactes	1	1	35
Nucifraga_columbiana	1	1	35
Oenanthe_oenanthe	1	1	35
Oncostoma_cinereigulare	1	1	35
Onychorhynchus_coronatus	1	1	35
Oporornis_agilis	1	1	35
Oporornis_formosus	1	1	35
Oporornis_philadelphia	1	1	35
Oriolus_oriolus	1	1	35
Pachyramphus_aglaiae	1	1	35
Pachyramphus_homochrous	1	1	35
Pachyramphus_polychopterus	1	1	35
Pachyramphus_validus	1	1	35
Panurus_biarmicus	1	1	35
Parula_americana	1	1	35
Parula_pitiayumi	1	1	35
Parus_ater	1	1	35
Parus_atricapillus	1	1	35
Parus_caeruleus	1	1	35
Parus_carolinensis	1	1	35
Parus_cyanus	1	1	35
Parus_hudsonicus	1	1	35
Parus_major	1	1	35
Parus_montanus	1	1	35
Passer_domesticus	1	1	35
Passer_hispaniolensis	1	1	35
Passer_montanus	1	1	35
Passerculus_sandwichensis	1	1	35
Passerella_iliaca	1	1	35
Passerina_ciris	1	1	35
Passerina_cyanea	1	1	35
Perisoreus_canadensis	1	1	35
Perisoreus_infaustus	1	1	35
Petrochelidon_pyrrhonota	1	1	35
Pheucticus_chrysopeplus	1	1	35
Pheucticus_ludovicianus	1	1	35
Pheucticus_melanocephalus	1	1	35
Phoenicurus_ochruros	1	1	35
Phoenicurus_phoenicurus	1	1	35
Phylloscopus_collybita	1	1	35
Phylloscopus_trochilus	1	1	35
Pica_pica	1	1	35
Pinicola_enucleator	1	1	35
Pipilo_aberti	1	1	35
Pipilo_erythrophthalmus	1	1	35
Pipra_mentalis	1	1	35
Piranga_bidentata	1	1	35
Piranga_erythrocephala	1	1	35
Piranga_flava	1	1	35
Piranga_ludoviciana	1	1	35
Piranga_olivacea	1	1	35
Piranga_roseogularis	1	1	35
Piranga_rubra	1	1	35
Pitangus_sulphuratus	1	1	35
Platyrinchus_mystaceus	1	1	35
Plectrophenax_nivalis	1	1	35
Ploceus_cucullatus	1	1	35
Polioptila_caerulea	1	1	35
Polioptila_plumbea	1	1	35
Pooecetes_gramineus	1	1	35
Premnoplex_brunnescens	1	1	35
Prionochilus_xanthopygius	1	1	35
Progne_subis	1	1	35
Protonotaria_citrea	1	1	35
Prunella_atrogularis	1	1	35
Prunella_collaris	1	1	35
Prunella_modularis	1	1	35
Psarocolius_decumanus	1	1	35
Pycnonotus_plumosus	1	1	35
Pygochelidon_cyanoleuca	1	1	35
Pyrrhocorax_graculus	1	1	35
Pyrrhocorax_pyrrhocorax	1	1	35
Pyrrhula_pyrrhula	1	1	35
Quiscalus_major	1	1	35
Quiscalus_mexicanus	1	1	35
Quiscalus_quiscula	1	1	35
Ramphocaenus_melanurus	1	1	35
Ramphocelus_dimidiatus	1	1	35
Ramphocelus_passerinii	1	1	35
Regulus_calendula	1	1	35
Regulus_regulus	1	1	35
Regulus_satrapa	1	1	35
Remiz_pendulinus	1	1	35
Rhipidura_javanica	1	1	35
Rhynchocyclus_brevirostris	1	1	35
Rhynchocyclus_olivaceus	1	1	35
Rhytipterna_holerythra	1	1	35
Riparia_riparia	1	1	35
Saltator_atriceps	1	1	35
Saltator_maximus	1	1	35
Saxicola_rubetra	1	1	35
Saxicola_torquatus	1	1	35
Sayornis_nigricans	1	1	35
Sayornis_phoebe	1	1	35
Schiffornis_turdina	1	1	35
Sclerurus_guatemalensis	1	1	35
Serinus_serinus	1	1	35
Setophaga_ruticilla	1	1	35
Sialia_currucoides	1	1	35
Sialia_mexicana	1	1	35
Sialia_sialis	1	1	35
Sicalis_flaveola	1	1	35
Sitta_canadensis	1	1	35
Sitta_carolinensis	1	1	35
Sitta_europaea	1	1	35
Sitta_pusilla	1	1	35
Sittasomus_griseicapillus	1	1	35
Spiza_americana	1	1	35
Spizella_arborea	1	1	35
Spizella_atrogularis	1	1	35
Spizella_pallida	1	1	35
Spizella_passerina	1	1	35
Spizella_pusilla	1	1	35
Sturnella_magna	1	1	35
Sturnus_vulgaris	1	1	35
Sylvia_atricapilla	1	1	35
Sylvia_borin	1	1	35
Sylvia_communis	1	1	35
Sylvia_curruca	1	1	35
Sylvia_nana	1	1	35
Sylvia_nisoria	1	1	35
Synallaxis_brachyura	1	1	35
Syndactyla_subalaris	1	1	35
Tachycineta_albilinea	1	1	35
Tachycineta_bicolor	1	1	35
Tachyphonus_rufus	1	1	35
Taeniopygia_guttata	1	1	35
Tangara_florida	1	1	35
Tangara_icterocephala	1	1	35
Taraba_major	1	1	35
Terenotriccus_erythrurus	1	1	35
Thamnistes_anabatinus	1	1	35
Thamnophilus_doliatus	1	1	35
Thamnophilus_punctatus	1	1	35
Thamnophilus_ruficapillus	1	1	35
Thryomanes_bewickii	1	1	35
Thryothorus_fasciatoventris	1	1	35
Thryothorus_ludovicianus	1	1	35
Thryothorus_modestus	1	1	35
Tiaris_bicolor	1	1	35
Tiaris_olivaceus	1	1	35
Tichodroma_muraria	1	1	35
Tityra_cayana	1	1	35
Tityra_inquisitor	1	1	35
Tityra_semifasciata	1	1	35
Todirostrum_cinereum	1	1	35
Tolmomyias_sulphurescens	1	1	35
Toxostoma_rufum	1	1	35
Troglodytes_aedon	1	1	35
troglodytes_solstitialis	1	1	35
Troglodytes_troglodytes	1	1	35
Turdus_falcklandii	1	1	35
Turdus_grayi	1	1	35
Turdus_iliacus	1	1	35
Turdus_merula	1	1	35
Turdus_migratorius	1	1	35
Turdus_naumanni	1	1	35
Turdus_philomelos	1	1	35
Turdus_pilaris	1	1	35
Turdus_torquatus	1	1	35
Turdus_viscivorus	1	1	35
Tyrannus_melancholicus	1	1	35
Tyrannus_savana	1	1	35
Tyrannus_tyrannus	1	1	35
Tyrannus_verticalis	1	1	35
Uraeginthus_bengalus	1	1	35
Vermivora_celata	1	1	35
Vermivora_chrysoptera	1	1	35
Vermivora_peregrina	1	1	35
Vermivora_pinus	1	1	35
Vermivora_ruficapilla	1	1	35
Vidua_macroura	1	1	35
Vireo_altiloquus	1	1	35
Vireo_bellii	1	1	35
Vireo_flavifrons	1	1	35
Vireo_gilvus	1	1	35
Vireo_griseus	1	1	35
Vireo_olivaceus	1	1	35
Vireo_philadelphicus	1	1	35
Vireo_solitarius	1	1	35
Volatinia_jacarina	1	1	35
Wilsonia_canadensis	1	1	35
Wilsonia_citrina	1	1	35
Wilsonia_pusilla	1	1	35
Xanthocephalus_xanthocephalus	1	1	35
Xenopipo_holochlora	1	1	35
Xenops_rutilans	1	1	35
Xiphorhynchus_erythropygius	1	1	35
Xiphorhynchus_guttatus	1	1	35
Zimmerius_vilissimus	1	1	35
Zonotrichia_albicollis	1	1	35
Zonotrichia_atricapilla	1	1	35
Zonotrichia_capensis	1	1	35
Zonotrichia_leucophrys	1	1	35
Zonotrichia_querula	1	1	35
Podargus_strigoides	1	1	36
