# Supplementary material for: Theoretical morphospace reveals mixed optimisation of the avian wing planform for flight style
Source: Nat Commun. 2026 Mar 31;17:3902. doi: 10.1038/s41467-026-70692-w (PMC13128903; doi:10.1038/s41467-026-70692-w)
Supplement: Supplementary file 3 — Supplementary Data 1 [file 41467_2026_70692_MOESM3_ESM.zip › Supplementary Data 1/BurstFlap.csv]

Meleagris_gallopavo	1	1	7
Meleagris_ocellata	1	1	7
Pavo_cristatus	1	1	7
Crax_rubra	1	1	7
Crypturellus_tataupa	1	1	7
Crypturellus_undulatus	1	1	7
Eudromia_elegans	1	1	7
Nothoprocta_cinerascens	1	1	7
Nothoprocta_ornata	1	1	7
Nothoprocta_perdicaria	1	1	7
Nothura_maculosa	1	1	7
Rhynchotus_rufescens	1	1	7
Chrysolophus_amherstiae	1	1	7
Chrysolophus_pictus	1	1	7
Crossoptilon_auritum	1	1	7
Crossoptilon_crossoptilon	1	1	7
Lophura_edwardsi	1	1	7
Lophura_ignita	1	1	7
Lophura_nycthemera	1	1	7
Phasianus_colchicus	1	1	7
Polyplectron_napoleonis	1	1	7
Pucrasia_macrolopha	1	1	7
Syrmaticus_ellioti	1	1	7
Syrmaticus_humiae	1	1	7
Syrmaticus_mikado	1	1	7
