# Supplementary material for: Theoretical morphospace reveals mixed optimisation of the avian wing planform for flight style
Source: Nat Commun. 2026 Mar 31;17:3902. doi: 10.1038/s41467-026-70692-w (PMC13128903; doi:10.1038/s41467-026-70692-w)
Supplement: Supplementary file 3 — Supplementary Data 1 [file 41467_2026_70692_MOESM3_ESM.zip › Supplementary Data 1/Dive.csv]

Aptenodytes_patagonicus	1	1	4
Pygoscelis_adeliae	1	1	4
Pygoscelis_antarcticus	1	1	4
Eudyptula_minor	1	1	4
Spheniscus_demersus	1	1	4
Spheniscus_humboldti	1	1	4
Spheniscus_magellanicus	1	1	4
Eudyptes_chrysocome	1	1	4
Cinclus_cinclus	1	1	4
Uria_aalge	1	1	4
Uria_lomvia	1	1	4
Alle_alle	1	1	4
Alca_torda	1	1	4
Synthliboramphus_antiquus	1	1	4
Synthliboramphus_wumizusume	1	1	4
Cepphus_grylle	1	1	4
Aethia_cristatella	1	1	4
Fratercula_arctica	1	1	4
Pelecanoides_georgicus	1	1	4
Pelecanoides_urinatrix	1	1	4
