# Supplementary material for: Theoretical morphospace reveals mixed optimisation of the avian wing planform for flight style
Source: Nat Commun. 2026 Mar 31;17:3902. doi: 10.1038/s41467-026-70692-w (PMC13128903; doi:10.1038/s41467-026-70692-w)
Supplement: Supplementary file 3 — Supplementary Data 1 [file 41467_2026_70692_MOESM3_ESM.zip › Supplementary Data 1/Flight_Styles_Names.csv]

Marine (Dynamic) Soaring
Aerial Predation
Thermal Soaring
Wing Assisted Diving
Hovering
Long Distance Migration
Burst Flapping (Poor Flight)
