# Supplementary material for: Theoretical morphospace reveals mixed optimisation of the avian wing planform for flight style
Source: Nat Commun. 2026 Mar 31;17:3902. doi: 10.1038/s41467-026-70692-w (PMC13128903; doi:10.1038/s41467-026-70692-w)
Supplement: Supplementary file 3 — Supplementary Data 1 [file 41467_2026_70692_MOESM3_ESM.zip › Supplementary Data 1/Hover.csv]

Heliomaster_constantii	1	1	5
Heliomaster_longirostris	1	1	5
Heliothryx_barroti	1	1	5
Hemiprocne_mystacea	1	1	5
Hirundapus_caudacutus	1	1	5
Hylocharis_cyanus	1	1	5
Lampornis_amethystinus	1	1	5
Lampornis_calolaemus	1	1	5
Lampornis_castaneoventris	1	1	5
Lampornis_clemenciae	1	1	5
Lampornis_hemileucus	1	1	5
Lampornis_sybillae	1	1	5
Phaeochroa_cuvierii	1	1	5
Phaethornis_guy	1	1	5
Phaethornis_longirostris	1	1	5
Phaethornis_longuemareus	1	1	5
Phaethornis_malaris	1	1	5
Phaethornis_mexicanus	1	1	5
Selasphorus_sasin	1	1	5
Stellula_calliope	1	1	5
Glaucis_aeneus	1	1	5
Eriocnemis_glaucopoides	1	1	5
Eupherusa_eximia	1	1	5
Eutoxeres_aquila	1	1	5
