# Supplementary material for: Theoretical morphospace reveals mixed optimisation of the avian wing planform for flight style
Source: Nat Commun. 2026 Mar 31;17:3902. doi: 10.1038/s41467-026-70692-w (PMC13128903; doi:10.1038/s41467-026-70692-w)
Supplement: Supplementary file 3 — Supplementary Data 1 [file 41467_2026_70692_MOESM3_ESM.zip › Supplementary Data 1/MarSoar.csv]

Diomedea_epomophora	1	1	1
Diomedea_exulans	1	1	1
Phoebastria_albatrus	1	1	1
Phoebastria_immutabilis	1	1	1
Phoebastria_nigripes	1	1	1
Thalassarche_bulleri	1	1	1
Thalassarche_cauta	1	1	1
Thalassarche_melanophrys	1	1	1
Thalassarche_salvini	1	1	1
Fulmarus_glacialis	1	1	1
Fulmarus_glacialoides	1	1	1
Macronectes_giganteus	1	1	1
Thalassoica_antarctica	1	1	1
Daption_capense	1	1	1
Pagodroma_nivea	1	1	1
Pachyptila_desolata	1	1	1
Pachyptila_turtur	1	1	1
Procellaria_aequinoctialis	1	1	1
Procellaria_cinerea	1	1	1
Bulweria_bulwerii	1	1	1
Puffinus_puffinus	1	1	1
