# Supplementary material for: Theoretical morphospace reveals mixed optimisation of the avian wing planform for flight style
Source: Nat Commun. 2026 Mar 31;17:3902. doi: 10.1038/s41467-026-70692-w (PMC13128903; doi:10.1038/s41467-026-70692-w)
Supplement: Supplementary file 3 — Supplementary Data 1 [file 41467_2026_70692_MOESM3_ESM.zip › Supplementary Data 1/Migrate.csv]

Anser_albifrons	1	1	6
Branta_bernicla	1	1	6
Charadrius_hiaticula	1	1	6
Arenaria_interpres	1	1	6
Calidris_canutus	1	1	6
Calidris_alba	1	1	6
Calidris_maritima	1	1	6
Calidris_alpina	1	1	6
Sterna_paradisaea	1	1	6
Oenanthe_oenanthe	1	1	6
Calcarius_lapponicus	1	1	6
Plectrophenax_nivalis	1	1	6
Limosa_lapponica	1	1	6
Pluvialis_dominica	1	1	6
Limosa_haemastica	1	1	6
Calidris_pusilla	1	1	6
Phalaropus_tricolor	1	1	6
Limosa_limosa	1	1	6
Calidris_tenuirostris	1	1	6
Calidris_ruficollis	1	1	6
Charadrius_leschenaultii	1	1	6
