# Supplementary material for: Theoretical morphospace reveals mixed optimisation of the avian wing planform for flight style
Source: Nat Commun. 2026 Mar 31;17:3902. doi: 10.1038/s41467-026-70692-w (PMC13128903; doi:10.1038/s41467-026-70692-w)
Supplement: Supplementary file 3 — Supplementary Data 1 [file 41467_2026_70692_MOESM3_ESM.zip › Supplementary Data 1/Taxa Set.xlsx]

## Sheet: Sheet1
Taxa Name	Alternative Name	ID Number	Location	Accessed At
Anas_rhynchotis	Spatula rhynchotis	11807	AK
Cygnus_atratus		LB3631	AK
Cygnus_olor		LB13707	AK
Daption_capense		LB471	AK
Emberiza_citrinella		7764	AK
Falco_novaeseelandiae		LB1891	AK
Fulmarus_glacialoides		LB472	AK
Halobaena_caerulea		7862	AK
Pelagodroma_marina		14012	AK
Pterodroma_lessonii		1895	AK
Thalassoica_antarctica		LB620	AK
Turdus_merula		LB3669	AK
Turdus_philomelos		13796	AK
Columba_palumbus		pp. 5	Andrade et al. 2020
Pterodroma_ultima		pp. 405	Bailey et al. 1989
Falco_femoralis		pp. 175	Beaufrere 2009
Sarcoramphus_papa		pp. 175	Beaufrere 2009
Haliaeetus_albicilla			Creative Commons	https://en.m.wikipedia.org/wiki/File:H._albicilla_wing.png
Alcedo_atthis		FTLB-GJ-090001	featherlibrary.com
Apus_affinis		FTLB-GJ-010003	featherlibrary.com
Ardeola_grayii		FTLB-GJ-038001	featherlibrary.com
Cuculus_canorus		FTLB-GJ-014001	featherlibrary.com
Falco_tinnunculus		FTLB-GJ-040001	featherlibrary.com
Gallinula_chloropus		FTLB-GJ-035001	featherlibrary.com
Psittacula_krameri		FTLB-GJ-002003	featherlibrary.com
Stigmatopelia_senegalensis	Streptopelia senegalensis	FTLB-GJ-066001	featherlibrary.com
Turnix_sylvaticus	Turnix sylvatica	FTLB-GJ-105001	featherlibrary.com
Upupa_epops		FTLB-GJ-018002	featherlibrary.com
Dendroica_palmarum	Setophaga palmarum	520385	FMNH
Oporornis_agilis		520029	FMNH
Pheucticus_ludovicianus		518778	FMNH
Strix_aluco		pp. 4	Geyer et al. 2012
Coturnix_coturnix		pp. 2	Hosner et al. 2017
Acrocephalus_schoenobaenus		pp. 20	Jenni and Winkler 1994
Acrocephalus_scirpaceus		pp. 119	Jenni and Winkler 1994
Anthus_pratensis		pp. 72	Jenni and Winkler 1994
Anthus_spinoletta		pp. 75	Jenni and Winkler 1994
Anthus_trivialis		pp. 69	Jenni and Winkler 1994
Carduelis_cannabina	Linaria cannabina	pp. 56	Jenni and Winkler 1994
Carduelis_carduelis		pp. 1	Jenni and Winkler 1994
Carduelis_chloris	Cloris cloris	pp. 170	Jenni and Winkler 1994
Carduelis_citrinella		pp. 167	Jenni and Winkler 1994
Carduelis_flammea	Acanthis flammea	pp. 180	Jenni and Winkler 1994
Carduelis_spinus		pp. 176	Jenni and Winkler 1994
Coccothraustes_coccothraustes		pp. 190	Jenni and Winkler 1994
Delichon_urbicum	Delichon urbica	pp. 65	Jenni and Winkler 1994
Emberiza_cia		pp. 194	Jenni and Winkler 1994
Emberiza_hortulana		pp. 197	Jenni and Winkler 1994
Emberiza_schoeniclus		pp. 199	Jenni and Winkler 1994
Erithacus_rubecula		pp. 93	Jenni and Winkler 1994
Ficedula_albicollis		pp. 15	Jenni and Winkler 1994
Ficedula_hypoleuca		pp. 144	Jenni and Winkler 1994
Fringilla_coelebs		pp. 51	Jenni and Winkler 1994
Lanius_collurio		pp. 155	Jenni and Winkler 1994
Lanius_senator		pp. 47	Jenni and Winkler 1994
Locustella_naevia		pp.22	Jenni and Winkler 1994
Luscinia_megarhynchos		pp. 94	Jenni and Winkler 1994
Luscinia_svecica		pp. 95	Jenni and Winkler 1994
Motacilla_cinerea		pp. 82	Jenni and Winkler 1994
Muscicapa_striata		pp. 140	Jenni and Winkler 1994
Oriolus_oriolus		pp. 154	Jenni and Winkler 1994
Parus_ater	Periparus ater	pp. 147	Jenni and Winkler 1994
Parus_caeruleus	Cyanistes caeruleus	pp. 149	Jenni and Winkler 1994
Parus_major		pp. 151	Jenni and Winkler 1994
Phoenicurus_ochruros		pp. 97	Jenni and Winkler 1994
Phoenicurus_phoenicurus		pp. 99	Jenni and Winkler 1994
Phylloscopus_collybita		pp. 135	Jenni and Winkler 1994
Phylloscopus_trochilus		pp.137	Jenni and Winkler 1994
Prunella_modularis		pp. 90	Jenni and Winkler 1994
Saxicola_rubetra		pp. 103	Jenni and Winkler 1994
Serinus_serinus		pp. 164	Jenni and Winkler 1994
Sylvia_atricapilla		pp. 3	Jenni and Winkler 1994
Sylvia_borin		pp. 129	Jenni and Winkler 1994
Sylvia_communis		pp. 126	Jenni and Winkler 1994
Sylvia_curruca		pp. 51	Jenni and Winkler 1994
Sylvia_nisoria		pp. 21	Jenni and Winkler 1994
Tichodroma_muraria		pp. 31	Jenni and Winkler 1994
Troglodytes_troglodytes		pp. 88	Jenni and Winkler 1994
Turdus_iliacus		pp. 115	Jenni and Winkler 1994
Turdus_pilaris		pp. 112	Jenni and Winkler 1994
Turdus_torquatus		pp. 108	Jenni and Winkler 1994
Phaethon_aethereus		UF 40996	Kratter et al. 2002
Mergellus_albellus		3541	MCCI
Anas_bahamensis		2002.28.5	NHMUK
Anas_falcata		W.F.T 6437	NHMUK
Anser_anser		2004.1.30	NHMUK
Anser_erythropus		442	NHMUK
Anser_fabalis		2271	NHMUK
Anseranas_semipalmata		W.F.T 0767	NHMUK
Botaurus_stellaris		2006.4.1	NHMUK
Branta_ruficollis		2008.32.1	NHMUK
Cairina_moschata		1909	NHMUK
Calonectris_diomedea		2008.65.1	NHMUK
Carpococcyx_radiatus	Carpococcyx radiceus	2008.89.1	NHMUK
Crex_crex		2008.26.2	NHMUK
Cyanochen_cyanoptera		2006.14.1	NHMUK
Dendrocygna_arborea		W.F.T 2724	NHMUK
Dendrocygna_eytoni		2415	NHMUK
Dendrocygna_guttata		1207	NHMUK
Garrodia_nereis		2002.35.1	NHMUK
Geronticus_eremita		2008.30.1	NHMUK
Marmaronetta_angustirostris	Anas angustirostris	19245	NHMUK
Oxyura_jamaicensis		2420	NHMUK
Oxyura_leucocephala		1944	NHMUK
Pernis_apivorus		2008.75.1	NHMUK
Plectropterus_gambensis		444	NHMUK
Pteronetta_hartlaubii		2373	NHMUK
Tadorna_radjah		NO TAG	NHMUK
Calonectris_leucomelas		OR.029195/1	NMNZ
Diomedea_epomophora		OR.024626/1	NMNZ
Haliaeetus_leucogaster		OR.027059	NMNZ
Melanocorypha_calandra		PMSL-Aves-3860	PMSL
Accipiter_cooperii		17148	PSM
Accipiter_gentilis		17124	PSM
Accipiter_striatus		12194	PSM
Aechmophorus_occidentalis		12420	PSM
Aegolius_acadicus		11477	PSM
Aeronautes_saxatalis		20195	PSM
Aethia_cristatella		12957	PSM
Agelaius_phoeniceus		22528	PSM
Alectoris_chukar		21232	PSM
Alle_alle		19899	PSM
Ammodramus_savannarum		17300	PSM
Anas_acuta		12357	PSM
Anas_americana		24400	PSM
Anas_clypeata	Spatula clypeata	17164	PSM
Anas_crecca		12434	PSM
Anas_cyanoptera		20166	PSM
Anas_discors		25538	PSM
Anas_platyrhynchos		17157	PSM
Anas_strepera		12604	PSM
Aquila_chrysaetos		17158	PSM
Archilochus_alexandri		23317	PSM
Ardea_herodias		19965	PSM
Arenaria_interpres		12630	PSM
Asio_flammeus		21500	PSM
Asio_otus		17446	PSM
Athene_cunicularia		21426	PSM
Aythya_americana		21847	PSM
Aythya_marila		12079	PSM
Baeolophus_bicolor		22933	PSM
Bombycilla_cedrorum		12854	PSM
Botaurus_lentiginosus		23920	PSM
Branta_bernicla		20344	PSM
Branta_canadensis		20895	PSM
Branta_leucopsis		21908	PSM
Bubo_scandiaca	Nyctea scandiaca	22727	PSM
Bubo_virginianus		11230	PSM
Bubulcus_ibis		20057	PSM
Bucephala_albeola		11262	PSM
Bucephala_clangula		22210	PSM
Bulweria_bulwerii		21982	PSM
Buteo_lagopus		19958	PSM
Buteo_lineatus		17075	PSM
Buteo_nitidus		80765	PSM
Buteo_platypterus		17286	PSM
Buteo_swainsoni		12510	PSM
Butorides_virescens		11189	PSM
Calcarius_lapponicus		17307	PSM
Calidris_alba		11296	PSM
Calidris_alpina		21559	PSM
Calidris_bairdii		11429	PSM
Calidris_canutus		17208	PSM
Calidris_mauri		12574	PSM
Calidris_melanotos		20387	PSM
Calidris_pusilla		24590	PSM
Calidris_tenuirostris		43884	PSM
Calypte_anna		23545	PSM
Cardinalis_cardinalis		12274	PSM
Carduelis_pinus		12710	PSM
Carduelis_tristis		12324	PSM
Carpodacus_purpureus		12476	PSM
Catharacta_maccormicki	Stercorarius maccormicki	11528	PSM
Cathartes_aura		15522	PSM
Catharus_fuscescens		20736	PSM
Catharus_guttatus		21328	PSM
Catharus_minimus		21552	PSM
Catharus_ustulatus		22369	PSM
Chaetura_pelagica		17299	PSM
Charadrius_semipalmatus		12032	PSM
Charadrius_vociferus		32191	PSM
Chlidonias_niger		12701	PSM
Chondestes_grammacus		20293	PSM
Circus_cyaneus		21103	PSM
Cistothorus_palustris		20986	PSM
Cistothorus_platensis		12268	PSM
Clangula_hyemalis		11406	PSM
Coccothraustes_vespertinus	Hesperiphona vespertina	17322	PSM
Coccyzus_americanus		22947	PSM
Coccyzus_erythropthalmus		21548	PSM
Colaptes_auratus		20502	PSM
Columba_livia		20879	PSM
Contopus_sordidulus		12749	PSM
Contopus_virens		22204	PSM
Coragyps_atratus		22236	PSM
Corvus_corax		12623	PSM
Corvus_ossifragus		22181	PSM
Cyanocitta_cristata		17028	PSM
Cygnus_buccinator		22471	PSM
Cygnus_columbianus		12713	PSM
Dendroica_caerulescens	Setophaga caerulescens	16992	PSM
Dendroica_coronata	Setophaga coronata	11244	PSM
Dendroica_magnolia	Setophaga magnolia	12214	PSM
Dendroica_nigrescens	Setophaga nigrescens	21211	PSM
Dendroica_petechia	Setophaga petechia	11379	PSM
Dendroica_striata	Setophaga striata	12145	PSM
Dendroica_virens		21547	PSM
Dryocopus_pileatus		21935	PSM
Dumetella_carolinensis		22886	PSM
Egretta_thula		22270	PSM
Empidonax_minimus		20505	PSM
Empidonax_traillii		20498	PSM
Eremophila_alpestris		12412	PSM
Euphagus_carolinus		23480	PSM
Euphagus_cyanocephalus		20183	PSM
Falco_columbarius		12757	PSM
Falco_mexicanus		11523	PSM
Falco_rusticolus		21095	PSM
Falco_sparverius		12658	PSM
Fratercula_arctica		19868	PSM
Fulica_americana		12197	PSM
Fulmarus_glacialis		21504	PSM
Gavia_immer		12789	PSM
Gavia_stellata		12330	PSM
Geothlypis_trichas		12962	PSM
Glaucidium_gnoma		12410	PSM
Grus_americana		22693	PSM
Gygis_alba		21811	PSM
Haliaeetus_leucocephalus		12500	PSM
Hirundo_rustica		20209	PSM
Histrionicus_histrionicus		12051	PSM
Hylocichla_mustelina		22931	PSM
Icteria_virens		12775	PSM
Icterus_galbula		12883	PSM
Icterus_spurius		12289	PSM
Ictinia_mississippiensis		25419	PSM
Junco_hyemalis		12377	PSM
Lanius_excubitor		12981	PSM
Larus_argentatus		22463	PSM
Larus_atricilla		20479	PSM
Larus_californicus		23853	PSM
Larus_canus		20437	PSM
Larus_delawarensis		20174	PSM
Larus_fuscus		20059	PSM
Larus_glaucescens		12034	PSM
Larus_marinus		22937	PSM
Larus_occidentalis		12929	PSM
Larus_philadelphia	Chroicocephalus philadelphia	12123	PSM
Larus_pipixcan		17026	PSM
Larus_ridibundus		20060	PSM
Larus_thayeri		17096	PSM
Limnodromus_griseus		12564	PSM
Limosa_fedoa		23940	PSM
Loxia_curvirostra		11387	PSM
Megascops_asio		17004	PSM
Melanerpes_carolinus		17023	PSM
Melanerpes_erythrocephalus		12285	PSM
Melanerpes_formicivorus		23600	PSM
Melanitta_fusca		23348	PSM
Melanitta_perspicillata		22218	PSM
Meleagris_gallopavo		12259	PSM
Melopsittacus_undulatus		21351	PSM
Melospiza_georgiana		20490	PSM
Melospiza_lincolnii		20737	PSM
Melospiza_melodia		19848	PSM
Mergus_merganser		17121	PSM
Mergus_serrator		12639	PSM
Mimus_polyglottos		22191	PSM
Mniotilta_varia		23902	PSM
Molothrus_ater		20157	PSM
Mycteria_ibis		20057	PSM
Myiarchus_crinitus		12244	PSM
Numenius_americanus		20158	PSM
Numenius_phaeopus		12528	PSM
Numida_meleagris		17136	PSM
Nycticorax_nycticorax		12023	PSM
Oceanodroma_furcata	Hydrobates furcatus	12530	PSM
Otus_flammeolus		10957	PSM
Pandion_haliaetus		12471	PSM
Parabuteo_unicinctus		12939	PSM
Parula_americana		16987	PSM
Parus_atricapillus	Poecile atricapillus	21118	PSM
Passer_domesticus		11328	PSM
Passerculus_sandwichensis		20309	PSM
Passerella_iliaca		10979	PSM
Passerina_cyanea		17033	PSM
Patagioenas_fasciata		20207	PSM
Pelecanoides_urinatrix		17233	PSM
Pelecanus_erythrorhynchos		26149	PSM
Perdix_perdix		12383	PSM
Perisoreus_canadensis		20323	PSM
Petrochelidon_pyrrhonota		20682	PSM
Phalacrocorax_penicillatus		20433	PSM
Phalaropus_fulicarius		17364	PSM
Phalaropus_tricolor		23144	PSM
Phasianus_colchicus		21889	PSM
Pheucticus_melanocephalus		20848	PSM
Phoebastria_immutabilis		10908	PSM
Phoebastria_nigripes		10907	PSM
Phoenicopterus_ruber		10903	PSM
Pica_pica		23362	PSM
Picoides_arcticus		20459	PSM
Picoides_pubescens	Dryobates pubescens	12890	PSM
Pinicola_enucleator		12411	PSM
Pipilo_erythrophthalmus		22912	PSM
Piranga_ludoviciana		17345	PSM
Piranga_olivacea		22902	PSM
Piranga_rubra		21880	PSM
Plectrophenax_nivalis		23447	PSM
Plegadis_chihi		21006	PSM
Pluvialis_dominica		11440	PSM
Pluvialis_squatarola		17217	PSM
Podiceps_auritus		11255	PSM
Podiceps_grisegena		12814	PSM
Podiceps_nigricollis		22488	PSM
Podilymbus_podiceps		22114	PSM
Pooecetes_gramineus		20655	PSM
Porzana_carolina		11466	PSM
Progne_subis		17030	PSM
Pterodroma_cookii		21486	PSM
Pterodroma_externa		21981	PSM
Pterodroma_inexpectata		23422	PSM
Puffinus_bulleri	Ardenna bulleri	10909	PSM
Puffinus_carneipes	Ardenna carneipes	10911	PSM
Puffinus_creatopus	Ardenna creatopus	10910	PSM
Puffinus_gravis		17085	PSM
Puffinus_griseus		21578	PSM
Puffinus_lherminieri		20088	PSM
Puffinus_pacificus	Ardenna pacifica	21818	PSM
Puffinus_puffinus		10909	PSM
Puffinus_tenuirostris		25475	PSM
Pyrrhula_pyrrhula		17278	PSM
Quiscalus_quiscula		20992	PSM
Rallus_limicola		23963	PSM
Recurvirostra_americana		11371	PSM
Regulus_calendula		12347	PSM
Regulus_satrapa		12190	PSM
Riparia_riparia		11365	PSM
Rissa_tridactyla	Rissa tridactylus	12336	PSM
Sayornis_phoebe		22190	PSM
Scolopax_minor		21555	PSM
Setophaga_ruticilla		23901	PSM
Sialia_currucoides		20644	PSM
Sialia_mexicana		20699	PSM
Sialia_sialis		20086	PSM
Sitta_canadensis		22803	PSM
Sitta_carolinensis		21121	PSM
Sitta_pusilla		22911	PSM
Somateria_mollissima		16981	PSM
Somateria_spectabilis		12470	PSM
Spizella_passerina		20713	PSM
Spizella_pusilla		20984	PSM
Stercorarius_parasiticus		22128	PSM
Sterna_caspia		22988	PSM
Sterna_elegans		17338	PSM
Sterna_fuscata	Onychopryon fuscatus	21433	PSM
Streptopelia_decaocto		25954	PSM
Streptopelia_roseogrisea		20696	PSM
Strix_nebulosa		22230	PSM
Strix_occidentalis		21896	PSM
Strix_varia		24026	PSM
Sturnus_vulgaris		20907	PSM
Sula_dactylatra		23619	PSM
Sula_leucogaster		21993	PSM
Sula_sula		21992	PSM
Synthliboramphus_antiquus		21494	PSM
Tachycineta_bicolor		17416	PSM
Taeniopygia_guttata	Poecile guttata	20619	PSM
Thryomanes_bewickii		12961	PSM
Thryothorus_ludovicianus		22920	PSM
Toxostoma_rufum		22869	PSM
Tringa_flavipes		19942	PSM
Tringa_melanoleuca		19924	PSM
Tringa_solitaria		23192	PSM
Troglodytes_aedon		12338	PSM
Tryngites_subruficollis	Calidris subruficollis	17376	PSM
Turdus_migratorius		22600	PSM
Tympanuchus_cupido		21906	PSM
Tympanuchus_phasianellus		21903	PSM
Tyrannus_verticalis		22242	PSM
Tyto_alba		12607	PSM
Uraeginthus_bengalus		20469	PSM
Uria_aalge		23594	PSM
Uria_lomvia		11525	PSM
Vermivora_celata		10965	PSM
Vermivora_peregrina		20487	PSM
Vermivora_pinus		21537	PSM
Vermivora_ruficapilla		20509	PSM
Vireo_gilvus		12423	PSM
Vireo_olivaceus		12616	PSM
Vireo_philadelphicus		23492	PSM
Vireo_solitarius		20969	PSM
Wilsonia_citrina	Setophaga citrina	22202	PSM
Wilsonia_pusilla	Cardellina pusilla	12969	PSM
Xanthocephalus_xanthocephalus		17242	PSM
Zenaida_macroura		20292	PSM
Zonotrichia_albicollis		12148	PSM
Zonotrichia_leucophrys		21193	PSM
Zonotrichia_querula		20993	PSM
Otus_scops		pp. 8	Rando et al. 2013
Carpodacus_erythrinus		RMNH.AVES.86400	RMNH
Parus_montanus		RMNH.AVES.86354	RMNH
Anas_castanea		pp. 74	Rogers et al. 2019
Anas_superciliosa		pp. 70	Rogers et al. 2019
Aythya_australis		pp. 66	Rogers et al. 2019
Chenonetta_jubata		pp. 76	Rogers et al. 2019
Malacorhynchus_membranaceus		pp. 62	Rogers et al. 2019
Tadorna_tadornoides		pp. 64	Rogers et al. 2019
Grus_grus		pp. 447	Russell & McGowan 2003
Oceanodroma_castro	Hydrobates castro	pp. 7	Singer et al. 2017
Ardea_cinerea		641806	USNM
Casmerodius_albus	Ardea alba	641853	USNM
Cathartes_burrovianus		652018	USNM
Cinclus_cinclus		640895	USNM
Columbina_talpacoti		646895	USNM
Manacus_vitellinus		613453	USNM
Megaceryle_torquata	Ceryle torquata	645659	USNM
Strix_nigrolineata		562545	USNM
Accipiter_nisus		51182	UWBM
Acridotheres_tristis		42793	UWBM
Acrocephalus_melanopogon		61476	UWBM
Acrocephalus_palustris		49237	UWBM
Acryllium_vulturinum		121425	UWBM
Actenoides_concretus		67486	UWBM
Actitis_hypoleucos		49552	UWBM
Adelomyia_melanogenys		77162	UWBM
Aegithalos_caudatus		47514	UWBM
Aegolius_funereus		44720	UWBM
Aglaiocercus_kingi		77153	UWBM
Ailuroedus_buccoides		86176	UWBM
Aimophila_aestivalis		45544	UWBM
Aimophila_rufescens		125643	UWBM
Aix_galericulata		72196	UWBM
Aix_sponsa		23013	UWBM
Alauda_arvensis		47163	UWBM
Alca_torda		38627	UWBM
Alectura_lathami		69601	UWBM
Alisterus_scapularis		62854	UWBM
Alopochen_aegyptiaca		91290	UWBM
Amaurornis_phoenicurus		76201	UWBM
Amazilia_tzacatl		56007	UWBM
Amblycercus_holosericeus		69035	UWBM
Ammodramus_leconteii		80597	UWBM
Amphispiza_belli		38393	UWBM
Amphispiza_bilineata		41259	UWBM
Anabacerthia_striaticollis		77396	UWBM
Anabacerthia_variegaticeps		123606	UWBM
Anas_capensis		79023	UWBM
Anas_gibberifrons		62869	UWBM
Anas_querquedula	Spatula querquedula	47172	UWBM
Anas_rubripes		81890	UWBM
Anas_undulata		53135	UWBM
Anhinga_anhinga		40957	UWBM
Anhinga_melanogaster		53138	UWBM
Anous_minutus		78187	UWBM
Anous_stolidus		42595	UWBM
Anser_albifrons		116758	UWBM
Anthracothorax_viridis		65256	UWBM
Anthus_lutescens		54494	UWBM
Anthus_novaeseelandiae		57423	UWBM
Aphelocoma_californica		56394	UWBM
Aphelocoma_coerulescens		55881	UWBM
Aphelocoma_ultramarina		118021	UWBM
Aptenodytes_patagonicus		62054	UWBM
Apus_apus		49790	UWBM
Apus_pacificus		117272	UWBM
Aquila_audax		62914	UWBM
Arachnothera_longirostra		67469	UWBM
Aramides_cajanea		69158	UWBM
Aramus_guarauna		37719	UWBM
Archilochus_colubris		45922	UWBM
Ardea_pacifica		62925	UWBM
Ardea_purpurea		76153	UWBM
Ardeola_bacchus		83516	UWBM
Ardeola_ralloides		61365	UWBM
Ardeotis_kori		43981	UWBM
Arremon_aurantiirostris		56060	UWBM
Arremon_brunneinucha		56110	UWBM
Arremon_virenticeps	Atlapetes virenticeps	82658	UWBM
Arremonops_conirostris		56001	UWBM
Arremonops_rufivirgatus		37728	UWBM
Artamus_leucorynchus		76534	UWBM
Athene_noctua		66569	UWBM
Atlapetes_albinucha		123334	UWBM
Atlapetes_citrinellus		54419	UWBM
Attila_spadiceus		77019	UWBM
Aulacorhynchus_prasinus		56127	UWBM
Aviceda_jerdoni		76132	UWBM
Aythya_affinis		33100	UWBM
Aythya_collaris		53858	UWBM
Aythya_fuligula		56541	UWBM
Aythya_nyroca		46236	UWBM
Aythya_valisineria		32181	UWBM
Balearica_regulorum		82091	UWBM
Bartramia_longicauda		47771	UWBM
Basileuterus_culicivorus		54442	UWBM
Bombycilla_garrulus		32325	UWBM
Bonasa_bonasia	Tetrastes bonasia	51152	UWBM
Bonasa_umbellus		37236	UWBM
Branta_hutchinsii		125529	UWBM
Branta_Sandvicensis		33914	UWBM
Brotogeris_jugularis		69042	UWBM
Brotogeris_versicolurus		33707	UWBM
Bucephala_islandica		51934	UWBM
Burhinus_bistriatus		69077	UWBM
Burhinus_capensis		53059	UWBM
Burhinus_oedicnemus		56911	UWBM
Buteo_buteo		83497	UWBM
Buteo_jamaicensis		60483	UWBM
Buteo_regalis		86281	UWBM
Cacicus_cela		123243	UWBM
Calamospiza_melanocorys		48504	UWBM
Calcarius_ornatus		56317	UWBM
Calcarius_pictus		78652	UWBM
Calidris_acuminata		41329	UWBM
Calidris_ferruginea		68117	UWBM
Calidris_fuscicollis		80696	UWBM
Calidris_himantopus		45309	UWBM
Calidris_maritima		71429	UWBM
Calidris_minuta		59559	UWBM
Calidris_minutilla		35085	UWBM
Calidris_ruficollis		44115	UWBM
Calidris_subminuta		47333	UWBM
Calidris_temminckii		44134	UWBM
Callipepla_californica		42220	UWBM
Caloenas_nicobarica		84455	UWBM
Calypte_costae		81377	UWBM
Campephilus_guatemalensis		82557	UWBM
Camptostoma_obsoletum		123446	UWBM
Campylopterus_hemileucurus		56165	UWBM
Caprimulgus_carolinensis	Antrostomus carolinensis	39067	UWBM
Caprimulgus_europaeus		51766	UWBM
Caprimulgus_longirostris		77413	UWBM
Caprimulgus_macrurus		83543	UWBM
Caprimulgus_vociferus		73964	UWBM
Capsiempis_flaveola		125576	UWBM
Caracara_cheriway		69064	UWBM
Carduelis_hornemanni		44240	UWBM
Catharus_aurantiirostris		118495	UWBM
Catharus_occidentalis		100800	UWBM
Catoptrophorus_semipalmatus	Tringa semipalmata	45671	UWBM
Centrocercus_minimus		62722	UWBM
Centropus_bengalensis		83608	UWBM
Centropus_sinensis		85920	UWBM
Cepphus_grylle		40541	UWBM
Cercomacra_tyrannina	Cercomacroides tyrannina	123267	UWBM
Cereopsis_novaehollandiae		76112	UWBM
Certhia_familiaris		57194	UWBM
Cettia_cetti		56498	UWBM
Ceyx_lepidus		CEF373	UWBM
Chalcopsitta_duivenbodei		37381	UWBM
Chalcopsitta_sintillata		50028	UWBM
Charadrius_alexandrinus		34617	UWBM
Charadrius_dubius		61044	UWBM
Charadrius_hiaticula		49675	UWBM
Charadrius_leschenaultii		66641	UWBM
Charadrius_melodus		67815	UWBM
Charadrius_mongolus		43881	UWBM
Charadrius_wilsonia		45677	UWBM
Charmosyna_papou		50027	UWBM
Chauna_torquata		76036	UWBM
Chen_caerulescens	Anser caerulescens	59232	UWBM
Chen_canagica	Anser canagicus	81897	UWBM
Chen_rossii	Anser rossii	59241	UWBM
Chionis_albus		37996	UWBM
Chlamydera_maculata		57405	UWBM
Chlamydera_nuchalis		60721	UWBM
Chlidonias_hybrida		56919	UWBM
Chlidonias_leucopterus		60147	UWBM
Chloroceryle_amazona		76964	UWBM
Chloroceryle_americana		69161	UWBM
Chlorospingus_ophthalmicus	Chlorospingus flavopectus	71497	UWBM
Chlorostilbon_canivetii		69030	UWBM
Chlorostilbon_lucidus	Chlorostilbon aureoventris	54386	UWBM
Chordeiles_acutipennis		42285	UWBM
Chordeiles_minor		38896	UWBM
Chrysococcyx_caprius		53071	UWBM
Chrysolophus_amherstiae		120820	UWBM
Chrysolophus_pictus		119278	UWBM
Chunga_burmeisteri		77230	UWBM
Circus_aeruginosus		56488	UWBM
Circus_pygargus		46501	UWBM
Climacteris_erythrops		57635	UWBM
Climacteris_melanurus		60891	UWBM
Colaptes_rubiginosus		77287	UWBM
Colibri_thalassinus		118954	UWBM
Colinus_virginianus		44856	UWBM
Colius_colius		52764	UWBM
Colius_striatus		67160	UWBM
Collocalia_amelis	Aerodramus vanikorensis	58708	UWBM
Collocalia_esculenta		60227	UWBM
Columba_guinea		52908	UWBM
Columba_rupestris		59754	UWBM
Columbina_minuta		123442	UWBM
Columbina_passerina		82340	UWBM
Columbina_picui		77485	UWBM
Contopus_cooperi		34637	UWBM
Contopus_fumigatus		77233	UWBM
Coracias_benghalensis		87315	UWBM
Coracias_caudatus		52906	UWBM
Coracias_garrulus		46244	UWBM
Corvus_brachyrhynchos		55097	UWBM
Corvus_corone		44369	UWBM
Corvus_cryptoleucus		80764	UWBM
Corvus_frugilegus		40169	UWBM
Corvus_monedula	Coloeus monedula	74453	UWBM
Corvus_splendens		117111	UWBM
Corythaeola_cristata		95106	UWBM
Coturnix_chinensis	Excalfactoria chinenses	62970	UWBM
Coturnix_japonica		59843	UWBM
Coturnix_pectoralis		57615	UWBM
Coturnix_ypsilophora		85460	UWBM
Crax_rubra		84450	UWBM
Crossoptilon_auritum		88828	UWBM
Crossoptilon_crossoptilon		91467	UWBM
Crotophaga_ani		46216	UWBM
Crotophaga_major		54487	UWBM
Crotophaga_sulcirostris		56231	UWBM
Crypturellus_tataupa		71526	UWBM
Crypturellus_undulatus		77490	UWBM
Cuculus_optatus		43831	UWBM
Cyanerpes_cyaneus		56096	UWBM
Cyanocorax_yncas		82879	UWBM
Cyclarhis_gujanensis		77493	UWBM
Cypseloides_niger		59363	UWBM
Cyrtonyx_montezumae		123920	UWBM
Dacelo_gaudichaud		67921	UWBM
Dacelo_novaeguineae		57788	UWBM
Dendragapus_canadensis	Falcipennis canadensis	53855	UWBM
Dendragapus_fuliginosus		125524	UWBM
Dendrocincla_fuliginosa		76905	UWBM
Dendrocincla_homochroa		123462	UWBM
Dendrocopos_leucotos		46871	UWBM
Dendrocygna_autumnalis		89975	UWBM
Dendrocygna_bicolor		45449	UWBM
Dendrocygna_viduata		40270	UWBM
Dendroica_castanea	Setophaga castanea	45552	UWBM
Dendroica_cerulea	Setophaga cerulea	46120	UWBM
Dendroica_discolor	Setophaga discolor	40931	UWBM
Dendroica_dominica	Setophaga dominica	45547	UWBM
Dendroica_fusca	Setophaga fusca	80633	UWBM
Dendroica_pinus	Setophaga pinus	45473	UWBM
Dendroica_tigrina	Setophaga tigrina	41507	UWBM
Dicrurus_adsimilis		53169	UWBM
Diomedea_exulans		82780	UWBM
Dolichonyx_oryzivorus		80615	UWBM
Dryocopus_lineatus		77385	UWBM
Dryocopus_martius		51663	UWBM
Ducula_bicolor		67514	UWBM
Dysithamnus_mentalis		77146	UWBM
Egretta_caerulea		38225	UWBM
Egretta_garzetta		73901	UWBM
Egretta_rufescens		48008	UWBM
Egretta_tricolor		45740	UWBM
Elaenia_flavogaster		123274	UWBM
Elaenia_frantzii		56134	UWBM
Elanus_axillaris		76622	UWBM
Elanus_caeruleus		76197	UWBM
Emberiza_aureola		44597	UWBM
Emberiza_buchanani		46229	UWBM
Emberiza_leucocephalos		51722	UWBM
Emberiza_melanocephala		51566	UWBM
Empidonax_flavescens		56183	UWBM
Empidonax_flaviventris		56226	UWBM
Empidonax_virescens		45993	UWBM
Eos_reticulata		50024	UWBM
Eos_squamata		50035	UWBM
Ephippiorhynchus_senegalensis		42954	UWBM
Eriocnemis_glaucopoides		77170	UWBM
Eucometis_penicillata		56098	UWBM
Eudocimus_albus		45737	UWBM
Eudocimus_ruber		55839	UWBM
Eudromia_elegans		38254	UWBM
Eudromias_morinellus	Charadrius morinellus	43880	UWBM
Eudyptes_chrysocome		85117	UWBM
Eudyptula_minor		62897	UWBM
Eupherusa_eximia		56117	UWBM
Euphonia_gouldi		123643	UWBM
Euphonia_hirundinacea		69041	UWBM
Euphonia_laniirostris		69104	UWBM
Euphonia_minuta		125604	UWBM
Eurostopodus_mystacalis		79149	UWBM
Eurylaimus_ochromalus		67481	UWBM
Eurypyga_helias		123504	UWBM
Eutoxeres_aquila		76908	UWBM
Falco_cenchroides		62906	UWBM
Falco_longipennis		62889	UWBM
Falco_naumanni		59764	UWBM
Falco_peregrinus		62062	UWBM
Falco_subbuteo		44306	UWBM
Falco_vespertinus		61103	UWBM
Ficedula_hyperythra		67584	UWBM
Ficedula_parva		44284	UWBM
Ficedula_semitorquata		61130	UWBM
Fluvicola_pica		123597	UWBM
Francolinus_africanus	Scleroptila afra	53139	UWBM
Francolinus_swainsonii	Pternistis swainsonii	53121	UWBM
Fregata_magnificens		42582	UWBM
Fregata_minor		68948	UWBM
Fulica_atra		56917	UWBM
Furnarius_rufus		54501	UWBM
Galerida_cristata		56595	UWBM
Gallicrex_cinerea		64933	UWBM
Gallinago_gallinago		44047	UWBM
Gallinago_media		61578	UWBM
Gallinago_stenura		57870	UWBM
Gallus_gallus		64877	UWBM
Gallus_lafayetii		64882	UWBM
Gallus_sonneratii		64883	UWBM
Garrulus_glandarius		57237	UWBM
Gavia_adamsii		50716	UWBM
Geococcyx_californianus		63626	UWBM
Geopelia_striata		57532	UWBM
Geothlypis_poliocephala		37752	UWBM
Geotrygon_costaricensis		47619	UWBM
Geotrygon_montana		76880	UWBM
Glareola_nordmanni		56915	UWBM
Glareola_pratincola		46259	UWBM
Glaucidium_brasilianum		118464	UWBM
Glaucidium_minutissimum		77235	UWBM
Glaucis_aeneus		123404	UWBM
Glyphorynchus_spirurus		76864	UWBM
Grus_canadensis	Antigone canadensis	125448	UWBM
Grus_rubicunda	Antigone rubicunda	66956	UWBM
Gymnogyps_californianus		CSW 9585	UWBM
Gymnopithys_leucaspis		76965	UWBM
Gymnorhinus_cyanocephalus		77532	UWBM
Habia_rubica		56206	UWBM
Haematopus_ostralegus		49540	UWBM
Haematopus_palliatus		37129	UWBM
Haliaeetus_pelagicus		91702	UWBM
Haliastur_indus		117116	UWBM
Heliomaster_constantii		84014	UWBM
Heliomaster_longirostris		123329	UWBM
Heliothryx_barroti		76935	UWBM
Helmitheros_vermivorum		123259	UWBM
Hemiprocne_mystacea		63025	UWBM
Henicorhina_leucophrys		118479	UWBM
Henicorhina_leucosticta		68999	UWBM
Heteroscelus_brevipes	Tringa brevipes	60132	UWBM
Himantopus_himantopus		46273	UWBM
Hippolais_icterina		58363	UWBM
Hirundapus_caudacutus		46916	UWBM
Hylocharis_cyanus		77145	UWBM
Hylophylax_naevioides		123344	UWBM
Icterus_gularis		95705	UWBM
Irena_puella		36901	UWBM
Ixobrychus_cinnamomeus		91610	UWBM
Ixobrychus_eurhythmus		71975	UWBM
Ixobrychus_exilis		46003	UWBM
Ixobrychus_flavicollis	Dupetor flavicollis	64908	UWBM
Ixobrychus_minutus		56481	UWBM
Ixobrychus_sinensis		67530	UWBM
Jacana_jacana		54475	UWBM
Jacana_spinosa		81429	UWBM
Junco_phaeonotus		78068	UWBM
Jynx_torquilla		49209	UWBM
Ketupa_ketupu		73851	UWBM
Lagopus_lagopus		58887	UWBM
Lagopus_muta	Lagopus mutus	53897	UWBM
Lampornis_amethystinus		82874	UWBM
Lampornis_calolaemus		56209	UWBM
Lampornis_castaneoventris		125002	UWBM
Lampornis_clemenciae		82363	UWBM
Lampornis_hemileucus		121814	UWBM
Lampornis_sybillae		56113	UWBM
Lanius_minor		56421	UWBM
Larus_crassirostris		47274	UWBM
Larus_dominicanus		38003	UWBM
larus_glaucoides		51044	UWBM
Larus_heermanni		35372	UWBM
Larus_hyperboreus		86090	UWBM
Larus_schistisagus		51645	UWBM
Legatus_leucophaius		56047	UWBM
Leipoa_ocellata		62959	UWBM
Lepidocolaptes_affinis		95353	UWBM
Lepidocolaptes_angustirostris		54464	UWBM
Lepidothrix_coronata	Pipra coronata	76904	UWBM
Leptopogon_superciliaris		71594	UWBM
Leptotila_cassini		69018	UWBM
Leptotila_rufaxilla		68977	UWBM
Leptotila_verreauxi		82855	UWBM
Leucosticte_brandti		66522	UWBM
Limicola_falcinellus		44493	UWBM
Limosa_haemastica		45674	UWBM
Limosa_lapponica		49665	UWBM
Limosa_limosa		46887	UWBM
Lonchura_punctulata		64898	UWBM
Lophodytes_cucullatus		63732	UWBM
Lophophorus_impejanus		91300	UWBM
Lophura_edwardsi		64873	UWBM
Lophura_ignita		57089	UWBM
Lophura_nycthemera		88731	UWBM
Lorius_garrulus		37381	UWBM
Lorius_lory		37391	UWBM
Loxia_leucoptera		40159	UWBM
Lugensa_brevirostris	Pterodroma brevirostris	60509	UWBM
Lullula_arborea		64681	UWBM
Lurocalis_semitorquatus		77045	UWBM
Macronectes_giganteus		38045	UWBM
Malacoptila_panamensis		77010	UWBM
Malurus_melanocephalus		60809	UWBM
Malurus_splendens		57549	UWBM
Megaceryle_alcyon		119229	UWBM
Megapodius_eremita		60327	UWBM
Megapodius_freycinet		60327	UWBM
Melanerpes_pucherani		55999	UWBM
Melanerpes_rubricapillus		124931	UWBM
Melanitta_nigra		64126	UWBM
Meleagris_ocellata		CSW 7174	UWBM
Melozone_leucotis		46797	UWBM
Menura_novaehollandiae		68267	UWBM
Merops_apiaster		49359	UWBM
Merops_nubicus		74128	UWBM
Merops_pusillus		52805	UWBM
Mesophoyx_intermedia	Ardea intermedia	117131	UWBM
Micrastur_semitorquatus		77034	UWBM
Micrathene_whitneyi		34143	UWBM
Micropsitta_finschii		58757	UWBM
Miliaria_calandra	Emberiza calandra	64676	UWBM
Milvago_chimachima		123922	UWBM
Milvus_migrans		54676	UWBM
Mimus_gilvus		37791	UWBM
Mionectes_oleagineus		56184	UWBM
Mionectes_olivaceus		76840	UWBM
Mitrephanes_phaeocercus		106013	UWBM
Momotus_momota		68993	UWBM
Monticola_saxatilis		46533	UWBM
Morus_bassanus		38108	UWBM
Morus_serrator		62928	UWBM
Motacilla_alba		43068	UWBM
Motacilla_citreola		46498	UWBM
Motacilla_flava		51665	UWBM
Musophaga_rossae		33445	UWBM
Mycteria_americana		81892	UWBM
Mycteria_leucocephala		82954	UWBM
Myiarchus_tuberculifer		81136	UWBM
Myiobius_atricaudus		77036	UWBM
Myioborus_miniatus		106041	UWBM
Myioborus_pictus		77645	UWBM
Myiodynastes_hemichrysus		123596	UWBM
Myiodynastes_maculatus		54436	UWBM
Myiopagis_viridicata		37787	UWBM
Myiophobus_fasciatus		77463	UWBM
Myiozetetes_cayanensis		124939	UWBM
Myiozetetes_similis		56010	UWBM
Myrmeciza_exsul		76896	UWBM
Myrmotherula_schisticolor		37963	UWBM
Myrmotherula_surinamensis		76933	UWBM
Nectarinia_sperata		117337	UWBM
Neopsittacus_musschenbroekii		50030	UWBM
Nestor_notabilis		91291	UWBM
Netta_rufina		56423	UWBM
Ninox_scutulata		76149	UWBM
Nisaetus_cirrhatus		73868	UWBM
Nothoprocta_cinerascens		54510	UWBM
Nothoprocta_ornata		54411	UWBM
Nothoprocta_perdicaria		65155	UWBM
Nothura_maculosa		54562	UWBM
Nucifraga_caryocatactes		44072	UWBM
Nucifraga_columbiana		50205	UWBM
Numenius_arquata		46473	UWBM
Nyctanassa_violacea		48010	UWBM
Nyctidromus_albicollis		37420	UWBM
Nyctyornis_amictus		67492	UWBM
Oceanites_oceanicus		37993	UWBM
Oceanodroma_homochroa	Hydrobates homochroa	36358	UWBM
Oceanodroma_leucorhoa		40233	UWBM
Oceanodroma_tethys		33900	UWBM
Oenanthe_oenanthe		44112	UWBM
Oncostoma_cinereigulare		118994	UWBM
Onychorhynchus_coronatus		56019	UWBM
Oporornis_formosus		45325	UWBM
Oporornis_philadelphia	Geothlypis philadelphia	79736	UWBM
Oreortyx_pictus		62185	UWBM
Pachyptila_desolata		76646	UWBM
Pachyptila_turtur		62861	UWBM
Pachyramphus_aglaiae		82440	UWBM
Pachyramphus_homochrous		76901	UWBM
Pachyramphus_polychopterus		77204	UWBM
Pachyramphus_validus		54450	UWBM
Pagodroma_nivea		61674	UWBM
Pagophila_eburnea		40545	UWBM
Panurus_biarmicus		56434	UWBM
Parula_pitiayumi		77469	UWBM
Parus_carolinensis		45373	UWBM
Parus_cyanus		75574	UWBM
Parus_hudsonicus		50189	UWBM
Passer_hispaniolensis		46502	UWBM
Passer_montanus		59808	UWBM
Passerina_ciris		45496	UWBM
Pavo_cristatus		116856	UWBM
Pelargopsis_capensis		117148	UWBM
Pelecanoides_georgicus		63451	UWBM
Pelecanus_occidentalis		CAF109	UWBM
Perdix_dauurica	Perdix dauuricae	66689	UWBM
Perisoreus_infaustus		49757	UWBM
Phaeochroa_cuvierii		56034	UWBM
Phaethon_lepturus		42918	UWBM
Phaethon_rubricauda		55511	UWBM
Phaethornis_guy		76984	UWBM
Phaethornis_longirostris		56018	UWBM
Phaethornis_longuemareus		123415	UWBM
Phaethornis_malaris		77784	UWBM
Phaethornis_mexicanus		118909	UWBM
Phalacrocorax_auritus		47824	UWBM
Phalacrocorax_brasilianus		69173	UWBM
Phalacrocorax_carbo		72014	UWBM
Phalacrocorax_pelagicus		78828	UWBM
Phalacrocorax_urile		48619	UWBM
Phalaenoptilus_nuttallii		41265	UWBM
Pharomachrus_mocinno		28451	UWBM
Pheucticus_chrysopeplus		81299	UWBM
Philomachus_pugnax	Calidris pugnax	37830	UWBM
Phoebastria_albatrus	Diomedea albatrus	82972	UWBM
Phoenicopterus_chilensis		87163	UWBM
Phoeniculus_purpureus		52800	UWBM
Piaya_cayana		54434	UWBM
Picus_canus		57166	UWBM
Picus_mineaceus		83571	UWBM
Picus_viridis		49597	UWBM
Pipilo_aberti	Melozone alberti	48444	UWBM
Pipra_mentalis		76876	UWBM
Piranga_bidentata		100905	UWBM
Piranga_erythrocephala		82367	UWBM
Piranga_flava		77588	UWBM
Piranga_roseogularis		37726	UWBM
Pitangus_sulphuratus		82694	UWBM
Platalea_ajaja	Ajaia ajaja	45813	UWBM
Platycercus_elegans		62875	UWBM
Platyrinchus_mystaceus		68968	UWBM
Plegadis_falcinellus		37187	UWBM
Ploceus_cucullatus		52949	UWBM
Pluvialis_apricaria		59631	UWBM
Podargus_strigoides		78178	UWBM
Podiceps_cristatus		46892	UWBM
Poicephalus_meyeri		56411	UWBM
Polioptila_caerulea		45645	UWBM
Polioptila_plumbea		123482	UWBM
Polyplectron_napoleonis		116858	UWBM
Polysticta_stelleri		48273	UWBM
Porphyrio_porphyrio		42892	UWBM
Porzana_porzana		60982	UWBM
Premnoplex_brunnescens		123420	UWBM
Prionochilus_xanthopygius		66225	UWBM
Procellaria_aequinoctialis		81513	UWBM
Procellaria_cinerea		80975	UWBM
Procelsterna_cerulea	Anous ceruleus	42815	UWBM
Protonotaria_citrea		40907	UWBM
Prunella_atrogularis		46573	UWBM
Prunella_collaris		64750	UWBM
Psarocolius_decumanus		121457	UWBM
Psittacula_alexandri		55898	UWBM
Psittacus_erithacus		55847	UWBM
Psitteuteles_goldiei		50025	UWBM
Psophia_crepitans		65070	UWBM
Pterodroma_hypoleuca		60657	UWBM
Pterodroma_macroptera		80940	UWBM
Pteroglossus_torquatus		56080	UWBM
Ptilinopus_magnificus		72559	UWBM
Pucrasia_macrolopha		57088	UWBM
Pulsatrix_perspicillata		77024	UWBM
Pycnonotus_plumosus		67504	UWBM
Pygochelidon_cyanoleuca		47611	UWBM
Pygoscelis_adeliae		38008	UWBM
Pygoscelis_antarcticus		38043	UWBM
Pyrrhocorax_graculus		61471	UWBM
Pyrrhocorax_pyrrhocorax		57920	UWBM
Quiscalus_major		37121	UWBM
Quiscalus_mexicanus		55004	UWBM
Rallina_fasciata		66217	UWBM
Rallus_aquaticus		46943	UWBM
Rallus_elegans		73961	UWBM
Rallus_longirostris		22946	UWBM
Ramphastos_ambiguus		76990	UWBM
Ramphocaenus_melanurus		123250	UWBM
Ramphocelus_dimidiatus		123425	UWBM
Ramphocelus_passerinii		56022	UWBM
Recurvirostra_avosetta		56453	UWBM
Regulus_regulus		44930	UWBM
Remiz_pendulinus		56632	UWBM
Rhea_americana		72512	UWBM
Rhea_pennata		36924	UWBM
Rhinopomastus_cyanomelas	Phoeniculus cyanomelas	52723	UWBM
Rhipidura_javanica		117295	UWBM
Rhodostethia_rosea		37803	UWBM
Rhynchocyclus_brevirostris		123881	UWBM
Rhynchocyclus_olivaceus		123268	UWBM
Rhynchotus_rufescens		125577	UWBM
Rhytipterna_holerythra		71668	UWBM
Rostratula_benghalensis		64961	UWBM
Rynchops_niger		45695	UWBM
Saltator_atriceps		52166	UWBM
Saltator_maximus		55989	UWBM
Sarkidiornis_melanotos		65068	UWBM
Sarothrura_elegans		52965	UWBM
Saxicola_torquatus		44266	UWBM
Sayornis_nigricans		48318	UWBM
Schiffornis_turdina		125593	UWBM
Sclerurus_guatemalensis		123379	UWBM
Scolopax_rusticola		46931	UWBM
Selasphorus_sasin		62992	UWBM
Sicalis_flaveola		77496	UWBM
Sitta_europaea		46306	UWBM
Sittasomus_griseicapillus		77342	UWBM
Somateria_fischeri		44257	UWBM
Spheniscus_demersus		42975	UWBM
Spheniscus_humboldti		79017	UWBM
Spheniscus_magellanicus		57114	UWBM
Sphyrapicus_varius		63757	UWBM
Spilornis_cheela		42973	UWBM
Spiza_americana		45645	UWBM
Spizella_arborea		60580	UWBM
Spizella_atrogularis		116400	UWBM
Spizella_pallida		17453	UWBM
Stellula_calliope		74548	UWBM
Stercorarius_longicaudus		41174	UWBM
Stercorarius_pomarinus		36064	UWBM
Sterna_albifrons	Sternula albifrons	61048	UWBM
Sterna_aleutica		47323	UWBM
Sterna_anaethetus		76401	UWBM
Sterna_antillarum	Sternula antillarum	45323	UWBM
Sterna_bergii		62936	UWBM
Sterna_dougallii		81679	UWBM
Sterna_forsteri		55291	UWBM
Sterna_hirundo		35244	UWBM
Sterna_maxima	Thalasseus maximus	46217	UWBM
Sterna_nilotica		45442	UWBM
Sterna_paradisaea		43924	UWBM
Sterna_sandvicensis	Thalasseus sandvicensis	45438	UWBM
Sterna_vittata		37900	UWBM
Stictonetta_naevosa		92913	UWBM
Stigmatopelia_chinensis	Streptopelia chinensis	83475	UWBM
Streptopelia_orientalis		47497	UWBM
Streptopelia_turtur		61086	UWBM
Strix_uralensis		57798	UWBM
Struthio_camelus		90121	UWBM
Sturnella_magna		45310	UWBM
Surnia_ulula		53972	UWBM
Sylvia_nana		57977	UWBM
Synallaxis_brachyura		123620	UWBM
Syndactyla_subalaris		123401	UWBM
Synthliboramphus_wumizusume		55698	UWBM
Syrmaticus_ellioti		82958	UWBM
Syrmaticus_humiae		82956	UWBM
Syrmaticus_mikado		58985	UWBM
Syrrhaptes_paradoxus		59826	UWBM
Tachybaptus_dominicus		71530	UWBM
Tachycineta_albilinea		69192	UWBM
Tachymarptis_melba	Apus melba	61463	UWBM
Tachyphonus_rufus		123309	UWBM
Tadorna_ferruginea		56474	UWBM
Tadorna_tadorna		56439	UWBM
Tangara_florida		125590	UWBM
Tangara_icterocephala		125588	UWBM
Taraba_major		71560	UWBM
Terenotriccus_erythrurus		56093	UWBM
Tetrao_mlokosiewiczi		64762	UWBM
Tetrao_tetrix		57293	UWBM
Tetrao_urogallus		58902	UWBM
Tetraogallus_altaicus		75676	UWBM
Tetraogallus_himalayensis		65198	UWBM
Tetrax_tetrax		64702	UWBM
Thalassarche_bulleri		80970	UWBM
Thalassarche_cauta		81005	UWBM
Thalassarche_melanophrys		80944	UWBM
Thalassarche_salvini		81839	UWBM
Thamnistes_anabatinus		125603	UWBM
Thamnophilus_doliatus		68984	UWBM
Thamnophilus_punctatus		123333	UWBM
Thamnophilus_ruficapillus		71520	UWBM
Thinocorus_orbignyianus		54407	UWBM
Threnetes_ruckeri		76921	UWBM
Threskiornis_aethiopicus		58812	UWBM
Thryothorus_fasciatoventris	Pheugopedius fasciatoventris	123407	UWBM
Thryothorus_modestus		69121	UWBM
Tiaris_bicolor		87348	UWBM
Tiaris_olivaceus		123578	UWBM
Tityra_cayana		54489	UWBM
Tityra_inquisitor		123508	UWBM
Tityra_semifasciata		69160	UWBM
Todiramphus_chloris		42888	UWBM
Todiramphus_tutus		42504	UWBM
Todirostrum_cinereum		68965	UWBM
Todus_mexicanus		66955	UWBM
Tolmomyias_sulphurescens		56046	UWBM
Tragopan_caboti		11657	UWBM
Tragopan_satyra		66824	UWBM
Tragopan_temminckii		121461	UWBM
Treron_calvus	Treron calva	67063	UWBM
Treron_vernans		73859	UWBM
Trichoglossus_haematodus		58813	UWBM
Tricholaema_leucomelas		52762	UWBM
Tringa_erythropus		51066	UWBM
Tringa_glareola		44527	UWBM
Tringa_nebularia		44046	UWBM
Tringa_ochropus		46903	UWBM
Tringa_stagnatilis		59880	UWBM
Tringa_totanus		46266	UWBM
Troglodytes_solstitialis		77312	UWBM
Trogon_collaris		56149	UWBM
Trogon_curucui		54577	UWBM
Trogon_elegans		125644	UWBM
Trogon_melanurus		123279	UWBM
Trogon_personatus		77302	UWBM
Trogon_violaceus		123335	UWBM
Trogon_viridis		76899	UWBM
Turdus_falcklandii		68182	UWBM
Turdus_grayi		56028	UWBM
Turdus_naumanni		44530	UWBM
Turdus_viscivorus		57213	UWBM
Tyrannus_melancholicus		81123	UWBM
Tyrannus_savana		54455	UWBM
Tyrannus_tyrannus		37778	UWBM
Urocolius_indicus	Colius indicus	67124	UWBM
Vanellus_chilensis		54431	UWBM
Vanellus_indicus		47158	UWBM
Vanellus_vanellus		56473	UWBM
Vermivora_chrysoptera		45591	UWBM
Vidua_macroura		67158	UWBM
Vini_peruviana		42754	UWBM
Vireo_altiloquus		65279	UWBM
Vireo_bellii		82503	UWBM
Vireo_flavifrons		45905	UWBM
Vireo_griseus		45991	UWBM
Volatinia_jacarina		81353	UWBM
Wilsonia_canadensis	Cardellina canadensis	40896	UWBM
Xema_sabini	Larus sabini	41096	UWBM
Xenopipo_holochlora	Chloropipo holochlora	76941	UWBM
Xenops_rutilans		77384	UWBM
Xenus_cinereus		44536	UWBM
Xiphorhynchus_erythropygius		70902	UWBM
Xiphorhynchus_guttatus		123241	UWBM
Zimmerius_vilissimus		56015	UWBM
Zonotrichia_atricapilla		53774	UWBM
Zonotrichia_capensis		46780	UWBM
Dendroica_kirtlandii	Setophaga kirtlandii	87095	UWBM
Anser_indicus			Vikram Baliga, UBC	https://phys.org/news/2019-10-bald-eagles-great-gliders-wrist.html
Bubo_bubo		pp. 3	Weger & Wagner 2016
