# Supplementary material for: Theoretical morphospace reveals mixed optimisation of the avian wing planform for flight style
Source: Nat Commun. 2026 Mar 31;17:3902. doi: 10.1038/s41467-026-70692-w (PMC13128903; doi:10.1038/s41467-026-70692-w)
Supplement: Supplementary file 3 — Supplementary Data 1 [file 41467_2026_70692_MOESM3_ESM.zip › Supplementary Data 1/ThermSoar.csv]

Buteo_buteo	1	1	3
Buteo_jamaicensis	1	1	3
Buteo_lagopus	1	1	3
Buteo_lineatus	1	1	3
Buteo_nitidus	1	1	3
Buteo_platypterus	1	1	3
Buteo_regalis	1	1	3
Buteo_swainsoni	1	1	3
Gymnogyps_californianus	1	1	3
Haliaeetus_albicilla	1	1	3
Haliaeetus_leucocephalus	1	1	3
Haliaeetus_leucogaster	1	1	3
Haliaeetus_pelagicus	1	1	3
Nisaetus_cirrhatus	1	1	3
Aquila_audax	1	1	3
Aquila_chrysaetos	1	1	3
Ictinia_mississippiensis	1	1	3
Spilornis_cheela	1	1	3
Falco_columbarius	1	1	3
Falco_femoralis	1	1	3
Falco_mexicanus	1	1	3
Falco_novaeseelandiae	1	1	3
Falco_peregrinus	1	1	3
Falco_rusticolus	1	1	3
Falco_sparverius	1	1	3
Falco_tinnunculus	1	1	3
Milvus_migrans	1	1	3
Pandion_haliaetus	1	1	3
Grus_americana	1	1	3
Grus_canadensis	1	1	3
Grus_grus	1	1	3
Grus_rubicunda	1	1	3
Balearica_regulorum	1	1	3
Mycteria_leucocephala	1	1	3
Ephippiorhynchus_senegalensis	1	1	3
