# Supplementary material for: Theoretical morphospace reveals mixed optimisation of the avian wing planform for flight style
Source: Nat Commun. 2026 Mar 31;17:3902. doi: 10.1038/s41467-026-70692-w (PMC13128903; doi:10.1038/s41467-026-70692-w)
Supplement: Supplementary file 4 — Supplementary Data 2 [file 41467_2026_70692_MOESM4_ESM.zip]

Archive with 8 entries (7 files):
- Supplementary Data 2/
- Supplementary Data 2/BirdAncestors.csv
- Supplementary Data 2/BirdEdges.csv
- Supplementary Data 2/BirdPhyloArray.csv
- Supplementary Data 2/BirdTipLabels.csv
- Supplementary Data 2/Bird_TDS_Phylo.csv
- Supplementary Data 2/Consensus_Tree_After_Hackett_Backbone.tre
- Supplementary Data 2/SubsetfromBirdtree.nex
