# Supplementary material for: Theoretical morphospace reveals mixed optimisation of the avian wing planform for flight style
Source: Nat Commun. 2026 Mar 31;17:3902. doi: 10.1038/s41467-026-70692-w (PMC13128903; doi:10.1038/s41467-026-70692-w)
Supplement: Supplementary file 4 — Supplementary Data 2 [file 41467_2026_70692_MOESM4_ESM.zip › Supplementary Data 2/BirdAncestors.csv]

1	5.04E-17	-1.74E-18	0.557872981	-0.009770636	0.029284177	-0.028364633	-0.067969584	0.027613951	0.011508015	-0.004950193	0.06927664	0.000777984	0.001198245	-0.007278178	-0.016545925	-0.0048615	0.005770314	0.006803832	-0.004054415
1	5.60E-17	-3.08E-18	0.538225377	-0.014031463	0.032544997	-0.032710386	-0.072315732	0.029248735	0.011189735	-0.001260132	0.069345021	0.00162144	-0.000886188	-0.008372935	-0.016655511	-0.003633378	0.005461401	0.005928989	-0.001820151
1	5.80E-17	-3.05E-18	0.498512381	-0.011750035	0.031414002	-0.027607112	-0.075090033	0.031349901	0.010195295	0.000912884	0.064358724	0.005120778	-0.001596087	-0.01096403	-0.016772957	-0.002091164	0.005202332	0.00431606	0.003719151
1	5.71E-17	-2.78E-18	0.500916632	-0.013454085	0.031910259	-0.027444125	-0.075772029	0.03026019	0.010297197	0.001286043	0.06411247	0.0046506	-0.00176642	-0.011144041	-0.016773807	-0.002289639	0.005243931	0.00459264	0.003340034
1	5.81E-17	-1.92E-18	0.514902326	-0.021636375	0.03286004	-0.023748898	-0.078794324	0.026257807	0.00979065	0.000415618	0.064147705	0.002799231	-0.002470284	-0.010721628	-0.016841524	-0.00313835	0.004889372	0.005023742	0.002312136
1	5.84E-17	-1.77E-18	0.518823353	-0.021391669	0.033248126	-0.023657745	-0.079099224	0.025586297	0.009933461	0.000508048	0.06406249	0.0023995	-0.002528548	-0.01086989	-0.016596054	-0.003393374	0.004943252	0.005080126	0.001757673
1	5.81E-17	-1.76E-18	0.524730652	-0.02143558	0.033735052	-0.023614626	-0.079900899	0.024168079	0.010308409	0.000952565	0.063477954	0.001505482	-0.002644416	-0.011486064	-0.016254138	-0.003777756	0.004984756	0.005149825	0.001078693
1	5.71E-17	-1.77E-18	0.527374784	-0.021243557	0.033399735	-0.022304903	-0.080357012	0.02343708	0.010534893	0.000739425	0.063498896	0.001161574	-0.002710504	-0.011728067	-0.016057235	-0.004114388	0.005023602	0.005208251	0.000795127
1	5.54E-17	-1.79E-18	0.532556063	-0.020543361	0.032977448	-0.020158265	-0.080910331	0.022391	0.011003823	0.000545263	0.063411247	0.000969235	-0.002686456	-0.012298684	-0.01565026	-0.004482596	0.005048918	0.005229689	0.000297974
1	5.65E-17	-2.12E-18	0.586696182	-0.016826534	0.030077877	-0.003090701	-0.08326782	0.013886327	0.013784178	0.002320274	0.060414919	-0.000613965	-0.003719708	-0.017233005	-0.011682786	-0.005873621	0.005986141	0.005912832	-0.00431323
1	6.36E-17	-1.54E-18	0.599637344	-0.019928636	0.032307796	-0.002473089	-0.085830545	0.01010925	0.01466207	0.005245267	0.057460109	-0.002746145	-0.003333344	-0.020123923	-0.011671624	-0.005499521	0.007115619	0.006343378	-0.005319386
1	6.27E-17	-1.28E-18	0.595793327	-0.024093636	0.033419212	-0.000330674	-0.089058058	0.0074214	0.014761966	0.004578726	0.056327973	-0.001967047	-0.00268659	-0.02077415	-0.01229505	-0.00570258	0.006878342	0.008444709	-0.005130257
1	5.65E-17	-6.72E-20	0.596141707	-0.019098142	0.034384017	0.000838746	-0.089882719	0.008385588	0.015338884	0.003219879	0.054882937	0.000384446	-0.001662774	-0.020145015	-0.011832269	-0.006663257	0.007075497	0.009047896	-0.005130729
1	5.34E-17	1.75E-18	0.589971623	-0.017872562	0.036811359	-0.003278456	-0.093588702	0.009789162	0.015741667	0.002815508	0.054301155	0.002178679	-0.001646241	-0.01912415	-0.011963059	-0.007152392	0.007638331	0.008746238	-0.003803291
1	4.84E-17	1.58E-19	0.593450184	-0.013794798	0.041067053	-0.007841586	-0.097402581	0.009896636	0.016937923	0.002479024	0.054115259	0.006358674	-0.000459737	-0.017595528	-0.009903579	-0.007090941	0.008540938	0.007385845	-0.00258931
1	5.19E-17	1.07E-18	0.594083261	-0.013659016	0.041200587	-0.008082027	-0.097821445	0.0098736	0.017122085	0.002198106	0.053711432	0.006315962	-0.00021194	-0.017411157	-0.009665288	-0.007079532	0.008481286	0.007174134	-0.002561615
1	5.03E-17	4.04E-19	0.593645817	-0.007579358	0.03461932	-0.005320091	-0.092464497	0.011845716	0.01903818	0.003640713	0.051083419	0.005388911	0.000289767	-0.016735325	-0.005235564	-0.004021287	0.007551687	0.005250068	-0.002624017
1	4.58E-17	4.55E-19	0.583581142	-0.006456969	0.031430641	-0.016990731	-0.095996773	0.012133764	0.023558784	0.010256876	0.052234684	0.003708587	-0.000943351	-0.016573499	-0.005139812	-0.004283804	0.010676647	0.004951874	-0.002467389
1	4.70E-17	-1.22E-19	0.565347104	-0.014320538	0.033707687	-0.028797422	-0.103506726	0.008439126	0.024665145	0.014315479	0.050120823	0.001436273	-0.001455945	-0.017722329	-0.007006689	-0.003791218	0.011720296	0.005573626	-0.001538835
1	4.70E-17	1.75E-20	0.559419843	-0.015109812	0.033577085	-0.033276872	-0.10494388	0.007240065	0.025357149	0.015922077	0.049138674	0.000478245	-0.001580278	-0.018244815	-0.007299125	-0.004406327	0.012242461	0.00597798	-0.001599648
1	4.04E-17	2.77E-18	0.556332959	-0.01636713	0.034944092	-0.029659857	-0.108757321	0.005799169	0.025623434	0.013268431	0.050950401	0.000768217	5.16E-05	-0.017194585	-0.009283466	-0.007811988	0.012399526	0.006225009	-0.001463156
1	2.23E-17	6.32E-18	0.561922612	-0.020825557	0.037212129	-0.029470721	-0.110296366	0.003783672	0.023373531	0.013970158	0.050399163	5.82E-05	0.00052561	-0.017871445	-0.010374478	-0.007262882	0.011662764	0.006730208	-0.00208135
1	3.93E-17	6.61E-18	0.580339987	-0.018710972	0.036845243	-0.02220934	-0.106724611	0.003545412	0.02320656	0.011382872	0.051400308	0.001453597	-0.000258073	-0.01807816	-0.009949067	-0.007888563	0.011511884	0.006774085	-0.002913795
1	6.05E-17	4.66E-18	0.586549327	-0.018918941	0.038745576	-0.023295669	-0.109555716	0.004792809	0.022216708	0.011692151	0.052083791	0.00466705	-0.00227931	-0.017642875	-0.01001316	-0.007116255	0.011075461	0.006498046	-0.001577923
1	8.52E-17	-2.41E-18	0.586438213	-0.035669971	0.041137513	-0.026310882	-0.118733695	0.00098083	0.020105982	0.014804472	0.053226198	0.003289456	-0.003972269	-0.018705671	-0.01210287	-0.006143396	0.010072221	0.008151547	-0.001264684
1	7.89E-17	-3.22E-18	0.591045521	-0.033621785	0.038976635	-0.023941237	-0.119411852	9.05E-05	0.021281432	0.013424817	0.053408391	0.00331251	-0.003807736	-0.01814864	-0.012265556	-0.006779958	0.010413481	0.007865258	-0.001463435
1	7.29E-17	-5.32E-18	0.601171493	-0.041452124	0.041632267	-0.019654583	-0.121240847	-0.004165134	0.021422582	0.011773357	0.052739485	0.002830541	-0.00398643	-0.018631132	-0.013222171	-0.006887186	0.009934842	0.008450301	-0.002287075
1	7.18E-17	-7.27E-18	0.613690804	-0.0497107	0.043568674	-0.016016768	-0.122304701	-0.006876446	0.021221559	0.009802686	0.05203272	0.00393256	-0.004835701	-0.018226243	-0.012843644	-0.006287404	0.008956043	0.009061202	-0.003321355
1	7.01E-17	-6.57E-18	0.620814658	-0.044725566	0.043524791	-0.013802682	-0.12011995	-0.008919992	0.021110398	0.008201398	0.051448629	0.004359756	-0.004497436	-0.017283797	-0.011576222	-0.008800492	0.007759966	0.009577752	-0.005037833
1	6.71E-17	-6.08E-18	0.629553048	-0.043237613	0.044999993	-0.011815828	-0.117441401	-0.008799911	0.02181534	0.006157614	0.050169629	0.003545427	-0.003241804	-0.017788294	-0.011049577	-0.008995365	0.008010178	0.009480448	-0.00649999
1	5.91E-17	-3.76E-18	0.630854434	-0.031219883	0.04567294	-0.012723526	-0.112961874	-0.008781838	0.021967949	0.005811085	0.04931949	0.003796549	-0.000966493	-0.017046392	-0.010155086	-0.01049953	0.007914794	0.00886815	-0.006677774
1	5.29E-17	-3.11E-18	0.633273781	-0.024442607	0.044952637	-0.015873169	-0.109851425	-0.008801514	0.022463143	0.008891537	0.047482382	0.00364187	-0.000935705	-0.017420688	-0.0092985	-0.010425095	0.008347391	0.009127672	-0.006684236
1	4.99E-17	1.07E-18	0.609108902	-0.008445014	0.053710277	-0.038324983	-0.102414874	-0.011700724	0.02452889	0.018367067	0.041102995	0.000739653	0.005168963	-0.020073287	-0.007029605	-0.009529686	0.010764429	0.008953732	-0.006051946
1	5.64E-17	5.32E-18	0.604816153	-0.011071027	0.053214834	-0.034510823	-0.109982814	-0.015589383	0.025898247	0.01549657	0.044927008	0.000473242	0.006860284	-0.018492711	-0.010179809	-0.012867816	0.010902494	0.009039009	-0.005093938
1	6.38E-17	1.72E-17	0.648670039	0.026055314	0.03995101	-0.004531766	-0.101645189	-0.007426673	0.019851662	-0.004894405	0.049328493	0.008005996	0.010807413	-0.010705507	-0.002486777	-0.016739207	0.005310799	0.004766033	-0.009478788
1	9.43E-17	2.87E-17	0.663333968	0.033060688	0.048818271	0.022944095	-0.106837931	-0.011174189	0.013745859	-0.01972652	0.054737533	0.011552293	0.016346331	-0.00980071	-0.006386227	-0.020837577	0.001236952	0.007129913	-0.010192427
1	4.49E-17	1.10E-18	0.598461262	0.001437771	0.058632179	-0.052261666	-0.094531232	-0.011229731	0.0249196	0.024902308	0.035722866	-0.000668263	0.007544311	-0.022305474	-0.00418832	-0.00732265	0.011980412	0.008816879	-0.006211638
1	3.91E-17	1.20E-18	0.593641217	0.004553345	0.057163218	-0.059228497	-0.093916012	-0.012471948	0.025555986	0.027306349	0.034628037	-0.001899783	0.008309638	-0.023644455	-0.00334953	-0.005919695	0.012930232	0.008966905	-0.005741747
1	4.07E-17	-4.67E-18	0.656555905	-0.020644668	0.036873734	-0.006616828	-0.108177641	-0.00671884	0.022082428	0.009000099	0.047952229	0.005417217	-0.005345448	-0.016332077	-0.008999713	-0.010911589	0.007565334	0.009850358	-0.007163103
1	2.33E-17	-1.48E-17	0.664258946	-0.04672156	0.040197907	-0.000333165	-0.119286974	-0.010124709	0.019328876	0.012442959	0.048591353	6.81E-05	-0.012008403	-0.016175049	-0.014242473	-0.012461621	0.00105704	0.01254231	-0.007199533
1	-3.50E-18	-8.46E-18	0.662337597	-0.083943284	0.031261849	0.009688886	-0.132573691	-0.025020978	0.017941395	0.020423388	0.045421638	-0.008609246	-0.020110659	-0.01558402	-0.020300488	-0.013023142	-0.003142898	0.016592796	-0.007023694
1	3.82E-17	4.25E-19	0.678962904	0.001776683	0.024981088	8.01E-05	-0.098559297	-0.001903014	0.02352003	0.006765497	0.048072343	0.011201591	-0.006016585	-0.015144913	-0.005044797	-0.01042611	0.011103385	0.008861843	-0.007707736
1	4.03E-17	2.43E-18	0.68493154	0.010153352	0.021586314	0.003343913	-0.092967847	0.00087567	0.022533778	0.006265165	0.048610956	0.013803089	-0.005595033	-0.014176619	-0.004386917	-0.010184727	0.011327318	0.008470324	-0.006825187
1	6.00E-17	6.40E-19	0.625116459	-0.02189601	0.050598086	-0.002867548	-0.111825565	-0.008648238	0.020448395	-0.007572674	0.054095372	0.005177599	0.005812555	-0.013297297	-0.010870919	-0.015360514	0.00589355	0.005971717	-0.007191219
1	5.84E-17	-2.05E-18	0.626122165	-0.008337492	0.04879241	0.012051344	-0.100275268	-0.007950064	0.017101598	-0.01273821	0.053916068	0.008568918	0.008093065	-0.012619864	-0.007882194	-0.0164454	0.003601922	0.005532129	-0.007883739
1	7.94E-17	-4.63E-19	0.633400221	0.002438095	0.04728739	0.02156537	-0.092779699	0.000164465	0.01521211	-0.011879616	0.05609166	0.010972806	0.010038154	-0.01531313	-0.00727434	-0.013996752	0.003268199	0.005819222	-0.007187924
1	1.01E-16	1.64E-18	0.613289754	0.008007353	0.05128169	0.023451893	-0.099225308	0.006031457	0.010711607	-0.017297968	0.057177598	0.013140436	0.014728963	-0.010791126	-0.006000832	-0.01280419	0.000649956	0.003906427	-0.00585012
1	-4.90E-17	-1.48E-17	0.616978533	0.013312303	0.038638927	0.049618852	-0.114299392	-0.023673345	0.010861155	-0.021896848	0.065210075	0.020588611	0.01444728	-0.00666546	-0.008033356	-0.015908222	-0.001623767	0.002574229	-0.01059435
1	1.49E-16	6.79E-18	0.60824382	0.007574838	0.055728832	0.016256512	-0.096140518	0.015784219	0.0097779	-0.017039821	0.05506911	0.011414973	0.015738542	-0.011089745	-0.005160966	-0.011670411	0.000789582	0.0039133	-0.004213187
1	-1.87E-17	-1.67E-17	0.604586838	0.00081006	0.047814061	0.0301492	-0.086708679	-0.033398914	0.012202234	-0.033242993	0.045847023	0.011855908	0.009176805	-0.001082407	0.000194207	-0.02852932	-0.003044528	0.003053334	-0.012623796
1	6.09E-17	3.10E-18	0.622905844	-0.024336136	0.052869743	-0.00567984	-0.116052892	-0.008883274	0.021297559	-0.009746545	0.055674162	0.004267036	0.007047019	-0.012382798	-0.012283552	-0.016464224	0.006165393	0.00523194	-0.007078334
1	1.11E-16	-2.05E-17	0.660569162	-0.122812014	0.046975633	0.00389442	-0.137288146	-0.008375064	0.023974889	-0.000793369	0.05037522	-0.002023816	-0.013807379	-0.025456325	-0.015050633	0.000924428	0.009852478	0.013435407	-0.011977322
1	6.98E-17	-5.63E-18	0.626041692	-0.035549507	0.041669032	-0.011308668	-0.118515306	-0.013552174	0.020025484	0.007121386	0.051690948	0.006269351	-0.005251884	-0.01461189	-0.009420219	-0.014088472	0.004834186	0.010828483	-0.00706454
1	6.70E-17	-4.74E-18	0.638008851	-0.008374602	0.041167758	-0.01473022	-0.104932188	-0.017541768	0.025085977	0.00472682	0.049801984	0.009857936	0.002781815	-0.014195875	-0.004690901	-0.022628328	0.006982932	0.006223656	-0.013017781
1	5.94E-17	4.59E-18	0.635826959	-0.012441315	0.045133853	-0.025462831	-0.110108424	-0.021432049	0.028075648	0.005262099	0.048871682	0.006724499	0.002832271	-0.014645642	-0.004514375	-0.025068538	0.008864996	0.007887991	-0.016257079
1	7.25E-17	-8.57E-18	0.61806822	-0.03329925	0.064536007	-0.029408709	-0.123453849	-0.02703316	0.031090436	0.003476784	0.048133168	-0.001676438	0.004484448	-0.013772254	-0.007698305	-0.028110319	0.006856677	0.014261581	-0.02109625
1	7.32E-17	-1.10E-17	0.618586889	-0.068953704	0.046220462	-0.014832289	-0.127334181	-0.007108842	0.021137606	0.009825533	0.052057121	0.004694046	-0.006526216	-0.019245269	-0.014435128	-0.001333153	0.009630016	0.009020791	-0.001860803
1	3.95E-17	-5.53E-18	0.631685257	-0.081153277	0.05385634	-0.025032772	-0.130087362	-0.006437154	0.024761683	0.017816779	0.04827923	0.00392722	-0.008717315	-0.022768035	-0.012414309	0.003596861	0.007093184	0.008049975	-0.001168863
1	2.58E-17	-4.26E-18	0.638653623	-0.071924242	0.05554155	-0.02866316	-0.125536923	-0.003077379	0.027671267	0.017384768	0.04788595	0.004019291	-0.008038134	-0.022974957	-0.011875807	0.002629887	0.008775799	0.007499731	-0.001908853
1	1.13E-17	-3.20E-18	0.64831525	-0.07707496	0.056815743	-0.028282064	-0.126400503	-0.006405959	0.027793537	0.017885109	0.045572899	-0.001078374	-0.007152298	-0.022742977	-0.014170643	-0.000227431	0.010261282	0.007327732	-0.004004037
1	4.14E-17	-1.62E-18	0.553106383	-0.017905727	0.041924665	-0.024086629	-0.124025773	-0.008385445	0.024348709	0.018931291	0.054763173	-0.011140833	0.002878772	-0.025930483	-0.023631872	-0.013391235	0.015913017	0.006749813	0.001775408
1	6.95E-17	-1.56E-18	0.585682714	-0.010122158	0.025949663	-0.024765567	-0.117911927	0.005952132	0.025039363	0.012132602	0.055440766	0.004403644	-0.002865184	-0.015214692	-0.010818802	-0.008750432	0.012595134	0.005649866	-0.000420177
1	6.91E-17	-1.17E-18	0.581078546	-0.007973539	0.023537598	-0.02386684	-0.11747501	0.007533845	0.025959851	0.012548891	0.055262831	0.003711971	-0.002703708	-0.015072187	-0.010498727	-0.009148893	0.012724661	0.005775099	-9.35E-05
1	6.64E-17	8.49E-18	0.577192704	-0.003974821	0.019957354	-0.024755879	-0.120758402	0.008587712	0.028469497	0.011637497	0.056844718	0.005170878	-0.002299075	-0.013420572	-0.009702179	-0.009993027	0.012828686	0.004987293	0.001554389
1	5.64E-17	1.79E-17	0.578434425	-0.004664352	0.020861754	-0.030207861	-0.126101288	0.005749941	0.028517562	0.010927268	0.058106961	0.006722321	-0.002769848	-0.010973128	-0.009839127	-0.010459901	0.012948986	0.004691428	0.002096117
1	4.18E-17	1.83E-17	0.578250403	0.006100998	0.016155775	-0.036495868	-0.122989803	0.009283573	0.02777277	0.011741428	0.057621871	0.008801187	-0.003166045	-0.011612597	-0.007788147	-0.009196017	0.014554026	0.004199769	0.001907853
1	4.50E-17	1.91E-17	0.581556523	0.021983226	0.006318468	-0.046364037	-0.118495293	0.01558966	0.026803018	0.01296199	0.056551233	0.012084218	-0.005450304	-0.011700337	-0.004818838	-0.006863311	0.015565795	0.002459567	0.001589909
1	-7.20E-17	1.88E-17	0.564113605	0.019362555	0.021612821	-0.041942442	-0.118784001	0.009387318	0.026353531	0.012668854	0.058404495	0.010522018	0.00295467	-0.015727294	-0.005041835	-0.009459033	0.021804124	0.00753995	0.001832226
1	5.40E-17	-7.87E-19	0.603454686	0.021864183	0.015659294	-0.031824173	-0.117697282	0.007557206	0.026638608	0.007116614	0.060424021	0.010712194	-0.002041129	-0.010454786	-0.009994067	-0.010102138	0.015990957	0.000636703	-0.000409852
1	1.17E-16	-4.63E-18	0.5742718	-0.051312297	0.048277394	-0.034380869	-0.12257662	0.000982936	0.015726046	0.020334345	0.053447776	0.002384814	-0.005441658	-0.020819596	-0.01295612	-0.00387574	0.008561383	0.009916476	-0.000550852
1	1.21E-16	-7.59E-18	0.576191298	-0.051650044	0.04854366	-0.035762778	-0.120561557	0.004303224	0.013273192	0.018826566	0.054816071	0.004705837	-0.004912988	-0.021586429	-0.012931239	-0.002756752	0.009551243	0.009508717	-0.00041159
1	1.21E-16	-8.61E-18	0.578165032	-0.047337083	0.048182114	-0.035987985	-0.119418334	0.004970587	0.013127952	0.018265177	0.054798602	0.005467349	-0.004865641	-0.021629712	-0.012515581	-0.002737412	0.00965035	0.009313832	-0.00038395
1	1.47E-16	-1.55E-17	0.582792078	-0.045088411	0.045448181	-0.031860326	-0.119939589	0.005310056	0.01222868	0.014642618	0.056361937	0.00727397	-0.007112435	-0.019839526	-0.01261441	-0.003270547	0.009961097	0.009215997	-0.000145727
1	1.69E-16	-1.43E-17	0.561008164	-0.009177503	0.039731738	-0.027883487	-0.12311808	0.004896344	0.020509547	0.001104011	0.057580324	0.0090957	-0.002644876	-0.014931247	-0.017908613	-0.016052256	0.014701654	0.008354429	-0.000100324
1	1.52E-16	-2.17E-17	0.548505658	-0.008852727	0.039808014	-0.024219059	-0.124847092	9.09E-05	0.023718641	-0.005548184	0.059551787	0.005899316	0.002398846	-0.012717964	-0.020090531	-0.019661013	0.014278643	0.007382366	-0.000620657
1	1.55E-16	-2.17E-17	0.538488058	-0.025353206	0.044101958	-0.021004586	-0.128487084	-0.008006434	0.025169861	-0.013444457	0.061226592	-0.000991502	0.006806631	-0.008572246	-0.023582988	-0.025368346	0.013439401	0.005218303	-0.001453201
1	1.06E-16	-1.69E-17	0.52636927	-0.016509131	0.041616759	-0.024353975	-0.117835574	-0.006029593	0.023913238	-0.01801931	0.062874976	-0.000592248	0.008998615	-0.005291688	-0.024208031	-0.027770963	0.017036752	0.001831429	-0.001045305
1	1.39E-16	-2.71E-17	0.5466066	0.003091841	0.036815519	-0.023860008	-0.123509589	0.002375021	0.025001001	-0.004737342	0.059783692	0.008486651	0.002904838	-0.014065447	-0.019184074	-0.018210742	0.014569462	0.008217806	-0.000404716
1	1.73E-16	-1.33E-17	0.561099008	-0.006636526	0.03931028	-0.028083381	-0.123117456	0.005503983	0.020679755	0.001012169	0.057406497	0.009650762	-0.002992413	-0.014871634	-0.018000157	-0.016493322	0.015098882	0.008421369	-2.80E-05
1	3.40E-17	-2.79E-18	0.595229032	0.016023284	0.051311816	-0.053373799	-0.09891844	0.014802708	0.01372529	0.021060348	0.049327517	0.011980067	0.003362517	-0.02827694	-0.005362892	-0.000651892	0.010247166	0.006438309	-0.000720089
1	-9.13E-17	2.34E-18	0.61429674	0.060093561	0.062016725	-0.046698737	-0.079049154	0.013789414	0.019437562	0.025725412	0.047148425	0.012488093	0.011906812	-0.032586889	0.002808486	-0.002472529	0.011804253	0.00603467	-0.010541424
1	1.42E-16	-3.66E-18	0.548233511	-0.137309877	0.057014173	-0.038876251	-0.131859071	0.00932987	0.002800288	0.021565008	0.062572528	0.002485953	-0.002967564	-0.024901843	-0.020875322	0.002932896	0.012990551	0.011086341	-0.000193948
1	1.40E-16	-2.10E-18	0.560331238	-0.064923911	0.054318083	-0.039547252	-0.129144934	-0.004117809	0.01553895	0.027646982	0.051545134	-0.001999372	-0.007581512	-0.021550756	-0.013765148	-0.003546899	0.005675327	0.012137491	-0.000120021
1	1.44E-16	-1.23E-17	0.53824945	-0.061749264	0.059876146	-0.040780472	-0.129087301	-0.002875917	0.016355222	0.02977805	0.048708857	-0.011393733	-0.006236759	-0.021179337	-0.018962243	-0.008920333	0.005781991	0.016137654	-0.000109808
1	5.75E-17	8.36E-18	0.590927039	-0.007109072	0.038354154	-0.021895972	-0.104965979	0.008376616	0.023037734	0.009685241	0.051741691	0.007874641	-0.002470387	-0.016583119	-0.008566274	-0.007275874	0.011489277	0.00512699	-0.000876697
1	7.06E-17	-2.82E-18	0.594368226	0.005519387	0.034207318	-0.016306657	-0.097900616	0.014840908	0.026666099	0.011527299	0.051248745	0.007098648	-0.005440854	-0.01606074	-0.007562703	-0.007636561	0.012375864	0.004408397	-0.000652468
1	7.88E-17	-1.92E-19	0.595194514	0.003639379	0.038185845	-0.015944806	-0.100189919	0.012587835	0.025557846	0.010729169	0.051595691	0.007189358	-0.004403072	-0.016202191	-0.009243862	-0.009834051	0.011703947	0.005347183	-0.000660319
1	8.35E-17	-1.51E-18	0.597167936	-0.002300417	0.039458638	-0.014051342	-0.103220136	0.00801776	0.025032886	0.011102518	0.051829801	0.005653985	-0.005265947	-0.016565389	-0.009992535	-0.011089014	0.01035167	0.00663313	-0.001028808
1	1.09E-16	5.44E-18	0.579006762	-0.017409829	0.051335357	-0.022754664	-0.115663152	-0.00233571	0.025056912	0.012162209	0.050519492	0.000121966	-0.001498235	-0.019373465	-0.010793747	-0.013766999	0.007931731	0.008068625	-0.003166385
1	1.04E-16	8.02E-18	0.577334476	-0.015799898	0.052406196	-0.025021511	-0.114685139	-0.001150408	0.024932669	0.013119233	0.049762094	-0.000477915	-0.001327727	-0.020238613	-0.010077559	-0.013773926	0.00827436	0.008297078	-0.003997056
1	9.68E-17	1.28E-17	0.575632626	-0.015010683	0.055054478	-0.028689899	-0.114427676	-0.000918485	0.024437777	0.014116299	0.048760788	-0.00133757	-0.000882288	-0.021467233	-0.009140862	-0.013489045	0.008301983	0.008563556	-0.004882726
1	9.26E-17	1.63E-17	0.573773812	-0.014916457	0.056530296	-0.030865447	-0.113373905	-0.00063132	0.023514925	0.016543446	0.04717182	-0.002096304	-0.001327788	-0.022721448	-0.007903221	-0.012260161	0.007717907	0.008982304	-0.006012742
1	8.22E-17	2.23E-17	0.575288134	-0.008249224	0.058086213	-0.03130442	-0.11018083	0.001382001	0.022885157	0.020183303	0.047467595	-0.000721365	-0.000643518	-0.024981839	-0.005999608	-0.011309494	0.007538217	0.009150831	-0.006822937
1	8.58E-17	3.31E-17	0.569173026	-0.004346869	0.072845683	-0.045135893	-0.110842882	0.00100431	0.019608132	0.026948283	0.044515345	-0.000474951	0.001795185	-0.02851642	-0.004101749	-0.008309241	0.004729118	0.009522628	-0.008210389
1	8.88E-17	3.46E-17	0.568900188	0.001300626	0.070412106	-0.046925649	-0.109808822	0.005316452	0.0197488	0.026611873	0.046268562	0.001128265	0.002937066	-0.028010984	-0.004924767	-0.007540358	0.005842979	0.008520421	-0.007496611
1	1.11E-16	4.21E-17	0.555920313	0.01907618	0.071669914	-0.058209116	-0.101974696	0.020210358	0.018272298	0.037073985	0.042995566	0.004792943	0.004112034	-0.032187673	-0.00670121	-0.002117837	0.006625731	0.011172201	-0.003860136
1	1.92E-16	1.66E-17	0.561682569	-0.081068371	0.069253436	-0.016101448	-0.126343355	-0.031034333	0.023387225	0.010897382	0.028758792	-0.010378997	-0.0100925	-0.024176682	0.001956243	-0.006913973	-0.003094009	0.014475731	-0.012944372
1	9.66E-17	1.20E-17	0.576878947	-0.014431313	0.055250593	-0.028763709	-0.115780774	-0.001139356	0.025376498	0.011369054	0.0502407	-0.000979658	0.000196416	-0.020699707	-0.010150246	-0.01508104	0.009207659	0.008175924	-0.003988929
1	1.03E-16	8.66E-18	0.573933995	-0.018086736	0.058519944	-0.028076747	-0.118666275	-0.002946818	0.025775133	0.009054448	0.051899689	-0.001299476	0.002021447	-0.019843443	-0.011996647	-0.016835346	0.009145203	0.008818673	-0.002975159
1	1.10E-16	6.82E-18	0.56481499	-0.027356957	0.062002668	-0.031429109	-0.122733684	-0.005805728	0.026655819	0.00932139	0.052656618	-0.00473201	0.003571246	-0.020565894	-0.013827419	-0.017181945	0.00963883	0.010224609	-0.001200734
1	1.16E-16	5.71E-18	0.557969433	-0.03555607	0.064997288	-0.033205916	-0.1266572	-0.007452919	0.026894406	0.008817532	0.053311131	-0.007380287	0.003542969	-0.020767856	-0.01524099	-0.01738641	0.008734644	0.011570197	-0.000362753
1	1.28E-16	3.14E-18	0.554018686	-0.040980327	0.066915582	-0.036238474	-0.129803268	-0.008429498	0.027580518	0.009687227	0.053699467	-0.009470367	0.003719407	-0.021255699	-0.015982946	-0.016978798	0.00868462	0.012702805	8.63E-05
1	1.12E-16	-4.67E-18	0.599776637	0.00377931	0.062928849	-0.006794542	-0.117605413	-0.00073171	0.0240398	-0.007686505	0.059172523	0.01367924	0.006448037	-0.010541742	-0.015165127	-0.026787916	0.006269092	0.006090746	-0.005069435
1	1.09E-16	-2.64E-18	0.596318079	0.01288835	0.063485275	0.002014174	-0.118323959	0.001341382	0.023054747	-0.01143559	0.058631644	0.017818001	0.006408509	-0.008263777	-0.015992558	-0.028934574	0.005769132	0.006484447	-0.005420367
1	9.28E-17	1.36E-17	0.579369505	-0.011925963	0.053442469	-0.029213297	-0.114899627	-0.000207841	0.025710099	0.011069339	0.050159247	-0.000574388	-0.000225895	-0.020739512	-0.009673354	-0.015011294	0.009793005	0.007562324	-0.00404509
1	8.71E-17	-9.99E-18	0.613955439	-0.016038784	0.037847263	-0.002543034	-0.107732192	-0.003223079	0.023101893	0.011908056	0.0533762	0.002960351	-0.01040576	-0.016411931	-0.012305888	-0.014262868	0.006686146	0.010575355	-0.001248232
1	8.13E-17	-1.71E-17	0.621025101	-0.007658267	0.036623957	0.002731924	-0.104149951	0.000842155	0.022709378	0.009410674	0.055753304	0.00612679	-0.009319671	-0.01584523	-0.011099071	-0.012288815	0.008131656	0.008977655	-0.00172344
1	6.64E-17	-2.14E-17	0.625690339	0.01106556	0.036332761	0.008299225	-0.099699779	0.007415651	0.023215418	0.005114674	0.055594455	0.015031608	-0.004612358	-0.016639831	-0.010383979	-0.008878129	0.009352307	0.007313553	-0.000790269
1	8.96E-17	-1.94E-17	0.622907959	-0.017176324	0.035838558	0.002278695	-0.105053901	-0.001540315	0.021923488	0.011103817	0.057924879	0.000900477	-0.012584402	-0.014653591	-0.010705273	-0.013640443	0.00827906	0.009095209	-0.00296035
1	7.83E-17	1.20E-18	0.594327875	0.006403184	0.038508447	-0.016886592	-0.099120284	0.014507937	0.025561076	0.010321014	0.051556568	0.008051312	-0.003666182	-0.016039973	-0.009265	-0.009710715	0.012270762	0.004884882	-0.000461029
1	7.92E-17	1.94E-18	0.593488321	0.008473065	0.040525044	-0.01921586	-0.100172592	0.015688438	0.026104087	0.010645934	0.05157195	0.009466118	-0.002697247	-0.016833949	-0.009222804	-0.010253179	0.012974939	0.004486436	-0.00073677
1	5.56E-17	6.17E-18	0.588422772	0.002473345	0.05116126	-0.028425612	-0.113039631	0.012580128	0.026930006	0.01222797	0.057051353	0.008900642	0.001857051	-0.018240975	-0.014800806	-0.019041563	0.01468962	0.003987392	0.000784007
1	-1.80E-17	1.46E-17	0.606377543	0.008166541	0.034180052	-0.025304011	-0.10794152	0.009986231	0.02598003	0.014555852	0.056959448	0.012348072	0.001284135	-0.015612184	-0.008598049	-0.01789161	0.010444986	0.005032494	-0.000974521
1	1.34E-16	1.97E-19	0.595996943	0.038941623	0.03753489	-0.021859418	-0.084106765	0.032443919	0.029339443	0.010425251	0.040847121	0.023282992	-0.003031302	-0.021169324	0.002214174	0.002301869	0.015894568	0.001900312	-0.006226072
1	1.05E-16	7.32E-18	0.611553049	0.031446485	0.031360298	-0.003219938	-0.077913202	0.026574546	0.025713402	0.001008626	0.051633757	0.014830062	0.001393315	-0.011072803	-0.008219682	-0.005107395	0.012301871	8.34E-05	0.001622563
1	1.05E-16	6.35E-18	0.608153831	0.032689873	0.029203474	-0.004460563	-0.079530684	0.026504929	0.025117711	0.002119474	0.052446457	0.015374861	0.00091052	-0.011583575	-0.008962666	-0.005778088	0.012849457	0.000264576	0.001819434
1	9.15E-17	-7.10E-19	0.598709986	0.040117046	0.024665591	-0.020204448	-0.08683576	0.023299853	0.024303223	0.008630897	0.050307719	0.016895974	-0.002712693	-0.013883171	-0.012053368	-0.009421787	0.017142536	0.000692999	0.001000147
1	1.06E-16	8.89E-18	0.616698377	0.032464067	0.032952657	-0.000659304	-0.07426122	0.027763586	0.026349925	-0.001013587	0.050791717	0.014887917	0.002365843	-0.010079583	-0.007346643	-0.003980735	0.011732581	-0.000550105	0.001609609
1	4.15E-17	8.93E-18	0.599447742	-0.015601633	0.034452457	-0.011162031	-0.099007344	0.001978288	0.023961412	0.007523965	0.052095061	0.000174408	0.000675579	-0.018794637	-0.00930141	-0.009515181	0.01173864	0.007108732	-0.005384485
1	3.26E-17	1.06E-17	0.599860655	-0.022858167	0.03945184	-0.012688279	-0.10012713	-0.000527766	0.024061887	0.007424245	0.051051616	-0.002668701	0.001864141	-0.020784517	-0.010523969	-0.010272029	0.011546943	0.008846856	-0.006106708
1	3.51E-17	1.18E-17	0.607429497	-0.024076658	0.040166695	-0.00643843	-0.099963575	-0.002054735	0.025136103	0.003291097	0.052612721	-0.002167012	0.002010701	-0.020397479	-0.011596095	-0.011276337	0.011334168	0.009147498	-0.006414492
1	4.60E-17	1.40E-17	0.613380364	-0.02524665	0.042352179	-0.001576515	-0.101924846	-0.003575998	0.025286939	-0.001293529	0.05499912	-0.001248618	0.002500039	-0.019153363	-0.012733037	-0.012223553	0.010109804	0.009568026	-0.006430403
1	6.39E-17	1.52E-17	0.618282694	-0.022505995	0.042751148	0.009031183	-0.103232974	-0.003769859	0.024031138	-0.006540698	0.05908775	0.00097729	0.003191064	-0.017093965	-0.013709412	-0.013124212	0.008334159	0.009279174	-0.005196791
1	1.00E-16	1.74E-17	0.614242697	-0.026788059	0.043690689	0.00174884	-0.117511315	-0.004918911	0.026275171	-0.004305712	0.061157452	0.003414637	0.000633495	-0.015346453	-0.014048213	-0.01281826	0.008329417	0.00662	-0.004111831
1	1.46E-16	1.20E-17	0.590243249	-0.042653579	0.046758112	-0.010026215	-0.134039427	-0.006398387	0.027154027	-0.00354286	0.062685463	0.003759687	0.000804157	-0.016369045	-0.015743253	-0.006080395	0.007256761	0.004663273	-0.00032512
1	1.50E-16	1.10E-17	0.578195163	-0.065368217	0.050347171	-0.024096844	-0.141871428	-0.0076751	0.029993171	0.005225919	0.062742308	0.003288146	-0.002973716	-0.019171303	-0.017291003	0.000497093	0.007454928	0.002614688	0.002666341
1	1.33E-16	3.93E-18	0.551940934	-0.012044604	0.046064096	-0.039974626	-0.134963112	0.013585493	0.025511036	0.004316244	0.061617016	0.001781377	-0.007005865	-0.013398491	-0.015983254	-0.005932399	0.014138612	0.002062639	0.003371027
1	2.97E-17	1.05E-17	0.597233566	-0.024020574	0.040297434	-0.015269255	-0.100432768	-0.000531958	0.023698267	0.008886559	0.050260921	-0.003475744	0.002073573	-0.021362259	-0.010408509	-0.010078237	0.011581088	0.009122127	-0.00615542
1	-6.02E-18	5.51E-18	0.578187165	-0.01778394	0.044440125	-0.040381854	-0.102436001	-0.007598785	0.025463238	0.02193038	0.037952019	-0.010798155	0.00903911	-0.029683722	-0.008958937	-0.009962007	0.012193087	0.01139559	-0.008767635
1	4.97E-17	2.48E-18	0.570446213	-0.02788903	0.051687165	-0.044550154	-0.110087662	-0.016878934	0.03193569	0.024054874	0.035537861	-0.016787714	0.009635149	-0.034489938	-0.010396729	-0.011873999	0.013150135	0.014503248	-0.011347756
1	3.13E-17	2.00E-17	0.566845715	-0.072429458	0.054818133	-0.02986312	-0.10447511	0.016196329	0.008998523	0.019978829	0.056794703	-0.009302834	-0.008491388	-0.018191269	-0.010533278	-0.004763875	0.011107094	0.011644013	-0.001332657
1	7.83E-17	1.41E-17	0.545587865	-0.109443292	0.072435822	-0.038078449	-0.121545716	0.015430764	-0.000366271	0.026029511	0.063591827	-0.012249082	-0.017004358	-0.020468391	-0.009096849	-0.001636788	0.007625038	0.016082261	-0.002266476
1	6.58E-17	8.27E-18	0.625139479	0.005889522	0.019296379	0.007863576	-0.085590018	0.005714466	0.024777434	0.002373988	0.055530986	0.005109108	-0.000830667	-0.015091287	-0.005507854	-0.009996476	0.012508208	0.003467538	-0.007125645
1	6.13E-17	9.25E-18	0.630940055	0.008590766	0.015369161	0.013442829	-0.082547461	0.00635605	0.025050099	0.001912283	0.056441904	0.004761432	-0.001462754	-0.015188011	-0.005223009	-0.009758854	0.012523297	0.003168636	-0.007800569
1	5.39E-17	1.08E-17	0.629983678	0.011745988	0.011968249	0.016378995	-0.079762848	0.008255185	0.024959226	0.002690213	0.057066791	0.005084148	-0.001908952	-0.015050585	-0.004904097	-0.00896134	0.01276645	0.002302301	-0.00752336
1	5.20E-17	9.79E-18	0.635154624	0.01064899	0.010474623	0.021512518	-0.076745433	0.007816618	0.023991342	0.00205301	0.05642573	0.003914518	-0.002398414	-0.015739926	-0.004816542	-0.008862432	0.011279874	0.002335284	-0.008552757
1	4.21E-17	1.08E-17	0.639426249	0.010419673	0.010457622	0.025849865	-0.075454796	0.006366323	0.023020445	-9.77E-05	0.056478196	0.004307178	-0.002498637	-0.015855065	-0.005333704	-0.009473297	0.010261711	0.002542505	-0.008955169
1	1.32E-17	1.98E-17	0.66023625	0.015496139	0.01584011	0.051030036	-0.067510597	-0.001166176	0.019848342	-0.014212266	0.059748123	0.006180777	0.002562058	-0.013785748	-0.007299382	-0.014050902	0.004576208	0.004386411	-0.011436718
1	-1.24E-17	2.55E-17	0.673672667	0.021865548	0.008144898	0.056217075	-0.069987579	-0.002234003	0.032098942	-0.009693902	0.06330332	0.00527596	-0.006636173	-0.013883019	-0.004430629	-0.010735827	0.007777049	0.000382144	-0.01283572
1	9.91E-17	1.90E-18	0.6733928	-0.002740521	0.021596078	0.020968271	-0.088665653	-0.006266293	0.027442286	-0.007528809	0.056413766	-7.55E-05	-0.001334486	-0.016945205	-0.006298647	-0.015246876	0.010511956	0.008889898	-0.0141734
1	1.06E-16	4.60E-18	0.63632114	0.021658667	0.014207382	0.012314965	-0.079789988	0.007942919	0.02486883	-0.001958406	0.056623213	0.011616999	-0.000615228	-0.010697057	-0.002151734	-0.011238827	0.013316385	0.000322264	-0.007042872
1	1.45E-16	-7.61E-18	0.668047654	0.03354594	0.009584822	0.015695015	-0.069168964	0.010057192	0.02015894	-0.001760068	0.059201957	0.015544001	0.000785376	-0.00795814	0.002809436	-0.014574468	0.008374668	-0.002456749	-0.007106551
1	1.22E-16	1.64E-17	0.608573293	0.03270547	0.011843273	0.015395962	-0.08527032	0.008840591	0.032231254	-0.010284134	0.054707435	0.017670936	-0.002355345	-0.006742739	-0.003513742	-0.008445087	0.022360212	-0.001257977	-0.006792339
1	-5.09E-17	1.11E-17	0.521810038	-0.033424098	0.041740165	-0.048443235	-0.122186423	0.00125724	0.020290561	0.021935569	0.046878608	-0.004757429	0.003348058	-0.018383679	-0.013213186	-0.004742006	0.010908489	0.007405521	-0.000841193
1	-5.87E-17	4.70E-18	0.507154015	-0.054241328	0.045875061	-0.05699945	-0.133308307	-0.011750777	0.020716589	0.028430351	0.047059289	-0.012062741	0.004398945	-0.017704369	-0.017032576	-0.006940255	0.010513853	0.010009051	-0.000544508
1	-1.61E-16	-1.15E-17	0.491684971	-0.119842631	0.065353122	-0.06647356	-0.142853943	-0.041014459	0.011833037	0.051347169	0.035912432	-0.02577678	-0.000735022	-0.023051115	-0.013034108	0.004675765	-0.009341056	0.022549365	0.005981875
1	4.45E-17	2.56E-18	0.55290042	-0.015190543	0.034650884	-0.028213892	-0.109769699	0.005964821	0.026595296	0.011886291	0.051921611	0.001161361	0.000555406	-0.016494994	-0.009699338	-0.009451449	0.012747102	0.006135576	-0.001169541
1	5.52E-17	2.44E-18	0.546776205	-0.010452871	0.032358498	-0.023433408	-0.107602842	0.007838875	0.027325557	0.010003673	0.052372088	0.0019326	0.000915679	-0.016551985	-0.009281924	-0.010125111	0.013057783	0.006070301	-0.001103798
1	7.94E-17	1.52E-18	0.532194235	-0.005235123	0.030104601	-0.025739309	-0.110797829	0.007580738	0.026359538	0.007695242	0.051627374	0.004010923	0.001467003	-0.014824055	-0.009433061	-0.011487688	0.012719642	0.006809509	0.000495907
1	7.08E-17	1.03E-18	0.530704096	-0.003792254	0.029918337	-0.025665719	-0.112839117	0.006254958	0.025834146	0.006698155	0.052778084	0.005557424	0.001465642	-0.014565944	-0.009636231	-0.011871943	0.011964773	0.007734497	0.002252172
1	3.71E-17	8.66E-18	0.527334305	0.01915326	0.029779959	-0.037424772	-0.121717733	0.012095579	0.023685717	0.006382659	0.057698136	0.01375924	0.000103322	-0.012148542	-0.014392839	-0.011452502	0.016304321	0.007537325	0.007247308
1	-1.31E-17	-2.14E-18	0.52306576	0.013882329	0.032842958	-0.048401601	-0.124775096	0.011650469	0.023485458	0.010073082	0.056706733	0.010908472	0.002143383	-0.013287031	-0.015665713	-0.011425488	0.018388081	0.006975274	0.00774413
1	-2.03E-17	-2.78E-19	0.523302581	0.014481138	0.034945235	-0.051664412	-0.124411509	0.011126689	0.022596256	0.01084862	0.055936491	0.010693714	0.002681804	-0.013765645	-0.015436311	-0.011544536	0.018435906	0.007197893	0.007796407
1	4.12E-17	-1.04E-17	0.509301547	-0.001399473	0.040853072	-0.048757955	-0.12399229	0.00025544	0.015903734	0.014250346	0.055322836	0.002083564	0.007034672	-0.01307185	-0.016825398	-0.015972421	0.013325302	0.009968359	0.007496019
1	7.13E-17	-1.78E-17	0.495784272	0.006705204	0.050704807	-0.044237129	-0.114636809	-0.001993749	-0.003035123	0.020317747	0.057373718	-0.010243186	0.009884874	-0.010627152	-0.016318782	-0.021449538	0.006141368	0.012806716	0.006195518
1	1.12E-16	-1.89E-17	0.501802357	-0.040249234	0.038646876	-0.049421385	-0.135356466	-0.016244221	0.028474079	0.012468888	0.051571774	0.002668957	0.011116951	-0.01499821	-0.019961679	-0.016787528	0.013500983	0.011240431	0.008643432
1	-8.96E-17	1.34E-17	0.534398336	0.028161474	0.037566428	-0.064625126	-0.123514466	0.017395298	0.024575802	0.010915483	0.053834052	0.016322047	0.001261899	-0.015863773	-0.013652625	-0.008678625	0.022357965	0.005895982	0.00819098
1	-1.69E-17	-4.88E-18	0.522266423	0.012722471	0.032134903	-0.048273256	-0.12545703	0.011876483	0.023955777	0.01021123	0.056986559	0.010584977	0.002157872	-0.013194638	-0.015993636	-0.011354127	0.018686107	0.006762043	0.007792131
1	-3.69E-17	-1.81E-17	0.521031328	0.020606002	0.028957064	-0.049012291	-0.123555224	0.0172853	0.02428437	0.009800513	0.057472027	0.013321964	0.000948585	-0.015092869	-0.016091713	-0.00793621	0.019476654	0.006308382	0.008012408
1	-4.43E-17	-2.47E-17	0.521643062	0.021384402	0.02945994	-0.042528077	-0.121091342	0.019669176	0.024822417	0.01023947	0.058193145	0.012636404	0.000530186	-0.016077878	-0.016599517	-0.007410292	0.019725705	0.006014914	0.007513192
1	-4.76E-17	-3.51E-17	0.502459125	-0.014583274	0.029985732	-0.032694556	-0.131566382	0.01087285	0.028158675	0.006565254	0.061863544	0.001951341	0.001270395	-0.013386342	-0.021412367	-0.020171626	0.018210902	0.007033312	0.009194031
1	7.18E-17	3.94E-19	0.530692287	-0.005197659	0.029896501	-0.024806689	-0.112548464	0.005608202	0.025899109	0.006550653	0.052620354	0.005231025	0.001563476	-0.014695897	-0.009328513	-0.011967732	0.01152353	0.007906595	0.002192412
1	7.21E-17	-4.63E-18	0.525063109	-0.004602563	0.023625426	-0.017347311	-0.102914276	0.005126766	0.023095372	0.006759009	0.048606371	0.0050867	0.003630169	-0.013058107	-0.006896845	-0.01211197	0.010539199	0.007851373	0.001861006
1	6.46E-17	-6.39E-18	0.523551801	-0.002648307	0.021074771	-0.014894082	-0.10204216	0.002258472	0.021374372	0.006142271	0.048119197	0.00587582	0.003939161	-0.011599655	-0.006876118	-0.012773453	0.009554619	0.007868388	0.001700776
1	8.19E-17	1.69E-19	0.538095518	-0.021422219	0.038048635	-0.025358474	-0.12225005	-0.000847496	0.030364178	0.004652593	0.056260286	0.001841025	-0.000128146	-0.018314151	-0.009204471	-0.012826269	0.00799688	0.009869742	0.001979867
1	1.82E-16	5.40E-19	0.494353167	0.005021197	0.024096536	-0.032839634	-0.112898316	0.011601919	0.025393031	0.004452746	0.045265798	0.0045879	0.003106029	-0.010634327	-0.009147552	-0.014139116	0.014442607	0.005661143	-0.001103011
1	2.04E-17	5.50E-18	0.569652062	-0.003443259	0.027863351	0.014490968	-0.08165231	0.020074281	0.035619999	0.008176067	0.058095069	-0.001934274	0.000818952	-0.023933483	-0.0061751	-0.008592638	0.016289725	0.002668456	-0.007230357
1	2.03E-17	5.66E-18	0.570077102	-0.004191673	0.028241825	0.014956803	-0.08148323	0.020001716	0.035769103	0.008173893	0.058096015	-0.002342641	0.000993808	-0.024172634	-0.006330941	-0.008657768	0.016232943	0.002691054	-0.007437129
1	2.55E-17	1.07E-17	0.566778056	-0.01829837	0.039946717	0.012639578	-0.089647721	0.017447506	0.040744877	0.009400216	0.050431543	-0.005681205	0.006793671	-0.025896983	-0.0088094	-0.0083295	0.014869516	0.002033086	-0.008232765
1	6.35E-17	-6.00E-18	0.527594609	-0.017207007	0.029245911	-0.072378783	-0.104907447	0.002867138	0.029310768	0.03337732	0.037988565	-0.006661251	-0.006539555	-0.024395096	-0.004235102	9.54E-05	0.015336708	0.008056892	-0.002351541
1	7.76E-17	-1.53E-17	0.514693663	-0.03320742	0.032634322	-0.07576455	-0.110835304	-0.00112175	0.031141588	0.035537908	0.034813989	-0.011500209	-0.008360614	-0.026010169	-0.004076568	0.002697604	0.015148445	0.01034893	-0.003199608
1	3.85E-17	-2.01E-17	0.512815555	-0.026758335	0.035727813	-0.085119872	-0.112442339	0.000562602	0.029819342	0.036609593	0.030999149	-0.011325753	-0.006304488	-0.027514621	-0.004689727	0.003146813	0.016656628	0.009766934	-0.002848706
1	2.99E-18	-2.10E-17	0.516417091	0.006666722	0.036892591	-0.101949207	-0.106934561	0.009069248	0.025749687	0.033608913	0.026415204	-0.004211994	-0.004791323	-0.030197287	-0.003150813	0.002234699	0.02057694	0.00848694	-0.002309028
1	6.31E-19	-4.44E-18	0.543473727	0.040894489	0.017794379	-0.094159729	-0.12809638	0.006004445	0.02429565	0.013003786	0.04427785	0.020777472	-0.005581636	-0.02409593	-0.011569401	-0.011482746	0.026177973	0.004535361	0.005399174
1	3.11E-17	2.65E-17	0.521115992	0.056484381	0.003198052	-0.141319653	-0.075827466	0.012819264	0.028999452	0.060976918	0.029137142	0.001399895	-0.008475085	-0.029942734	0.001689464	-0.002791432	0.023023966	0.001389753	0.000153202
1	2.54E-17	2.84E-17	0.521456306	0.057991841	0.008928546	-0.138355534	-0.067808147	0.017587189	0.028210322	0.063131297	0.023090098	-0.002343257	-0.006493092	-0.032096165	0.006592941	-0.001943432	0.023269034	0.001829432	-0.001450143
1	5.32E-17	1.58E-17	0.522080311	0.046018286	-0.0089458	-0.108237905	-0.06042385	0.023273584	0.034326394	0.057479649	0.027810024	-0.001011837	-0.010815207	-0.026663669	0.006382217	-0.001070296	0.026419871	8.67E-05	-0.000594538
1	5.49E-17	-6.71E-18	0.56714934	-0.049388383	0.05114835	-0.014616363	-0.12313406	0.008764954	0.017813149	0.008086192	0.056314507	0.006111333	-0.002263282	-0.014585172	-0.013200837	0.011887175	0.007906427	0.001409263	0.005726535
1	8.95E-17	2.72E-17	0.57199119	0.026050881	0.02945264	-0.010219787	-0.101271274	0.024300665	0.027730631	0.004740945	0.059186835	0.020782037	0.004108115	-0.011524643	-0.004256243	0.004827809	0.013969878	-0.002843885	-0.001685366
1	4.14E-17	9.37E-19	0.589774818	0.000423188	0.027231924	-0.016951145	-0.0929735	0.015181976	0.026195544	0.012249882	0.054738758	0.004152156	-0.001501342	-0.015569999	-0.003637937	-0.004862883	0.012286049	0.004246498	-0.003057022
1	3.10E-17	6.99E-18	0.599283508	0.019561282	0.02147079	-0.025869205	-0.080015688	0.030212491	0.032499638	0.018851463	0.058245282	0.005597445	-0.005852013	-0.013736464	0.002938874	-0.002937151	0.018729673	0.001283609	-0.00399326
1	3.10E-17	9.67E-18	0.598884224	0.021004415	0.021858921	-0.028638072	-0.077550314	0.033257062	0.034756868	0.020140032	0.05756427	0.004854514	-0.007508154	-0.014804079	0.004466257	-0.002013145	0.020479741	0.001336022	-0.004005856
1	-1.28E-17	2.12E-17	0.600495166	0.017944124	0.034998378	-0.03488012	-0.077713811	0.043216962	0.035705282	0.018964449	0.058724001	0.001734858	-0.007470824	-0.014266549	0.005853938	-0.001833736	0.020480932	0.002119356	-0.005340068
1	-1.64E-17	2.21E-17	0.594694975	0.018045328	0.030114725	-0.028348512	-0.073435892	0.042515339	0.036536532	0.018795484	0.057594725	0.001013123	-0.006336991	-0.015474513	0.005501865	2.28E-05	0.020316649	0.002641696	-0.004572904
1	2.75E-17	-8.60E-18	0.620751302	0.01554653	0.004692625	0.003440403	-0.096556931	0.007147838	0.034308852	0.0142518	0.068022112	0.004651634	0.003566108	-0.011209995	-0.005732367	-0.014089457	0.011400196	0.004946799	-0.005936194
1	9.64E-17	-1.96E-17	0.598147291	-0.008077487	0.015652321	0.007259733	-0.113202205	0.001442131	0.032168752	0.007194999	0.068339507	0.001413358	0.001714514	-0.013723697	-0.01367879	-0.018864632	0.012453188	0.009959093	-0.000727757
1	5.15E-17	1.55E-19	0.59737074	-0.005922089	0.033585256	0.000122735	-0.089263393	0.012412575	0.017956099	0.001589041	0.049736957	0.005717291	0.000936986	-0.016565366	-0.003750044	-0.002869164	0.006028984	0.004703629	-0.002705771
1	5.26E-17	-6.34E-18	0.609352292	-0.009658419	0.026414057	0.008354335	-0.083596716	0.009451555	0.017824762	0.000572139	0.049007164	0.007049591	-0.001814783	-0.015393167	-0.002192684	-0.001801975	0.004155752	0.001692208	-0.002759618
1	5.83E-17	-9.34E-18	0.609511486	-0.015254644	0.026782834	0.01282022	-0.082520969	0.005147878	0.017209413	-0.000441165	0.048936447	0.007109238	-0.001675141	-0.015486815	-0.003039964	-0.002442433	0.003002978	0.000782964	-0.002978406
1	5.41E-17	1.68E-18	0.594503002	-0.014329711	0.042088723	-0.008561308	-0.098723599	0.009617276	0.016992398	0.001858008	0.053801906	0.006405515	-0.000130567	-0.017387894	-0.010073435	-0.007449789	0.008561363	0.007288883	-0.002537921
1	5.74E-17	1.88E-18	0.592864299	-0.016735553	0.043293378	-0.0099417	-0.101664519	0.009180742	0.016428145	0.001987531	0.053807519	0.006208674	-8.20E-05	-0.017221745	-0.011197932	-0.007112471	0.008490554	0.007268363	-0.002318228
1	5.75E-17	1.22E-18	0.597256292	-0.024999012	0.044507846	-0.011691119	-0.105265409	0.007296634	0.016931728	0.00223789	0.054310417	0.005464236	-0.000581154	-0.017169603	-0.01271454	-0.007178754	0.008679116	0.007300294	-0.00206578
1	8.35E-17	3.50E-18	0.579208626	-0.017078639	0.046848894	-0.01885108	-0.107435692	0.007714327	0.019590482	0.003037651	0.054619286	0.003681946	0.001497443	-0.016854738	-0.016113101	-0.012409892	0.009543804	0.008115015	-0.000669252
1	8.36E-17	4.65E-18	0.575888997	-0.016966796	0.04613087	-0.018523675	-0.107674749	0.00783263	0.019949757	0.002469095	0.054809854	0.003740459	0.001910524	-0.016941092	-0.01657711	-0.012590767	0.009740376	0.007944767	-0.000393134
1	8.28E-17	3.92E-18	0.569477474	-0.018433537	0.042961625	-0.017161172	-0.110726992	0.006837414	0.019362126	0.000831172	0.054752504	0.003810011	0.001844434	-0.015178361	-0.016907484	-0.013917418	0.009616778	0.007363927	0.000539917
1	9.50E-17	2.61E-18	0.554961764	-0.023430233	0.043484144	-0.013965574	-0.114233206	0.006536498	0.015842887	-0.000922202	0.055427801	0.002117761	0.002166921	-0.0120491	-0.017375612	-0.01596455	0.006581524	0.007350131	0.002145008
1	9.78E-17	3.12E-19	0.554747616	-0.025374704	0.045523938	-0.009062672	-0.113218198	0.00674452	0.012844857	-0.003135071	0.054794859	0.002217836	0.003289537	-0.010698469	-0.016910976	-0.015514637	0.003981574	0.006029058	0.002088623
1	7.64E-17	-6.10E-18	0.534178285	-0.036055448	0.04748326	-0.005243999	-0.109017426	0.005532513	0.007356819	-0.004939019	0.051864865	-0.002646352	0.003873854	-0.007866554	-0.016227926	-0.01561974	0.000608955	0.006477453	0.002866433
1	9.83E-17	-4.89E-18	0.534275516	-0.070008701	0.051184091	-0.015567506	-0.122728864	-0.009176801	0.007898077	-0.002044771	0.049799788	-0.010961754	-0.001618118	-0.007133415	-0.022282359	-0.016109506	-0.000723813	0.008844176	0.002507461
1	1.03E-16	-2.90E-18	0.537250409	-0.079878271	0.048522012	-0.017431462	-0.125964845	-0.011834278	0.008550094	0.000157194	0.051250485	-0.01151235	-0.003892581	-0.007797543	-0.022710515	-0.013444866	-0.000951039	0.008830349	0.002744161
1	9.98E-17	-7.79E-18	0.516270062	-0.095796644	0.040087415	-0.023674227	-0.132361056	-0.019978867	0.008102437	0.013836947	0.053066919	-0.014923279	-0.008174029	-0.008831577	-0.023882342	-0.009775482	-0.000846428	0.003936105	0.003442178
1	1.06E-16	-1.38E-17	0.522712979	-0.057761658	0.038031171	-0.024468227	-0.123418055	-0.011277206	0.01226669	0.013664108	0.050862636	-0.019841318	-0.007017037	-0.011690188	-0.025688825	-0.016815064	0.006318711	0.002906057	-1.08E-06
1	1.07E-16	-5.51E-19	0.542713383	-0.085719573	0.047541189	-0.018069829	-0.127711022	-0.012852964	0.009151316	5.81E-06	0.052184244	-0.011475885	-0.00515068	-0.008195938	-0.022894801	-0.011777558	-0.001153181	0.00952187	0.002838833
1	1.05E-16	-2.81E-19	0.546477367	-0.085549287	0.047338455	-0.018679442	-0.128083057	-0.012922721	0.009376657	-0.000363901	0.052388552	-0.011011757	-0.005430607	-0.008485212	-0.022829652	-0.011419829	-0.001421909	0.009834898	0.002730734
1	6.80E-17	-7.47E-18	0.530581243	-0.030657448	0.047033137	-0.002374183	-0.105357257	0.008464817	0.006286993	-0.005871092	0.051796702	-0.001715257	0.005148949	-0.00753084	-0.01481548	-0.015533363	0.000307359	0.0060497	0.003078369
1	1.25E-16	3.96E-18	0.577070949	-0.016501731	0.046392087	-0.005995449	-0.116336886	0.008387065	0.014439842	-0.004430894	0.057081349	0.007720304	0.004311093	-0.011812749	-0.016973812	-0.014731777	0.003838405	0.003576496	0.001148868
1	1.31E-16	7.75E-18	0.593153464	-0.025499322	0.04903771	-0.001720996	-0.117688978	0.003717564	0.014770912	-0.005071593	0.057689465	0.003808161	0.004695293	-0.011062785	-0.018682692	-0.014595175	0.003680749	0.003221703	-0.001242788
1	1.16E-16	4.14E-18	0.586427099	-0.02518036	0.046680089	0.00442919	-0.119119234	0.001541604	0.013395335	-0.008427093	0.057435974	0.005045777	0.006096805	-0.010102625	-0.01953328	-0.016457387	0.002590334	0.003340518	-0.000416032
1	1.10E-16	6.71E-19	0.586383021	-0.035986831	0.040990635	0.001410122	-0.121815782	0.00216488	0.013215967	-0.009056468	0.058121881	0.005144628	0.003264978	-0.009187136	-0.019788189	-0.016033877	0.001953274	0.005792735	0.002056933
1	4.87E-17	1.05E-17	0.595899955	-0.066605951	0.037307088	0.003980043	-0.128695763	-0.002418192	0.010565006	-0.013031107	0.06184035	0.001428488	0.002397543	-0.005164671	-0.021722743	-0.018644156	-0.001862365	0.008143101	0.004194889
1	2.31E-16	-2.81E-17	0.565794691	0.006207573	0.036426511	-0.010753942	-0.112924315	0.013401853	0.018529985	-0.001880676	0.051621821	0.013363192	-0.001086664	-0.015837534	-0.016182618	-0.009483391	0.008769837	0.006117668	0.002884785
1	1.27E-16	8.67E-18	0.502995419	-0.032483104	0.035757486	-0.025458428	-0.131823528	0.004455789	0.017158096	0.003129637	0.060881727	-0.004531059	-0.001958075	-0.007007146	-0.021278545	-0.025560816	0.007783042	0.013539033	0.008269378
1	8.85E-17	1.10E-17	0.496761595	-0.040318005	0.042467729	-0.023851041	-0.132482139	0.004069334	0.017524163	0.002033831	0.062314775	-0.005218929	0.0001759	-0.007664829	-0.023385828	-0.02511921	0.005690932	0.012375017	0.010815682
1	5.84E-17	4.00E-18	0.575398673	-0.014042047	0.031940139	-0.018620405	-0.11407641	0.004218998	0.023871031	-0.001198461	0.053346549	0.007097493	0.001049987	-0.01524511	-0.017109452	-0.014425252	0.014723804	0.005542503	0.000597529
1	5.29E-17	4.30E-18	0.576531564	-0.016899671	0.030383302	-0.015724615	-0.114708807	0.002768916	0.024890343	-0.001624885	0.053895721	0.005710257	0.000800084	-0.014501423	-0.017607571	-0.014797974	0.014469003	0.005405553	0.000517961
1	5.43E-17	3.59E-18	0.576494431	-0.015915961	0.029270952	-0.014803008	-0.114148404	0.003099998	0.024783696	-0.001264634	0.053932613	0.00543908	0.000705287	-0.014363486	-0.017533669	-0.014842362	0.014494193	0.005266455	0.00043655
1	6.76E-17	2.27E-18	0.577980678	-0.015162755	0.027319088	-0.014168258	-0.112709058	0.004182828	0.02472517	-0.000528925	0.054042349	0.004426817	0.000301404	-0.014505533	-0.016663211	-0.014179374	0.014506002	0.004976881	-0.000340344
1	8.06E-17	4.58E-18	0.572024134	-0.017198465	0.025518781	-0.017953252	-0.113702314	0.005660503	0.025045095	0.001886597	0.05482281	0.003478931	-0.000184391	-0.013700131	-0.016492357	-0.013367707	0.015881445	0.004218617	-0.00012147
1	9.38E-17	3.35E-18	0.569525289	-0.012205474	0.023566113	-0.017809151	-0.111374258	0.007281299	0.025417223	0.002441473	0.055236403	0.003825575	-0.000475485	-0.013282895	-0.016063529	-0.013433062	0.016445045	0.003642212	-0.000142715
1	1.00E-16	4.58E-18	0.569615755	-0.009193873	0.022394645	-0.018868352	-0.109998983	0.007021305	0.025863939	0.002715393	0.054577564	0.00432624	-0.000798778	-0.012831406	-0.015284491	-0.014270053	0.016940239	0.003259592	-0.000279539
1	1.22E-16	2.49E-18	0.590931332	0.006834799	0.014334446	-0.026979373	-0.101371802	0.010317139	0.025000153	0.0054645	0.055543537	0.008152253	-0.003004399	-0.009992588	-0.00996019	-0.01423992	0.018639929	-0.001504154	-0.003510577
1	2.06E-17	3.32E-17	0.560322029	-0.085246404	0.035098557	-0.044361174	-0.145719808	-0.002400374	0.023067467	0.011654172	0.055412078	-0.006536338	-0.00018251	-0.012987164	-0.020068982	-0.007327291	0.018730578	0.00555843	0.001547055
1	9.36E-17	-8.40E-18	0.597536097	-0.007464383	0.023292002	-0.003023693	-0.104516756	0.005339187	0.023763009	-0.002919683	0.052740231	0.002370321	-0.000276987	-0.016905852	-0.013445044	-0.013261919	0.011459684	0.005484734	-0.004048285
1	1.43E-16	-3.10E-17	0.594752201	0.00277471	0.026309662	-0.013075857	-0.105708868	0.007615857	0.029456297	-0.00064137	0.053643831	0.006138002	-0.001574644	-0.020528178	-0.012844897	-0.014369822	0.016274028	0.003522565	-0.004531425
1	1.72E-16	-4.87E-17	0.568430486	0.017632448	0.023760864	-0.013834916	-0.103804837	0.019385751	0.023522959	0.00434744	0.059445646	0.007300264	-0.010901776	-0.017706126	-0.014899282	-0.011887852	0.014589471	0.004308228	-3.52E-06
1	1.34E-16	-6.26E-17	0.571599324	0.029723817	0.026292717	-0.028354815	-0.109908975	0.023275836	0.022580536	0.000780334	0.061782926	0.017274042	-0.007858202	-0.016215157	-0.016841135	-0.010288326	0.016915525	0.00122915	0.004670115
1	3.35E-18	2.35E-18	0.568666681	-0.008812178	0.026728994	-0.007793818	-0.115143579	0.001351797	0.023898102	-0.000958284	0.053792328	0.00749662	0.001674191	-0.01213133	-0.021061952	-0.018641433	0.014713426	0.005175646	0.003414938
1	1.01E-16	-3.00E-18	0.590108735	-0.012345111	0.05356258	-0.026162255	-0.107258047	0.00716859	0.018902923	0.007618584	0.053486305	0.002024664	2.45E-05	-0.016024066	-0.015200508	-0.014779056	0.008756052	0.009887991	-0.001648878
1	1.18E-16	-4.36E-18	0.628474405	-0.000338331	0.070292507	-0.034915367	-0.098943972	0.008738799	0.013274117	0.01313795	0.053480912	0.00288961	0.000896228	-0.019734659	-0.010723873	-0.013078571	0.00499134	0.011589819	-0.004724264
1	1.12E-16	-1.74E-17	0.639231366	0.002563714	0.079489406	-0.039756689	-0.095124983	0.006244587	0.008468032	0.017134592	0.052255212	0.00093434	0.001703414	-0.019868341	-0.010234244	-0.011799939	0.002923646	0.013080315	-0.005213396
1	5.95E-17	-2.32E-17	0.668495726	0.021255531	0.018968805	0.023625724	-0.072739254	0.010357344	0.004676241	-0.002378312	0.062312695	0.014061762	-0.003280486	-0.006676387	-0.002072292	-0.014214805	-0.000220948	0.010246337	-0.005350208
1	1.03E-16	-1.47E-17	0.537095884	-0.026002254	0.034795125	-0.024770541	-0.123592694	0.002798409	0.02870325	0.006676232	0.050983542	-0.003392509	-0.004997549	-0.00671506	-0.022183294	-0.023456789	0.014583344	0.01039723	0.002365731
1	4.04E-17	-1.95E-18	0.620271769	-0.050909551	0.045974388	-0.011273354	-0.112800786	0.002316253	0.016412191	0.002328341	0.055358947	0.004797277	-0.003215352	-0.017249833	-0.014228559	-0.003849621	0.008571996	0.006835718	-0.002368769
1	3.62E-17	-2.22E-18	0.642838734	-0.051794917	0.04457816	-0.007140131	-0.11081217	0.000527326	0.018694416	0.001119238	0.053503418	0.003390883	-0.003857955	-0.017721182	-0.013702268	-0.004823437	0.008084183	0.006939389	-0.003935102
1	4.50E-17	-1.17E-18	0.671041179	-0.030864671	0.036334945	0.003756469	-0.095567973	0.006243007	0.016862778	0.002226735	0.053638062	0.003793013	-0.006745794	-0.017465544	-0.008454454	-0.005459188	0.006497461	0.0059839	-0.00816763
1	5.12E-17	5.24E-19	0.701227451	-0.002360325	0.024142805	0.011669137	-0.073122727	0.009796715	0.019548162	-0.001609135	0.050407281	0.007333278	-0.003839171	-0.020569577	-0.005875911	-0.005602993	0.006637642	0.003224274	-0.011146885
1	5.67E-17	3.26E-18	0.704041098	-0.003673223	0.024142965	0.013576814	-0.072247472	0.00911229	0.019922739	-0.002546015	0.050083221	0.006786907	-0.003027465	-0.021328886	-0.006967111	-0.005819229	0.006558493	0.003198731	-0.011323073
1	4.16E-17	-4.23E-19	0.709332704	-0.001890857	0.028728419	0.021817678	-0.07653233	0.007072558	0.020853452	-0.011842283	0.055373414	0.012074553	0.004518137	-0.022853017	-0.009040165	-0.010459002	0.005578538	0.006202073	-0.009357937
1	-1.81E-17	-3.79E-18	0.715956563	0.010305088	0.015582372	0.037096801	-0.076843352	0.012945789	0.014433836	-0.010262121	0.056967418	0.015715046	0.001374495	-0.02108243	-0.005818611	-0.008424174	0.002570746	0.011129296	-0.010244188
1	8.09E-17	1.36E-17	0.710307077	-0.008612939	0.021969228	0.015618885	-0.067486072	0.007944902	0.020649641	-0.001059989	0.046564167	0.002575731	-0.004073782	-0.022974295	-0.009387323	-0.004293622	0.0067763	0.001695005	-0.012804347
1	8.07E-17	2.19E-17	0.716709495	-0.004764332	0.016546064	0.017899504	-0.061235022	0.008603954	0.01916151	0.00120328	0.045387641	0.002100796	-0.006090127	-0.022980453	-0.00958946	-0.002218481	0.006231688	0.000442561	-0.012835519
1	2.22E-17	-1.46E-17	0.697375759	0.016964841	0.019124187	0.003891088	-0.068948064	0.015218152	0.018486682	0.00223137	0.050952099	0.011950636	-0.00733807	-0.017454996	0.001497085	-0.004411408	0.007153158	0.002236296	-0.011353883
1	1.79E-17	-1.63E-17	0.697252438	0.017643765	0.017835594	0.001714306	-0.068076537	0.016548118	0.019258061	0.003486385	0.051464162	0.011698725	-0.008249021	-0.017642429	0.002155413	-0.003912459	0.007368881	0.002262008	-0.011387529
1	6.58E-17	-1.71E-17	0.690492738	0.02403284	0.014010487	0.002621142	-0.066462438	0.019480939	0.02438983	0.013072829	0.05688327	0.009131615	-0.009380576	-0.020892899	0.003156585	-0.003886947	0.00963838	0.004482815	-0.011457976
1	2.78E-17	-1.64E-17	0.694451542	0.031151005	0.024413934	0.013538929	-0.0717317	0.010004471	0.011183181	-0.003986228	0.047375173	0.018681274	-0.003548764	-0.012773665	0.003687884	-0.007224439	0.005937262	0.001023564	-0.011293053
1	5.54E-17	-7.23E-19	0.696022357	-0.017467631	0.031872699	0.016569294	-0.087230213	0.013466789	0.011324851	0.007439623	0.056601663	0.001528256	-0.014358519	-0.014392442	-0.001245288	-0.006474623	0.003542484	0.006601416	-0.013223892
1	4.38E-17	1.02E-17	0.698745454	0.000247487	0.076310937	0.014108423	-0.087037137	0.038555748	-0.002107426	0.002824872	0.060436852	0.007147542	-0.007522826	-0.012431374	0.006645296	-0.004393646	-0.005006015	0.009528496	-0.010604679
1	2.61E-17	-3.23E-18	0.64225035	-0.067748954	0.049325993	-0.011403161	-0.120114571	-0.005190938	0.022030765	-0.00074774	0.051772925	0.001861696	-0.002329698	-0.018321316	-0.017043917	-0.005219467	0.008805315	0.00772337	-0.002244802
1	1.44E-17	-9.12E-18	0.577939941	-0.115685656	0.056272636	-0.029115571	-0.141938216	-0.002712211	0.004567255	0.008112745	0.066652706	0.009474128	-0.007267022	-0.015301698	-0.02066401	0.009460036	0.010524186	0.00512613	0.004008402
1	2.13E-17	-6.83E-18	0.580193011	-0.107103516	0.056798142	-0.033990645	-0.140704335	-0.002690657	0.004602049	0.010073511	0.066018593	0.008227555	-0.006681352	-0.015475368	-0.019110749	0.007222128	0.011169746	0.004617681	0.002486014
1	3.71E-17	-4.50E-18	0.571280041	-0.120435243	0.067431327	-0.051153678	-0.146394415	-0.005644583	0.002284535	0.016531337	0.063901506	0.005752604	-0.007645896	-0.018148484	-0.021657957	0.009744461	0.014390436	0.003048779	0.002850542
1	1.11E-16	1.30E-17	0.513295473	0.043516967	0.048308116	-0.011381644	-0.106251749	0.024744022	0.00117127	0.001085006	0.047846026	0.011960955	0.006718847	-0.015141609	-0.0112697	-0.000817385	0.005067009	0.006549605	-0.001776409
1	7.63E-17	1.14E-17	0.609999958	-0.014174119	0.051708223	-0.01013054	-0.099978272	0.007281698	0.017513749	-0.004755831	0.055362621	0.008954122	0.00105707	-0.017803442	-0.011662797	-0.015623711	0.010318544	0.009405431	-0.003211463
1	4.16E-17	4.10E-17	0.630185551	-0.014438908	0.063176052	0.010365747	-0.093158554	0.006849575	0.015760228	-0.022926046	0.052789571	0.015055126	0.011557358	-0.01664814	-0.012175427	-0.020271656	0.005387389	0.010929315	0.003279574
1	3.70E-17	-2.92E-18	0.593191674	-0.012482818	0.042458048	-0.009074013	-0.097852259	0.010002104	0.016938381	0.003089152	0.055114566	0.008188035	-0.000632773	-0.017459209	-0.009693	-0.007096106	0.009070282	0.007391397	-0.002164823
1	4.03E-17	-8.78E-18	0.580171343	-0.007804097	0.042249814	-0.014168273	-0.098994175	0.011809909	0.01658493	0.006242787	0.05634397	0.010673616	-0.001785289	-0.017792535	-0.009974241	-0.005055884	0.009710717	0.006983786	-0.001877029
1	4.30E-17	-1.04E-17	0.577252799	-0.006193758	0.045804856	-0.017285056	-0.101030945	0.016326718	0.014900787	0.007564497	0.057329035	0.015870386	-0.001794813	-0.017309289	-0.011583184	-0.002811072	0.009920003	0.006007594	-0.000612359
1	3.98E-17	-1.12E-17	0.589493108	0.007877265	0.041604511	-0.011255636	-0.097443745	0.017221641	0.017758973	0.006878061	0.058396839	0.019165625	-0.000361957	-0.017082465	-0.012201284	-0.005037952	0.01187627	0.005122737	-0.000660803
1	3.06E-17	-3.75E-18	0.586063939	0.0171378	0.043537307	-0.023188042	-0.104879773	0.0197307	0.026703592	0.010416822	0.05963441	0.021028684	0.006008592	-0.020587319	-0.020088537	-0.010328187	0.01901893	0.003835901	0.003821405
1	2.49E-17	-1.58E-17	0.591373939	0.019830954	0.043199147	-0.023328135	-0.100745396	0.021524219	0.026984171	0.011431929	0.060390597	0.019822134	0.007674174	-0.021460121	-0.017175105	-0.010745895	0.019585519	0.003339253	0.00337502
1	2.03E-17	-1.28E-17	0.591594543	0.019505281	0.043794311	-0.027660544	-0.102176572	0.023569312	0.027235608	0.012248573	0.059266411	0.018972845	0.006411286	-0.020782203	-0.016679402	-0.009806707	0.019740823	0.003279812	0.002849416
1	2.67E-17	-2.05E-17	0.592428956	0.020659022	0.042724046	-0.020458996	-0.098850672	0.020561115	0.026879368	0.01111505	0.061314601	0.020117509	0.008897029	-0.022111729	-0.016847114	-0.011469362	0.019609864	0.003266561	0.003625844
1	3.45E-17	1.08E-17	0.579594971	0.016429091	0.044350184	-0.02582888	-0.111031054	0.018403312	0.028495813	0.010160981	0.059116775	0.022752038	0.00572074	-0.020475425	-0.025042289	-0.011119494	0.020084528	0.004065024	0.005345956
1	3.08E-17	-9.23E-18	0.586469311	0.01686894	0.03875045	-0.003126632	-0.096385391	0.017605822	0.01789428	0.006270218	0.058476602	0.020838313	0.001569791	-0.016032005	-0.013050224	-0.005803595	0.011972253	0.004617373	-0.000639032
1	-2.09E-18	2.04E-17	0.586377875	0.016279828	0.030102096	0.005499855	-0.094590073	0.022393807	0.019572402	0.01114995	0.058372176	0.018516025	-0.00214904	-0.019448044	-0.011901648	-0.005176707	0.009956469	0.00521723	0.000810995
1	-1.08E-17	2.25E-17	0.589510889	0.014481194	0.029090044	0.003805658	-0.095715487	0.017423609	0.018551413	0.013521355	0.056925566	0.016486757	-0.004139866	-0.019036172	-0.01302756	-0.004927838	0.008380326	0.005630554	-0.00022053
1	-2.85E-17	3.65E-17	0.582872736	0.000700985	0.033703241	-0.004828069	-0.090231231	0.013625681	0.010748476	0.026180971	0.054085153	0.006386151	-0.009837622	-0.023777977	-0.008807539	0.00142929	0.001730098	0.009621346	-0.004478314
1	3.06E-17	-2.40E-17	0.579142766	0.039226282	0.037511834	0.011013229	-0.094990122	0.015369929	0.017112236	0.001549974	0.058740701	0.026464395	0.008754668	-0.011200874	-0.015885704	-0.008089698	0.013543214	0.002985057	-0.001547219
1	4.74E-17	-1.07E-17	0.565000002	-0.017269203	0.051557389	-0.024338497	-0.105337981	0.018298243	0.011431898	0.008953617	0.057011607	0.01619826	-0.003027804	-0.017210626	-0.012029104	0.000456981	0.008371358	0.006173708	0.000195754
1	3.72E-17	-5.13E-18	0.471724432	0.033201724	0.054249968	-0.041770502	-0.095600999	0.043183862	0.014199448	0.005876847	0.06454505	0.02454875	0.005266116	-0.015230768	-0.018056638	0.000394841	0.014243753	0.000768291	0.003540802
1	5.83E-17	-5.73E-18	0.460089437	0.046518912	0.043527186	-0.040865852	-0.093460986	0.044340038	0.013253111	0.003505228	0.067805287	0.025305065	0.007175209	-0.013743619	-0.017395458	0.001632927	0.014659094	-0.000195279	0.002225057
1	5.88E-17	-5.10E-18	0.459047821	0.047112963	0.043626964	-0.04051899	-0.092649693	0.044710905	0.013030184	0.003781159	0.067843475	0.02511882	0.007457034	-0.013884585	-0.017253044	0.001815992	0.014598066	-0.000230114	0.002224927
1	3.39E-17	-1.03E-18	0.457172163	0.04648002	0.036030917	-0.026578231	-0.089164531	0.04174474	0.014775348	-9.27E-05	0.072376641	0.018775871	0.006696084	-0.010454042	-0.014567806	-0.00202342	0.014800086	4.34E-05	-0.002084358
1	6.23E-17	-7.17E-18	0.459436948	0.048488926	0.040758803	-0.041358807	-0.094608227	0.043858148	0.013482662	0.002373802	0.068506878	0.025866792	0.007055459	-0.013099705	-0.017528563	0.001554664	0.014883219	-0.000354481	0.001910664
1	2.17E-17	-3.40E-18	0.456439009	0.037130032	0.061530552	-0.046531443	-0.094577713	0.048466727	0.015451754	0.006602041	0.064344426	0.026093627	0.006084412	-0.015673328	-0.019918304	-0.000385844	0.015402242	6.14E-05	0.00516076
1	2.23E-17	-3.22E-18	0.454961264	0.037754896	0.061299549	-0.046057501	-0.093860864	0.048518712	0.01524678	0.006496886	0.063955636	0.026009164	0.006209775	-0.015634295	-0.019909227	-0.000510822	0.015492812	0.000142397	0.005092075
1	6.39E-17	-1.46E-17	0.586441768	-0.072101523	0.064120483	-0.031962224	-0.12121556	0.009409655	0.001438238	0.01403947	0.052088546	0.01240092	-0.01060508	-0.01805986	-0.009799043	0.008470634	0.001356689	0.009555598	0.000327051
1	5.25E-17	-1.73E-17	0.586065277	-0.074506297	0.064821756	-0.034329397	-0.123108159	0.004319642	0.00464355	0.013519852	0.04658129	0.008342293	-0.008732013	-0.016797791	-0.008846871	0.004777565	0.001332042	0.010467691	-0.002162841
1	6.79E-18	-2.14E-17	0.60366169	-0.039139851	0.044549104	-0.044911381	-0.139570838	-0.005887945	0.029279671	0.006593592	0.051669215	0.000892709	-0.002675864	-0.018788585	-0.017737516	-0.012117324	0.018144875	0.006499231	-0.00015035
1	4.05E-17	-1.60E-17	0.562554078	-0.002658121	0.034370669	-0.016895309	-0.096782853	0.005583078	0.019492069	0.00921296	0.05651084	0.00425003	-0.003869555	-0.019420497	-0.00709388	-0.006065843	0.010438613	0.008298697	-0.004019219
1	1.82E-17	-1.37E-17	0.490324237	-0.016823839	0.033665303	-0.034447119	-0.099548529	0.00065046	0.018157471	0.018565527	0.04883607	-0.01048237	-0.00840469	-0.01949882	-0.003095766	-0.001550319	0.00495786	0.01376651	-0.002897554
1	1.78E-17	-1.69E-17	0.491894737	-0.014416203	0.03069542	-0.034564318	-0.097615206	0.005191058	0.019161287	0.018405419	0.049736209	-0.011521648	-0.007772136	-0.019714084	-0.003207199	0.00060322	0.005545473	0.013009815	-0.002182069
1	4.80E-17	-1.99E-17	0.501181979	-0.022662077	0.027512897	-0.028785474	-0.098559902	0.001030445	0.021582985	0.02201296	0.052210716	-0.016396747	-0.007512625	-0.01841107	-0.002558602	0.000782918	0.006668289	0.014292472	-0.004183147
1	6.39E-17	-1.87E-17	0.503752733	-0.031485109	0.030666435	-0.032215305	-0.104381751	-0.004696255	0.02232676	0.025121491	0.052256256	-0.018960441	-0.007547087	-0.01860294	-0.002533713	0.002569176	0.007049317	0.015197557	-0.005371067
1	6.39E-18	-3.45E-18	0.60759594	-0.014776452	0.045987036	-0.006113073	-0.097598575	0.008166649	0.017347077	0.000894852	0.05605952	0.009646892	0.000287223	-0.016752497	-0.008870772	-0.00946117	0.009583282	0.007874595	-0.001493067
1	7.23E-18	-1.82E-17	0.635808347	-0.041745101	0.065028948	-0.020468026	-0.113115166	-0.005316959	0.01493544	-0.005660869	0.05762102	0.00843058	0.000257354	-0.011014096	-0.010982892	-0.013305726	0.005495607	0.009509213	-0.003431422
1	2.22E-18	-1.93E-17	0.639323068	-0.047009663	0.071997097	-0.030148565	-0.116699692	-0.005364297	0.014226034	-0.003216231	0.056779759	0.008686529	-0.001515142	-0.010770521	-0.009039422	-0.012798456	0.005087721	0.009300416	-0.004513419
1	6.02E-18	-1.83E-17	0.641587143	-0.04773753	0.072713309	-0.031157426	-0.116102341	-0.003492304	0.011160579	-0.000818487	0.056706988	0.008534339	-0.003234803	-0.010400878	-0.008227857	-0.012028982	0.004574881	0.009285208	-0.004944713
1	6.20E-17	-1.15E-17	0.66087812	-0.019381561	0.052643809	0.002111105	-0.093917779	-0.002165768	0.000348632	-0.010025899	0.054607601	0.015488141	-0.000989194	-0.007247696	-0.004111263	-0.013767573	-0.003084174	0.010421907	-0.006389539
1	1.02E-16	-1.56E-18	0.676306817	-0.004458912	0.046735316	0.017131742	-0.08126297	0.004546907	-0.003513598	-0.017756619	0.049898216	0.019456277	0.004751745	-0.007343114	-0.001835063	-0.010322289	-0.006625192	0.009690895	-0.004100478
1	3.83E-17	-2.51E-17	0.640834936	-0.035042616	0.040656283	0.024653748	-0.105902731	-0.017581567	0.016976437	-0.026531847	0.064156815	0.005752155	0.010937803	-0.007144293	-0.024690018	-0.019948846	0.004154961	0.012292136	0.001301064
1	5.14E-17	1.15E-17	0.560565607	-0.021096904	0.037688273	-0.009813545	-0.10002901	0.014769881	0.014955532	0.001961352	0.052505352	0.000860694	-0.00384071	-0.018258822	-0.016361288	-0.009076155	0.008001677	0.010217971	-0.001207299
1	7.32E-17	1.31E-17	0.569988057	-0.026849679	0.034564651	-0.013663908	-0.10176614	0.010695976	0.01332112	0.00141768	0.05159797	0.000766223	-0.003116827	-0.017169797	-0.017554506	-0.008809139	0.007689446	0.009358094	-0.001111566
1	8.69E-17	1.10E-17	0.575102369	-0.030703371	0.032205264	-0.010345215	-0.101298246	0.008092008	0.013635602	-0.001203075	0.052109828	0.00027338	-0.0025849	-0.015754923	-0.018598627	-0.009331078	0.007409867	0.009478553	-0.001490678
1	8.45E-17	1.02E-17	0.579608473	-0.029904667	0.030102668	-0.007623915	-0.100550301	0.007688685	0.013138568	-0.002875633	0.05261583	0.000633364	-0.002572005	-0.015314847	-0.018365596	-0.009047314	0.007173668	0.009245777	-0.001780861
1	8.14E-17	7.04E-18	0.57901196	-0.029335606	0.029618056	-0.006670159	-0.101123595	0.007567641	0.012984024	-0.004745806	0.052700942	0.001590627	-0.002123663	-0.014834275	-0.018819185	-0.009032454	0.007315738	0.008749043	-0.001185611
1	7.89E-17	-2.62E-18	0.587149876	-0.037015942	0.028969545	-0.004504764	-0.10386431	0.004161607	0.01082617	-0.013803669	0.053768882	0.002980624	-0.000594237	-0.011968994	-0.022137049	-0.00985735	0.007526171	0.00824454	-0.00027719
1	7.85E-17	-6.47E-18	0.604740021	-0.042759902	0.030792871	-0.002527557	-0.107823462	0.001402137	0.01025149	-0.01717525	0.054730697	0.00389987	0.001651101	-0.011265068	-0.023080981	-0.009726657	0.007834703	0.009114354	-0.000186591
1	7.53E-17	-7.51E-18	0.606781669	-0.042387494	0.029921491	-0.004922519	-0.109839791	0.000386427	0.011055123	-0.016056074	0.055661111	0.003060458	0.000694169	-0.011546482	-0.023328479	-0.009782426	0.008771013	0.008942526	-0.000363358
1	6.65E-17	-1.33E-17	0.593860588	-0.035109293	0.019072085	-0.001831991	-0.107354262	0.003865583	0.011414229	-0.017223091	0.056169625	0.001069451	-0.002202405	-0.010493312	-0.020427935	-0.008924062	0.008701343	0.008453286	-0.002117971
1	6.62E-17	-1.47E-17	0.585878239	-0.031913142	0.016170574	2.74E-05	-0.108306071	0.004985357	0.011051282	-0.018952703	0.057063856	0.001245296	-0.002539676	-0.00963992	-0.019727583	-0.009327527	0.008071609	0.008388296	-0.001609931
1	6.58E-17	-1.09E-17	0.565027083	-0.03053009	0.010332852	0.008413029	-0.105626047	0.006540471	0.008171744	-0.022574587	0.060390024	0.00095903	-0.003461457	-0.007676498	-0.020149619	-0.009193824	0.005559579	0.009008341	0.000239351
1	6.96E-17	-5.46E-19	0.534268532	-0.038981812	0.005034101	0.007796646	-0.107391442	0.006727228	0.00657031	-0.019047238	0.06411528	0.000345918	-0.005414611	-0.006648059	-0.023404618	-0.01172546	0.007649961	0.008785184	0.002676287
1	7.06E-17	1.66E-18	0.528991274	-0.035740511	0.005030848	0.009080533	-0.105683675	0.006845918	0.007272872	-0.019467256	0.06451088	0.000303583	-0.005436443	-0.006469912	-0.023515961	-0.012395525	0.006861252	0.008774392	0.002905389
1	3.61E-17	4.42E-18	0.510078884	-0.022692832	0.007450689	0.002648655	-0.103477392	0.01162893	0.011517166	-0.01766558	0.067704901	0.002114989	-0.005834408	-0.00797474	-0.022884671	-0.01156412	0.008066656	0.008618504	0.005239683
1	2.98E-17	5.46E-18	0.496408691	-0.02282864	0.009605506	0.003697183	-0.104468061	0.011897877	0.009765213	-0.01789796	0.067783423	0.003039622	-0.003631755	-0.005911648	-0.023218666	-0.012155075	0.00771164	0.006841002	0.007321719
1	8.64E-17	2.76E-17	0.45281347	-0.05923993	0.010891935	0.009685717	-0.118774159	-0.008219948	0.006464026	-0.016679583	0.071215721	-0.010975727	-0.007409223	-0.005000238	-0.033788949	-0.017309205	0.008450583	0.007665993	0.011225444
1	6.86E-17	6.56E-18	0.516046563	-0.014756686	0.012641464	-0.015535776	-0.098828518	0.016974231	0.01672738	-0.016454482	0.069351788	0.005240491	-0.004733888	-0.012305689	-0.02131403	-0.009709093	0.009968375	0.010359274	0.005926375
1	5.18E-17	-3.16E-17	0.592544581	0.002147036	0.007143069	0.040051869	-0.090356731	0.011417849	0.003269595	-0.046963987	0.059885226	0.001964343	-0.000293627	-0.004125119	-0.010935985	-0.000396485	-0.010185213	0.011931729	-0.001244124
1	8.01E-17	-8.47E-19	0.636142308	-0.053859167	0.045969536	-0.018290382	-0.120890962	-0.009070024	0.013102442	-0.010293334	0.057869417	0.003744112	0.002568244	-0.014322335	-0.029217815	-0.011467116	0.012008717	0.00922512	0.002112716
1	9.23E-17	2.50E-18	0.639024731	-0.064253058	0.050412145	-0.019205704	-0.129983531	-0.010687646	0.014452155	-0.012202336	0.059420972	0.005009158	0.004321368	-0.012223721	-0.032728362	-0.014862998	0.012281532	0.010553042	0.0031118
1	8.57E-17	7.38E-18	0.638557492	-0.070107862	0.053410573	-0.018858546	-0.133422534	-0.009698272	0.013683395	-0.012008422	0.0604042	0.004989605	0.004668103	-0.010576687	-0.033954849	-0.016105073	0.012296122	0.010943934	0.004050674
1	5.73E-17	1.96E-17	0.660173915	-0.129161047	0.078974622	-0.035510004	-0.152697776	0.003335855	0.009007701	-0.01075874	0.069669554	0.005054062	0.000808161	-0.00762691	-0.038424913	-0.010359654	0.011217591	0.01468741	0.006605518
1	6.81E-17	1.69E-17	0.665232752	-0.104300303	0.089155649	-0.050016875	-0.145683619	-0.013304624	0.017165075	-0.011333267	0.063647806	0.006172905	0.005712623	-0.008154474	-0.031351984	-0.01234048	0.005622029	0.01333909	-0.000532669
1	9.96E-17	-1.11E-17	0.644797396	-0.063086873	0.042497771	0.020277514	-0.105982662	-3.21E-05	0.002873234	-0.035387226	0.051210998	0.012591206	0.015255251	-0.007129735	-0.024268605	-0.00893433	0.002257388	0.012997506	0.001325796
1	7.45E-17	-7.23E-18	0.519853371	-0.027374596	0.01833008	-0.008998166	-0.090949545	0.009490049	0.008378985	-0.019316207	0.051618868	0.001832643	-0.00797969	-0.008426001	-0.025600497	-0.012531369	0.006512007	0.002689856	0.001503923
1	6.03E-17	1.00E-17	0.545131736	0.002698952	0.027130184	-0.00483993	-0.097260692	0.018133886	0.018919124	0.008259852	0.049847702	0.006129129	-0.003027359	-0.020030686	-0.011798918	-0.006042795	0.00797504	0.005646354	0.001484502
1	4.90E-17	1.18E-17	0.536606908	0.00085499	0.028570172	-0.00094707	-0.101754446	0.015577838	0.020850156	0.010248055	0.054111059	0.004593711	-0.002684419	-0.020052202	-0.014853268	-0.00765734	0.009470885	0.006617398	0.002473843
1	4.19E-17	4.86E-18	0.536329712	0.027397572	0.028080184	0.010253695	-0.091445124	0.025408267	0.026037341	0.008626287	0.06221765	0.014191313	0.00146791	-0.024237854	-0.014917371	-0.001809547	0.013647324	0.006975886	0.000742209
1	6.53E-17	1.03E-18	0.605161973	-0.026672111	0.039310591	-0.02212571	-0.102101468	0.007612984	0.007297048	0.011263819	0.049962023	0.000581946	-0.004982445	-0.020530681	-0.011604944	-0.004547951	0.005192004	0.008438049	-0.004011407
1	4.17E-17	-3.46E-18	0.592142694	-0.020377093	0.055449232	-0.036049849	-0.108733455	0.004585062	0.005324351	0.014263227	0.045906001	0.002004627	-0.003132319	-0.021709877	-0.010459774	-0.005942793	0.002523954	0.010141372	-0.001835128
1	6.12E-17	-5.42E-18	0.590794827	-0.043863171	0.058264955	-0.031521591	-0.123215191	-0.007375376	0.001707913	0.013088369	0.049601253	-0.002778833	-0.004093075	-0.018279763	-0.017216547	-0.010080521	0.000763879	0.012350801	0.000495544
1	1.08E-16	-2.23E-18	0.613406054	-0.084814526	0.066115282	-0.032694784	-0.140629767	-0.023520322	0.005827723	0.01116759	0.046364887	-0.006850376	-0.002235438	-0.013266622	-0.027704195	-0.016165492	0.002420362	0.014197788	-1.13E-05
1	4.26E-17	-1.44E-17	0.556761267	-0.043015199	0.054148062	-0.019302499	-0.13339213	-0.01337428	-0.012396567	0.012956351	0.062684276	-0.008435144	-0.008882127	-0.017082241	-0.018739082	-0.011473688	-0.005624654	0.01500929	0.006652281
1	-2.38E-17	-3.76E-18	0.581955009	0.036281625	0.065624032	-0.059740251	-0.084356898	0.027177797	0.011093841	0.019793802	0.03391239	0.013685607	0.000785054	-0.030245771	0.005171739	0.001524335	0.00361643	0.007116865	-0.004644452
1	-4.42E-17	-9.84E-18	0.585761094	0.062163782	0.070824539	-0.080589105	-0.07259973	0.035013013	0.009323813	0.025367758	0.025966121	0.018334602	0.003672814	-0.035960605	0.011477011	0.006156792	0.004285188	0.007768561	-0.004201162
1	-2.96E-17	1.17E-17	0.563006752	0.020287979	0.061326401	-0.027186513	-0.092841884	0.027211715	0.020830312	0.010370863	0.043663347	0.012160477	-0.003153963	-0.023152624	0.00291417	-0.003734372	0.002870253	0.002725271	-0.00830558
1	3.14E-17	-9.61E-18	0.674929661	0.017458729	0.014746395	0.063070787	-0.053217262	0.001218591	0.016376883	-0.005858871	0.047077898	0.002756656	0.0086892	-0.02610153	-0.005467949	-0.010604636	0.002248306	0.018941935	-0.021313528
1	7.29E-17	-3.18E-18	0.587847881	-0.041711474	0.033637806	0.001437514	-0.093549817	0.000459969	0.013825325	0.005969721	0.057007058	-0.005081767	-0.003461398	-0.023230514	-0.014376231	-0.004212285	0.006045238	0.011239858	-0.004771851
1	7.30E-17	-1.49E-17	0.571668832	-0.093277324	0.044457142	-0.002835111	-0.110290013	-0.017602362	0.002447545	0.010934806	0.055581053	-0.010196172	-0.006754232	-0.025304879	-0.021624487	-4.93E-05	0.002829726	0.017473414	-0.003186472
1	7.44E-17	-1.82E-17	0.550037442	-0.192830958	0.06225211	0.001905637	-0.160172888	-0.032760965	-0.015573338	0.014799614	0.068822275	-0.012630742	-0.013136256	-0.017560669	-0.044961768	0.015960272	0.009981265	0.017719881	0.009712826
1	1.36E-16	1.69E-17	0.582776752	-0.010754727	0.005876094	0.023740649	-0.075993362	0.006470883	0.038698288	0.001121807	0.064994689	-0.010372379	0.000656854	-0.032671578	-0.007608081	-0.006295664	0.009599072	0.01156645	-0.006844131
1	4.79E-17	-3.16E-18	0.612455729	-0.009755939	0.024814536	0.009629921	-0.081733183	0.012157337	0.014823646	-0.000157832	0.06196366	0.000962927	-0.005052835	-0.017306738	-0.008549864	-0.007474306	0.005229008	0.005882772	-0.006634851
1	4.21E-17	-4.30E-18	0.629409891	-0.008045367	0.02207483	0.016666033	-0.081428361	0.010389009	0.015816886	-0.001409108	0.061958384	0.001032318	-0.006284547	-0.01801305	-0.006571171	-0.007988952	0.0043103	0.006197552	-0.008411046
1	3.46E-17	-6.37E-18	0.62760717	-0.012075381	0.01913677	0.024588017	-0.086142531	0.010289754	0.018671298	-0.001829365	0.057352639	-0.002576167	-0.006365643	-0.01730113	-0.000520389	-0.010021598	0.002151593	0.006592739	-0.007474362
1	3.65E-17	-6.03E-18	0.627637704	-0.011734405	0.017928694	0.026818488	-0.085197253	0.010290004	0.018918126	-0.001993201	0.057482786	-0.002749316	-0.007168029	-0.017240783	-7.49E-05	-0.009921979	0.001773575	0.007027329	-0.007397358
1	3.87E-17	-7.35E-18	0.628607872	-0.016131635	0.020063481	0.026907956	-0.084238942	0.011490805	0.018157562	-0.002421709	0.057534979	-0.003149507	-0.008459076	-0.017940711	0.001259607	-0.008391263	0.000374272	0.008379618	-0.008250852
1	4.01E-17	-1.01E-17	0.627859031	-0.020294045	0.019323465	0.026517508	-0.085417982	0.010162543	0.016560386	-0.000944535	0.057027589	-0.003471888	-0.009704529	-0.017385433	0.000713137	-0.00785047	-0.000631622	0.008342173	-0.008605366
1	5.65E-17	-1.25E-17	0.618331355	-0.013170655	0.022241691	0.017134398	-0.088719002	0.015702143	0.022656053	0.000873197	0.057142411	-0.001857377	-0.006959934	-0.019372686	-0.001957162	-0.006191523	0.007435653	0.005224131	-0.006806685
1	6.47E-17	-1.13E-17	0.608031809	-0.018379904	0.022237039	0.01213406	-0.08915757	0.014528399	0.021528623	0.003036839	0.058323859	-0.0047465	-0.009782251	-0.018884097	-0.003988682	-0.005085954	0.007004806	0.004480497	-0.006142021
1	6.16E-17	-1.02E-17	0.609443101	-0.014419754	0.019102242	0.012788124	-0.087315412	0.014617527	0.020427551	0.003319362	0.05828228	-0.005335277	-0.010736363	-0.017729717	-0.003560923	-0.005891075	0.005495575	0.004157541	-0.006110586
1	6.05E-17	-7.89E-18	0.607797552	-0.010863465	0.017953212	0.013561792	-0.089889964	0.013154207	0.019017082	0.001868992	0.058722348	-0.004907279	-0.011818986	-0.017388329	-0.003231201	-0.006813575	0.003970969	0.005293712	-0.006232847
1	3.95E-17	-6.59E-19	0.568499956	-0.005928552	0.020127809	0.010946089	-0.103490873	0.004470968	0.013963201	-0.006046563	0.055954473	-0.004587116	-0.009851551	-0.015585548	-0.005682849	-0.010932909	-0.000900275	0.008083909	-0.004474291
1	3.96E-17	-1.52E-18	0.560276019	0.002069794	0.021339817	0.006052876	-0.104004534	0.007249099	0.013313636	-0.006308993	0.055091025	-0.001952982	-0.00647325	-0.015560044	-0.005305588	-0.010352219	-0.000256965	0.00700023	-0.002119497
1	3.86E-17	-2.42E-18	0.560256584	0.002789611	0.021281525	0.004733343	-0.103652763	0.007252626	0.013215641	-0.005833507	0.054870596	-0.001891993	-0.00646309	-0.015631686	-0.005229491	-0.010335881	-2.54E-05	0.006921908	-0.001919608
1	4.07E-17	-4.99E-18	0.561995743	0.004924851	0.02140505	0.000162446	-0.102801062	0.008331518	0.014034541	-0.004101196	0.054214178	-0.001914383	-0.006381091	-0.016429175	-0.004493144	-0.009632162	0.00161057	0.006412122	-0.001948432
1	4.18E-17	-5.27E-18	0.560060928	-0.007950859	0.021804096	-0.00118376	-0.09856465	0.012584662	0.015617703	-0.003999385	0.052237603	-0.007609136	-0.002565095	-0.021075197	-0.001953978	-0.004553449	0.006164423	0.004388229	-0.001112487
1	4.53E-17	-1.10E-17	0.566629457	0.013322299	0.021595786	-0.010357078	-0.101868986	0.009799396	0.015573017	-9.09E-06	0.05316346	-0.000498702	-0.007170447	-0.017126712	-0.003397521	-0.009269162	0.004325156	0.005722211	-0.002232581
1	5.55E-17	1.19E-17	0.541927755	0.007958166	0.025087148	0.017447762	-0.11117196	0.013499173	0.01350986	-0.01501618	0.056889988	0.002989797	0.001026902	-0.014279999	-0.005746771	-0.009311947	-0.002746724	0.005874832	-0.000180645
1	9.14E-17	1.37E-17	0.514436254	-0.01290796	0.036538636	0.011066511	-0.121348617	0.002202644	0.016980441	-0.018419392	0.05623479	-0.00074823	0.004949448	-0.016146165	-0.013844743	-0.016926065	0.0005868	0.00459406	0.001601963
1	4.82E-17	1.54E-17	0.545656121	0.016904738	0.022331563	0.023145452	-0.109907687	0.019287973	0.012384719	-0.016541354	0.057669167	0.005792699	0.00200204	-0.013247284	-0.003116312	-0.006389477	-0.004654191	0.005964998	-0.000191152
1	3.80E-17	2.50E-19	0.569359759	-0.009164786	0.019740296	0.012955031	-0.104240889	0.002597195	0.013890509	-0.006499461	0.056142669	-0.005747024	-0.011226888	-0.015467012	-0.006029055	-0.011490725	-0.00154043	0.00877178	-0.00540503
1	-2.77E-17	1.51E-17	0.587044335	-0.010824974	0.054248838	0.010063967	-0.102167589	0.007384656	0.026900842	-0.026787876	0.0485861	-0.000876646	0.009648777	-0.020416894	-0.00055499	-0.011139365	0.006300344	0.002319167	-0.009818729
1	8.33E-17	-1.24E-17	0.591263136	-0.035105541	0.03019224	0.004072012	-0.094397346	0.012799528	0.022881678	0.005089037	0.059941834	-0.006949628	-0.010972055	-0.021190325	-0.007675591	-0.001626014	0.010286131	0.004348743	-0.005371011
1	8.33E-17	-1.17E-17	0.590286445	-0.036783629	0.030781231	0.003190377	-0.09514039	0.012428805	0.022709383	0.005393993	0.059891796	-0.007217123	-0.011148443	-0.021082411	-0.007846309	-0.001517882	0.010339606	0.004460407	-0.005418692
1	8.19E-17	-1.25E-17	0.579777416	-0.051789575	0.032009704	0.002057843	-0.100240325	0.007744707	0.021278197	0.007208544	0.060095756	-0.009672474	-0.012409149	-0.020348876	-0.009083817	-0.000414842	0.01021366	0.006036751	-0.005241735
1	9.51E-17	-1.43E-17	0.572654806	-0.053789327	0.030617444	0.001866614	-0.100455303	0.007407813	0.021516373	0.007902286	0.060905472	-0.010865877	-0.012288716	-0.020993339	-0.009035533	0.000466689	0.011712042	0.006120705	-0.004746132
1	1.23E-16	-1.39E-17	0.559192506	-0.059696759	0.030052621	0.001291057	-0.105641336	0.00534085	0.01908918	0.008453695	0.062795988	-0.011455143	-0.013408315	-0.020843116	-0.009645285	0.001558775	0.012627798	0.007698394	-0.002461376
1	1.45E-16	-1.10E-17	0.518400907	-0.107753225	0.041544428	-0.006751415	-0.132538947	-0.006866847	0.006251062	0.009273829	0.066101027	-0.017683399	-0.014818047	-0.016436003	-0.019271892	0.006316976	0.011245112	0.013013532	0.005546626
1	1.38E-16	-1.12E-17	0.515768585	-0.11018045	0.043079645	-0.007787438	-0.13296316	-0.006697249	0.007692638	0.008358923	0.065663073	-0.017338357	-0.014481818	-0.01598702	-0.019449234	0.005937205	0.010797916	0.013610409	0.005676593
1	1.50E-16	-2.77E-18	0.504903027	-0.086185808	0.041491337	-0.005397957	-0.126693457	-0.001040091	0.011000604	0.001276887	0.05702168	-0.021125216	-0.009487224	-0.012345519	-0.016660409	-0.000109815	0.014919464	0.014686597	0.00358321
1	1.97E-16	-1.76E-17	0.577399228	0.000797537	0.007828607	0.013035626	-0.079156089	0.018486392	0.0319191	0.00918904	0.064458436	-0.002923048	-0.015346217	-0.027926894	0.004723242	-0.002441202	0.01862781	0.004633837	-0.007440485
1	3.99E-17	-2.46E-17	0.594662158	-0.038605371	0.026172609	0.003363679	-0.079562135	0.014501744	0.032958199	0.008974513	0.056879637	-0.014230975	-0.006959025	-0.024793118	-0.006217864	0.000172584	0.015192655	-0.000144302	-0.011982641
1	9.08E-17	1.36E-17	0.601896888	-0.029606212	0.045171834	-0.021307805	-0.098429747	0.019746652	0.022987707	0.007910272	0.057378212	-0.005807827	-0.011719726	-0.020574809	-0.008326641	-0.002550212	0.012640556	0.001563361	-0.007741048
1	8.03E-17	1.49E-17	0.601579765	-0.026437082	0.057396965	-0.030812996	-0.102836646	0.025547238	0.022956358	0.008621922	0.056140379	-0.003824875	-0.009511724	-0.023158639	-0.008701449	-0.003084415	0.015356786	0.00221643	-0.00813798
1	5.57E-17	-1.40E-17	0.622269667	-0.007966156	0.023029664	0.017766591	-0.089330177	0.017933259	0.025007524	-3.56E-06	0.056427536	0.000400641	-0.00444008	-0.02021569	-0.00139315	-0.006443114	0.009877804	0.004854746	-0.006742373
1	6.28E-17	-1.63E-17	0.625925873	-0.006296002	0.023534261	0.020548084	-0.087800026	0.017047689	0.025986572	-0.00205445	0.057926832	0.001293769	-0.003685299	-0.021828551	-0.001164732	-0.007579297	0.00960675	0.005252376	-0.007566204
1	6.52E-17	-1.64E-17	0.626083848	-0.00593139	0.023163169	0.021146915	-0.087675846	0.017180023	0.026055188	-0.002079506	0.058241581	0.001294467	-0.003840923	-0.022184681	-0.001055257	-0.007709069	0.009482216	0.005402472	-0.007730781
1	1.01E-16	-5.23E-18	0.612556865	-0.020917471	0.010681883	0.029393508	-0.085432662	0.020235733	0.024523802	0.002390965	0.059839848	-0.012189185	-0.00980827	-0.028470293	-0.001182075	-0.003637132	0.006745659	0.009659157	-0.011633103
1	4.25E-17	-1.21E-17	0.621605661	-0.003474176	0.023282226	0.013932782	-0.092789544	0.022578947	0.026655872	0.002245019	0.052874554	0.002063323	-0.00217374	-0.0186635	-0.000986896	-0.004867723	0.013776979	0.003659287	-0.005252647
1	3.78E-17	5.41E-19	0.633119961	-0.008823259	0.026657321	0.028504698	-0.078168026	0.018550103	0.022644191	-0.008626069	0.059493647	-0.002691705	-0.006227527	-0.021251155	0.005689644	-0.007599133	0.001529269	0.010972029	-0.008497903
1	3.46E-17	7.04E-19	0.633734124	-0.007977186	0.028267906	0.027492383	-0.07665828	0.020432915	0.023058146	-0.009878117	0.059195899	-0.002722684	-0.005702354	-0.021104288	0.007507104	-0.007085499	0.000915979	0.011743564	-0.008589524
1	3.79E-17	1.51E-17	0.617000817	-0.000654117	0.020313005	0.018608833	-0.070635409	0.023790157	0.027098476	-0.000784942	0.048974058	-0.006367871	-0.002081257	-0.020369036	0.009541602	-0.004169085	0.008797562	0.007287849	-0.008532985
1	2.91E-17	3.57E-17	0.62664981	0.004953891	0.009142971	-0.000666221	-0.074959597	0.021318793	0.032615576	0.004277067	0.041060207	-0.007089612	-0.003335157	-0.01437658	0.009596746	-0.004591639	0.017828467	0.002735257	-0.009063308
1	9.87E-18	-1.39E-17	0.65605517	-0.010176876	0.047831313	0.030256184	-0.072941884	0.029573622	0.021485749	-0.02824215	0.06826263	0.001021126	-0.006064924	-0.020904763	0.017638977	-0.006762001	-0.011797226	0.021814891	-0.009272874
1	4.74E-17	5.75E-18	0.6343708	-0.006305123	0.026125522	0.033016632	-0.078746628	0.017456122	0.024539048	-0.008997363	0.061904233	-0.002256064	-0.006341661	-0.024146072	0.002898719	-0.008722494	0.004399272	0.010305195	-0.008374472
1	1.12E-16	9.66E-19	0.640355412	-0.005214409	0.031480017	0.03577347	-0.0893935	0.020459289	0.033714415	-0.006689069	0.066886252	-0.003773531	0.003312257	-0.034592301	-0.003111828	-0.008739425	0.008691897	0.006301215	-0.008707177
1	3.28E-17	-1.85E-18	0.618432462	-0.012198994	0.011860545	0.028763237	-0.08990463	0.004143834	0.019635829	0.000561399	0.058668124	-0.005378512	-0.012311703	-0.016158944	-0.003567404	-0.011186016	0.002818015	0.008161326	-0.006267188
1	2.53E-17	1.33E-18	0.599760007	-0.014114472	0.009918038	0.03368092	-0.094235044	0.000535425	0.023671816	0.002172375	0.060468648	-0.0100944	-0.011693777	-0.0149586	-0.007812964	-0.015287467	0.002547218	0.009203661	-0.003878102
1	2.45E-17	5.69E-18	0.599756028	-0.022679912	0.006796754	0.035870508	-0.099253058	-0.00759984	0.024360991	0.005653066	0.059755677	-0.017608166	-0.01410949	-0.013189921	-0.008365361	-0.01953894	0.001014371	0.010648581	-0.006092269
1	2.28E-17	1.50E-17	0.594459707	0.005577581	0.009446298	0.024884122	-0.088507275	0.013095402	0.018581215	0.002431834	0.058022989	-0.000961691	-0.00916187	-0.012446565	0.000380283	-0.012235659	0.000892863	0.006681639	-0.001869794
1	3.94E-17	-7.86E-19	0.60057744	9.13E-05	0.01495784	0.031864272	-0.084579884	0.000335493	0.014501351	0.005776648	0.056681142	-0.004368844	-0.009089501	-0.009988462	-0.00242984	-0.019793924	-0.004223155	0.009494605	-0.004826566
1	2.24E-17	-3.05E-18	0.589551948	-0.003120794	0.013243455	0.033292687	-0.089549339	0.009998341	0.024910611	-0.001839646	0.062455823	-0.002110978	-0.007959732	-0.016788461	-0.009358678	-0.011554136	0.004553996	0.007742519	0.000541416
1	1.16E-16	-5.57E-19	0.568469234	0.005199544	0.022969406	0.041467189	-0.089226717	0.004854841	0.022942132	-0.020094308	0.068147871	0.012525962	-0.001694127	-0.012778177	-0.014773623	-0.014581454	0.005241097	0.00445516	0.005449137
1	4.62E-17	-5.68E-18	0.636901101	0.003194229	0.012549847	0.037334027	-0.076227597	0.014807526	0.021594096	-0.005041691	0.05659125	0.000710946	-0.001732365	-0.016309639	0.003314323	-0.01199387	0.002104262	0.004372692	-0.005999361
1	6.79E-17	-8.10E-18	0.652795834	0.024387485	-0.004045371	0.063395951	-0.057597441	0.021864199	0.025794613	-0.007493913	0.055416851	0.004123416	0.003814316	-0.013373426	0.00974575	-0.012976898	-0.002617712	-0.000835366	-0.002704584
1	-2.91E-18	-1.39E-17	0.625135098	-0.021859795	0.034747108	-0.001469082	-0.10611946	0.010176	0.017976833	0.000263537	0.05022275	-0.003866725	0.006072642	-0.017455383	-0.000779018	-0.013826805	0.005664435	0.00024467	-0.007639915
1	1.12E-17	-1.93E-17	0.633999283	-0.02153398	0.038537547	-0.003988117	-0.110363425	0.014636784	0.02041333	-0.00143751	0.046169012	-0.003708649	0.01046982	-0.018961281	-4.61E-05	-0.012093202	0.007880907	-0.003335247	-0.008090866
1	1.41E-17	-2.27E-17	0.636000091	-0.022258448	0.040538094	-0.005627392	-0.112304386	0.014067061	0.020741061	-0.00285886	0.045327662	-0.003351465	0.011586099	-0.019004006	-0.000733051	-0.012265227	0.008180801	-0.003787811	-0.00821115
1	3.68E-17	-5.05E-18	0.658387332	-0.003004087	0.019169352	0.023920717	-0.07833099	0.007524737	0.015885589	-0.003243261	0.064484224	0.003132613	-0.008273046	-0.019570695	-0.006634795	-0.007719885	0.003981774	0.006499672	-0.011858382
1	4.79E-17	-4.44E-18	0.660365011	-0.003633241	0.010916357	0.03781806	-0.079338786	0.006740467	0.016342279	-0.009529076	0.069434867	0.001740019	-0.007020578	-0.022764723	-0.008451614	-0.006531641	0.001840817	0.009677487	-0.013900088
1	4.03E-17	-1.00E-17	0.655967474	-0.007028614	0.01164384	0.033186721	-0.080447877	0.006781032	0.018674446	-0.008876625	0.069913767	0.000526608	-0.007561937	-0.023471491	-0.008379179	-0.006086004	0.003895045	0.009171015	-0.013482755
1	3.45E-17	-1.93E-17	0.637446156	-0.009073218	0.014698887	0.02723384	-0.07743796	0.009755264	0.01882799	-0.011137106	0.06729184	-0.00133421	-0.006946655	-0.022336502	-0.007456027	-0.005726391	0.006621299	0.009842894	-0.010511726
1	2.81E-17	-1.99E-17	0.637009816	-0.006436986	0.015585849	0.025218144	-0.077607394	0.010541039	0.019920521	-0.011457799	0.066855317	-0.000902492	-0.006553241	-0.02243519	-0.006768873	-0.00635208	0.007398689	0.009541931	-0.010199096
1	-2.23E-17	-7.48E-18	0.634696557	-0.012153835	0.022594466	0.013523194	-0.076225055	0.004799277	0.022429378	-0.013514931	0.06346312	-0.002245539	-0.002938005	-0.019786892	-0.007073595	-0.00943698	0.011809813	0.009627874	-0.013098303
1	2.09E-17	1.16E-17	0.625937201	-0.027653525	0.029221196	0.011702338	-0.080597437	0.00231146	0.018751098	-0.015745152	0.062889538	-0.003815754	-1.30E-05	-0.019585916	-0.011156159	-0.012998663	0.009470907	0.015451745	-0.013529867
1	-8.22E-17	-1.47E-17	0.63988055	-0.003878928	0.021581757	0.008396963	-0.072233833	0.003458636	0.026531616	-0.013007246	0.062009749	-0.001829841	-0.003096385	-0.018470105	-0.004229554	-0.008515359	0.015976068	0.005377849	-0.014383741
1	3.19E-17	-3.27E-17	0.63639589	0.012376091	0.015064853	0.023155754	-0.079594946	0.019245466	0.023975838	-0.011635222	0.067067908	0.002490432	-0.007172844	-0.025006504	-0.002774286	-0.007410507	0.00827021	0.007828811	-0.006264417
1	3.72E-17	-5.95E-17	0.643032364	0.02125208	0.011743468	0.019182227	-0.071490758	0.025869359	0.018776898	-0.009699161	0.064315211	0.008256455	-0.007585536	-0.024681664	0.001740559	-0.006971706	0.002874796	0.004769874	-0.007153076
1	3.87E-17	-9.74E-18	0.659299979	-0.007878068	0.011095039	0.032911619	-0.081752387	0.005967434	0.019607206	-0.007972428	0.070846296	0.000538633	-0.007960229	-0.024084111	-0.008606672	-0.006	0.00399309	0.008771512	-0.014137842
1	3.38E-17	-6.98E-18	0.682291234	-0.013028187	0.01219148	0.034210753	-0.088786034	0.001466008	0.021371574	-0.007941035	0.072466757	0.001009279	-0.008124158	-0.026524196	-0.009913275	-0.005673744	0.001508457	0.007470478	-0.017048283
1	3.33E-17	-7.25E-18	0.682631699	-0.014223213	0.012239196	0.034512178	-0.088885538	0.001261293	0.020848199	-0.008189068	0.072190589	0.00135784	-0.008245035	-0.026326505	-0.009875849	-0.005417333	0.001412487	0.007706446	-0.016945851
1	-1.45E-17	-1.04E-17	0.657710955	-0.039780788	0.022471403	0.035899737	-0.102479171	-0.002424204	0.016365692	-0.011765601	0.069636187	0.009396531	-0.012144935	-0.024877472	-0.009204634	-0.002250604	0.000774713	0.011897805	-0.010708
1	2.29E-17	-1.70E-17	0.63347366	-0.093814024	0.032927565	0.018705939	-0.117718796	-0.007164572	0.011028638	-0.00784805	0.066181165	0.007987299	-0.020125713	-0.019106096	-0.012816928	0.006943916	0.001093659	0.014630766	-0.004158047
1	3.39E-17	-6.00E-18	0.68593059	-0.011845868	0.012308832	0.033912554	-0.089907719	0.000999963	0.022631997	-0.007492374	0.073259206	0.000473867	-0.007938615	-0.027327937	-0.010221472	-0.006071295	0.001220815	0.006808814	-0.01776883
1	1.53E-17	-7.13E-18	0.714748949	0.007735088	0.021246622	0.025171785	-0.071136741	0.002518621	0.015585525	-0.000899594	0.064812295	0.008691452	-0.013472669	-0.019637675	-0.005019476	-0.008319043	0.005375516	0.004057975	-0.016830243
1	-2.15E-18	-7.29E-19	0.730356771	0.005066344	0.023486115	0.025159966	-0.070733996	0.000771367	0.012483117	-0.000553932	0.064410046	0.008088872	-0.014558757	-0.017757031	-0.004873822	-0.008382607	0.003326632	0.003982016	-0.019028251
1	-3.70E-18	-1.59E-18	0.7312289	0.003439584	0.025109962	0.02487881	-0.070171752	0.001461149	0.012533544	-0.000381865	0.064507144	0.007462975	-0.014185011	-0.018340115	-0.005206352	-0.008221814	0.003293481	0.004269433	-0.018789695
1	6.21E-19	-1.49E-18	0.727991583	-0.000365471	0.02374024	0.030287499	-0.06998644	0.000804584	0.014022124	-0.002505614	0.063627427	0.006166063	-0.011625505	-0.020586311	-0.006243711	-0.008645287	0.003891067	0.005819527	-0.018744963
1	-3.05E-18	-1.54E-18	0.722773993	-0.002197426	0.021540452	0.032200354	-0.069380643	0.003209614	0.015322253	-0.001814853	0.061345287	0.00464293	-0.009580843	-0.021571107	-0.005111071	-0.007277688	0.006552971	0.006087052	-0.018359075
1	2.32E-18	-2.08E-18	0.730305196	-0.006595875	0.013831123	0.042501739	-0.070078871	-0.001043566	0.01338875	-0.004042331	0.060771018	0.003967123	-0.010241613	-0.023311386	-0.008053965	-0.007640891	0.008202579	0.008357648	-0.019943266
1	8.23E-19	-7.38E-19	0.731030959	-0.025136801	0.015851599	0.055178206	-0.07004637	-0.000237624	0.009085835	-0.002313241	0.056093048	-0.003995486	-0.008684393	-0.024519018	-0.009057619	-0.005167128	0.008420634	0.010342781	-0.021088065
1	-7.34E-18	-2.52E-18	0.733657336	0.003545516	0.027437976	0.022040295	-0.069676306	0.002485242	0.011884788	0.000796607	0.065022063	0.007425046	-0.015003009	-0.017886623	-0.005062465	-0.007855739	0.002977702	0.003837326	-0.018563518
1	-1.13E-17	-1.44E-20	0.734568247	0.000167196	0.03235778	0.017644955	-0.071633677	0.004090707	0.010538999	0.003932447	0.066678186	0.005709099	-0.016146942	-0.016587225	-0.00547116	-0.007187741	0.002741953	0.002836847	-0.019150472
1	-1.22E-17	-1.09E-17	0.740435297	0.010774627	0.025727299	0.02087383	-0.063946018	0.002866137	0.012310331	-0.00137848	0.063491629	0.010771085	-0.01558807	-0.018911634	-0.003722354	-0.00791047	0.002334274	0.004331943	-0.016569523
1	-6.24E-18	6.31E-18	0.736026575	0.009825892	0.018488931	0.026243197	-0.072680341	-0.002916272	0.010488478	-0.001020606	0.063800316	0.010166124	-0.01663766	-0.01440572	-0.003500086	-0.009042889	0.00226699	0.002823611	-0.021227823
1	2.38E-17	-1.41E-18	0.513697748	-0.015974243	0.031522813	-0.017366998	-0.085667208	0.021401453	0.013488112	-0.006269428	0.067843981	0.000825798	-0.000234051	-0.012254804	-0.016567842	-0.007999581	0.003626667	0.004243818	0.000953418
1	2.67E-17	-1.54E-18	0.487382193	-0.012783856	0.027170899	-0.025670963	-0.092122524	0.025289309	0.01290898	-0.007297025	0.06823461	-0.000670623	-0.001354828	-0.009299017	-0.017062406	-0.006649927	0.00309978	0.004553266	0.004651171
1	3.40E-17	-3.71E-18	0.483182612	-0.016940501	0.029048228	-0.028605135	-0.093735433	0.024781969	0.011911358	-0.008725863	0.068691626	-0.002107543	-0.000850598	-0.007614448	-0.017073027	-0.006002872	0.002946444	0.004668436	0.005454727
1	3.88E-17	-5.21E-18	0.482861208	-0.015440067	0.029350885	-0.028662507	-0.092924706	0.02537831	0.011970029	-0.009609416	0.068768627	-0.002537943	-0.000937168	-0.007042959	-0.016395017	-0.006807918	0.00283841	0.004621999	0.005616145
1	6.57E-17	-6.84E-18	0.477656848	-0.007715707	0.037326878	-0.036472653	-0.101841864	0.020345419	0.010485726	-0.009233508	0.067157201	-0.003908388	-0.003294079	-0.002128363	-0.014613904	-0.015945335	0.001810066	0.003292718	0.004194399
1	4.72E-17	-1.35E-18	0.488993402	0.001913222	0.039631696	-0.036459441	-0.103835098	0.019236898	0.009874861	-0.01599669	0.068172728	-0.001499598	-0.00426662	-0.000630336	-0.011249785	-0.017222707	0.002594597	0.003111261	0.00307055
1	3.74E-17	6.52E-18	0.496478206	0.010053217	0.037152305	-0.031891068	-0.097016906	0.024619641	0.01505107	-0.011609071	0.069997089	0.006367022	-0.000793466	-0.002508988	-0.015675314	-0.013487808	0.005379646	0.000251578	0.001787648
1	3.92E-17	3.68E-18	0.4977881	0.01038229	0.037796886	-0.02831131	-0.096682958	0.024875071	0.014588502	-0.010598622	0.071136136	0.007419566	0.001952536	-0.00225998	-0.018757494	-0.012839295	0.004931893	0.000115998	0.002396788
1	3.29E-17	5.40E-18	0.488338172	0.003503078	0.040374225	-0.0281304	-0.097722503	0.023278268	0.015535297	-0.007717686	0.071026495	0.003913708	0.002703436	-0.003472945	-0.023219303	-0.013745717	0.005692039	0.00052726	0.003463396
1	3.32E-17	5.14E-18	0.48756367	0.002120164	0.041941213	-0.030694369	-0.099424012	0.022922906	0.015717528	-0.006423839	0.071234817	0.003221602	0.003277215	-0.00410478	-0.024343127	-0.013715026	0.006551939	0.000348694	0.003500817
1	-1.40E-17	2.61E-18	0.489202432	-0.036694793	0.064611591	-0.03660756	-0.11413426	0.006562043	0.018274615	-0.003801296	0.067048268	-0.010123625	0.013477458	-0.007434307	-0.038430225	-0.021438393	0.011585853	0.003363849	0.003357296
1	1.33E-17	1.20E-17	0.468315606	-0.00509175	0.035935742	-0.008917374	-0.088123218	0.021534128	0.016777367	-0.009336816	0.069207462	-0.000558991	0.000554224	-0.002155376	-0.027137268	-0.016432783	0.001478773	0.002948597	0.00608839
1	5.96E-18	2.19E-17	0.461854922	-0.009016233	0.037777151	-0.002468776	-0.08659371	0.017160964	0.010249443	-0.013876473	0.069143439	-0.005672635	-0.000583554	0.001084262	-0.028119144	-0.020951111	-0.00603166	0.007444176	0.00632141
1	7.00E-17	-1.20E-17	0.54001758	0.039216612	0.029339092	-0.018110202	-0.091457648	0.032114917	0.009345592	-0.019167198	0.075058446	0.024816814	0.007301415	0.003407474	-0.010120906	-0.007191814	0.000489296	-0.0019618	-5.77E-05
1	4.04E-17	-3.47E-18	0.491999668	0.002970418	0.043601203	-0.040283047	-0.111191052	0.013810668	0.005029736	-0.025220805	0.067473534	-0.006128753	-0.007978635	0.002173902	-0.004778863	-0.021404179	0.00089979	0.00536284	0.00322652
1	2.68E-17	-1.34E-18	0.479606871	-0.026241387	0.030142988	-0.031633141	-0.098068465	0.022337595	0.010634145	-0.007489557	0.068947608	-0.002315797	-2.47E-05	-0.007582292	-0.019232779	-0.002744418	0.003120988	0.004941546	0.005822343
1	1.97E-17	-3.42E-19	0.473372239	-0.033256471	0.033417885	-0.034975726	-0.100858318	0.021198166	0.006965437	-0.007237513	0.068384016	-0.00203393	0.000881891	-0.007017918	-0.019896065	-0.00082854	0.002080602	0.005193378	0.00674346
1	6.76E-17	7.83E-18	0.469529811	0.035167182	0.034912697	-0.074782794	-0.099074422	0.032687483	-0.009777237	-0.00969434	0.075597042	0.011048473	0.00940912	0.000342782	-0.019969411	-0.002838599	0.003914527	-0.00235882	0.006369558
1	2.51E-17	-1.02E-18	0.487210817	-0.011639649	0.02652331	-0.02533763	-0.092024252	0.025586177	0.013123164	-0.006999166	0.068142123	-0.000391886	-0.001526602	-0.009571803	-0.017082073	-0.006745075	0.003113023	0.004539442	0.004623857
1	-2.03E-17	3.70E-18	0.528448797	0.030724192	0.005177146	-0.024187375	-0.092396598	0.02706377	0.010881993	-0.012744335	0.075409115	0.011472807	-0.009920135	-0.005988908	-0.009484732	-0.010101454	0.000907894	0.001075295	0.001739784
1	3.61E-17	7.95E-18	0.42885637	-0.033059603	0.035243	-0.017098553	-0.088674752	0.032337624	0.02227304	0.00912596	0.056041211	-0.007608279	0.004320215	-0.022167719	-0.027485378	-0.005179221	0.006352466	0.008617897	0.007558196
1	6.06E-17	-1.71E-18	0.49935588	-0.032996613	0.029909139	-0.023588277	-0.085737913	0.019592271	0.007381095	-0.003707232	0.067137828	-0.009641978	-0.006617039	-0.006271373	-0.018777848	-0.00929083	0.006136155	0.007380813	0.002044737
1	6.00E-17	-2.02E-18	0.471104912	-0.038528275	0.03056815	-0.022302068	-0.089145335	0.017877451	0.003038872	-0.00476083	0.067874435	-0.011431282	-0.004877173	-0.002190884	-0.022573212	-0.010654183	0.004869608	0.007349733	0.007041544
1	1.17E-16	-6.03E-18	0.420993148	-0.019262374	0.030167544	-0.016239225	-0.088809486	0.02372262	-0.004800486	0.000242054	0.06667695	-0.007207773	-0.00258114	0.002693717	-0.02841018	-0.009194748	0.001476387	0.005054138	0.010188458
1	1.01E-16	-3.59E-18	0.409326093	-0.026205701	0.031366415	-0.019102299	-0.089270326	0.021569584	-0.00575883	0.002422147	0.068494516	-0.009689611	-0.003463418	0.002760662	-0.031353501	-0.008345102	0.003159311	0.00478562	0.012972997
1	8.88E-17	-4.38E-20	0.405163403	-0.036813065	0.035527506	-0.027231925	-0.094240029	0.015850116	-0.011555419	0.00620236	0.067552784	-0.012681289	-0.004883943	0.002190041	-0.031469495	-0.007528661	0.004133741	0.005569919	0.014488135
1	9.59E-17	-1.44E-18	0.401259062	-0.021962832	0.03683606	-0.036528819	-0.099142359	0.01671724	-0.009688711	0.005890043	0.071204957	-0.007816775	-0.00545107	0.002301485	-0.028726833	-0.011632501	0.001546331	0.005739251	0.015007308
1	1.35E-16	-2.97E-18	0.413204432	0.003135283	0.035734419	-0.03656691	-0.098160088	0.028690749	-0.00243439	-0.00141532	0.073115052	0.002908826	-0.000338088	0.002418923	-0.024705453	-0.010741714	0.003029807	0.003275152	0.013705532
1	7.88E-17	2.68E-18	0.403550192	-0.048006895	0.037881064	-0.029904987	-0.096097139	0.011853745	-0.015887834	0.008769226	0.065892429	-0.016031501	-0.005653017	0.001784208	-0.032328866	-0.005821423	0.005511415	0.006035607	0.015332916
1	1.98E-16	-1.29E-17	0.392356206	0.006128376	0.018990165	-0.013981831	-0.080484536	0.04170804	0.003650585	-0.003199731	0.077766439	0.002787345	-0.000501205	0.007115272	-0.032250015	-0.003869285	0.004070565	-0.001925145	0.014212437
1	1.44E-16	-1.84E-17	0.424018958	-0.003480015	0.026514973	-0.02163598	-0.080570392	0.035498634	-0.003225185	-0.003183996	0.061953929	0.004020042	0.001912205	0.003581743	-0.025252701	-0.004946304	0.003448273	0.000607692	0.01006562
1	2.39E-16	-1.88E-17	0.428265884	-0.01943	0.027746741	-0.053255059	-0.08179366	0.023427766	-0.001092451	0.005681377	0.058425411	0.000740433	0.001110756	-0.001353296	-0.036371408	-0.015821105	0.010165375	-0.000796255	0.011710586
1	-1.86E-18	1.34E-18	0.44207308	-0.074988051	0.032906556	-0.024982373	-0.099399279	0.006709592	-0.001278273	-0.013116403	0.071281642	-0.021099199	-0.002252942	0.004493149	-0.027421011	-0.016159316	0.004781587	0.009689031	0.018226578
1	8.44E-17	6.25E-18	0.579697301	-0.006146133	0.041985212	-0.01962885	-0.074335394	0.026440168	0.007717271	-0.006526201	0.075395028	0.004289188	-0.00265378	-0.002273618	-0.012011085	-0.007347855	0.006880292	0.006378492	-0.01118827
1	5.67E-17	1.84E-17	0.630510432	-0.02872419	0.030012272	-0.020719992	-0.057154231	0.010230716	0.008408304	-0.008570296	0.065773586	-0.003655268	-0.00214959	0.000826	-0.011603181	-0.007815773	0.003039217	0.010749916	-0.015698824
1	5.79E-17	-1.69E-18	0.514544826	-0.028063775	0.032517342	-0.021373388	-0.080135071	0.025182179	0.009059015	-0.000441701	0.064395394	0.00253464	-0.002815847	-0.010035257	-0.017531119	-0.003072009	0.004497727	0.005181284	0.003034512
1	5.77E-17	-1.80E-18	0.519923818	-0.025849294	0.031830486	-0.019335716	-0.079407168	0.024880158	0.009518129	-0.001478657	0.064562859	0.002676895	-0.00263442	-0.009841424	-0.017304224	-0.003584469	0.004462829	0.005115214	0.002579247
1	5.82E-17	-1.29E-18	0.537709108	-0.023163325	0.029909072	-0.014047221	-0.078568417	0.022743726	0.011370695	-0.003101817	0.063876869	0.002228882	-0.002639968	-0.009649817	-0.016748857	-0.004731071	0.00448235	0.005288681	0.000787828
1	5.99E-17	-4.70E-19	0.549116226	-0.017976333	0.02825391	-0.009140184	-0.078941922	0.022303507	0.012845182	-0.003191584	0.064021096	0.002868068	-0.003396441	-0.010624548	-0.015380124	-0.005245204	0.004472411	0.005367573	-0.000434334
1	6.24E-17	-3.42E-19	0.554458859	-0.012590993	0.026417448	-0.00639817	-0.078359304	0.02337794	0.013416108	-0.003163179	0.064349103	0.00397718	-0.003912796	-0.011399442	-0.014368657	-0.005234047	0.004872037	0.005294171	-0.000823442
1	7.05E-17	2.60E-19	0.573026256	-0.005099804	0.02452939	-0.006599951	-0.078864298	0.022293492	0.014447951	-0.003757172	0.065350261	0.00616373	-0.00547837	-0.011508951	-0.011368394	-0.005127249	0.004956138	0.005444735	-0.002073013
1	1.22E-16	-6.23E-18	0.600906368	-0.002581248	0.024111079	-0.007009703	-0.092432182	0.012395296	0.020682941	-0.001460599	0.069239275	0.009631569	-0.005989557	-0.009837074	-0.011794526	-0.008146954	0.008259493	0.005164751	-0.006175445
1	1.07E-16	-1.02E-17	0.592287291	-0.000807057	0.025160411	-0.002007898	-0.100051671	0.009444159	0.018708316	-0.00252847	0.072403366	0.013772712	-0.006596554	-0.008287948	-0.012807349	-0.008957544	0.007448973	0.004846452	-0.005300066
1	7.71E-17	-1.54E-18	0.577695756	-0.039518639	0.036847337	-0.004306354	-0.108809186	-0.002595975	0.014207343	-0.006100131	0.071887587	0.005717207	-0.006423465	-0.006153421	-0.019053202	-0.014335715	0.004998377	0.006109246	-0.003525363
1	8.17E-17	-5.69E-18	0.581112577	-0.048063152	0.037876681	-0.001278428	-0.110789714	-0.007146137	0.014514916	-0.007283045	0.070552162	0.004410451	-0.00754639	-0.004488974	-0.020397634	-0.015272353	0.004303616	0.007219423	-0.003041229
1	4.30E-17	-1.82E-17	0.593578756	-0.026003829	0.034344411	0.003262574	-0.097925585	-0.007791264	0.018131557	-0.011377064	0.069465491	0.00804627	-0.003698617	-0.006269376	-0.017822069	-0.017858282	0.006344231	0.006053701	-0.006967682
1	3.07E-17	-1.52E-17	0.592158802	-0.030363329	0.036749978	-0.00485758	-0.100481918	-0.009826291	0.021797179	-0.012641976	0.069231072	0.007693633	-0.002865124	-0.004835568	-0.018621227	-0.017401682	0.008786639	0.006662436	-0.006062174
1	-1.08E-17	-7.89E-18	0.585070202	-0.04487446	0.038623911	-0.024967128	-0.101916831	-0.012838622	0.026591143	-0.00790358	0.064526995	0.000689871	-0.00616974	-0.003012477	-0.021178227	-0.016790598	0.012862331	0.008468407	-0.00678273
1	-5.20E-17	-2.38E-18	0.584762754	-0.075767212	0.048509128	-0.04847441	-0.12227184	-0.014552471	0.023435595	0.001396281	0.060725123	-0.011099798	-0.012342914	0.00243536	-0.025258685	-0.018375744	0.008880101	0.015915775	-0.004803862
1	6.33E-17	-1.90E-17	0.599179686	-0.019034771	0.039147958	0.006485789	-0.103814904	-0.009842499	0.022717668	-0.021974449	0.075373485	0.016831314	0.003541472	-0.004402095	-0.016689924	-0.017306671	0.008156927	0.005391217	-0.003148679
1	3.72E-17	-2.58E-17	0.599755332	-0.013600912	0.030996283	0.011577461	-0.09068149	-0.006428908	0.016670732	-0.012024475	0.06921282	0.009798637	-0.002806689	-0.008133504	-0.016142486	-0.019268795	0.005221521	0.005096448	-0.009278675
1	3.61E-17	-5.10E-17	0.607224167	0.029469022	0.011067517	0.023969397	-0.094062882	-0.001861243	0.019846672	-0.019057696	0.077512474	0.01996399	-0.010428178	-0.011267125	-0.013201219	-0.019602996	0.006437554	0.003828382	-0.009474866
1	7.05E-17	2.70E-18	0.573486366	-0.036352355	0.037153309	-0.006996014	-0.108054191	-7.06E-05	0.013516454	-0.005486826	0.072924128	0.005992468	-0.005492475	-0.007299348	-0.018570155	-0.014099685	0.005324056	0.005329168	-0.003745746
1	6.11E-17	9.73E-18	0.567166521	-0.021172134	0.035872406	-0.004420996	-0.104038772	0.005444475	0.013493609	-0.006399791	0.073860708	0.006349583	-0.004646349	-0.00819858	-0.016479009	-0.015207911	0.005253809	0.005326793	-0.004517271
1	4.51E-17	8.14E-18	0.558262453	-0.013128893	0.037553827	-0.01532508	-0.10321877	0.011492193	0.015603383	-0.003985328	0.07541246	-0.001176444	-0.004915347	-0.007899745	-0.01521319	-0.019019835	0.007961378	0.005166322	-0.006814236
1	1.83E-17	3.34E-18	0.569411459	-0.007959548	0.02853147	-0.021259181	-0.101361877	0.010921201	0.016673546	-0.002228734	0.074129176	0.001615313	-0.000438435	-0.005689524	-0.014049738	-0.019500307	0.009164898	0.001254046	-0.006477592
1	6.96E-17	2.11E-18	0.573281873	-0.048387071	0.039202561	-0.014857497	-0.111386445	-0.001962784	0.012297015	-0.003313361	0.073698854	0.006071484	-0.004802387	-0.008315033	-0.020143443	-0.012378447	0.005993595	0.003924934	-0.003241335
1	7.00E-17	-4.97E-18	0.573197322	-0.064793533	0.039588219	-0.025987954	-0.108894271	0.001963856	0.009416566	0.003605052	0.075969972	0.007990857	-0.00796277	-0.011657103	-0.019750859	-0.005211533	0.00788664	0.002400032	-0.000674669
1	1.52E-16	-4.90E-18	0.617309302	-0.003293432	0.023074287	-0.011440603	-0.090261424	0.011737956	0.024391696	0.000198144	0.067774748	0.007191443	-0.00563282	-0.010629011	-0.011061567	-0.008424612	0.010021897	0.005347969	-0.00825141
1	1.90E-16	-4.86E-18	0.623865864	-0.01833169	0.032346806	-0.008018809	-0.089041573	0.006962526	0.027443708	-0.004583542	0.06614805	-5.81E-05	-0.005467383	-0.018188117	-0.016296153	-0.009608815	0.009158652	0.011777564	-0.009864713
1	1.93E-16	-1.01E-17	0.620812468	-0.02350945	0.035674486	-0.004271285	-0.090077759	0.00616745	0.026585608	-0.004422213	0.065787082	-0.001246736	-0.005550683	-0.019646905	-0.017710423	-0.010130705	0.007311028	0.013956574	-0.008985243
1	6.38E-17	-4.23E-19	0.557149542	0.000500543	0.021336758	0.003981131	-0.075726608	0.028374644	0.014584236	-0.002508326	0.064642616	0.006078128	-0.004384531	-0.014178647	-0.013383114	-0.005291327	0.006279776	0.004882092	-0.001114378
1	6.33E-17	-2.86E-19	0.558364187	0.001326804	0.021147235	0.005007335	-0.074915821	0.028891163	0.014585398	-0.002560942	0.06491695	0.006017752	-0.004538281	-0.01440921	-0.013044072	-0.005231748	0.006333203	0.004935289	-0.001167262
1	5.33E-17	3.62E-18	0.570320271	0.00405187	0.021341495	0.017135488	-0.071062551	0.030704049	0.014360528	-0.003692129	0.068009712	0.00449346	-0.005080954	-0.016295631	-0.011241311	-0.004842935	0.00608511	0.005418251	-0.002920089
1	5.49E-17	6.68E-18	0.571058025	0.005006548	0.02386823	0.020465201	-0.070845124	0.031153515	0.013253987	-0.006517684	0.068705683	0.004531587	-0.004984465	-0.015618969	-0.011660677	-0.005553665	0.005496339	0.006643027	-0.002516582
1	5.35E-17	-3.80E-18	0.558734368	0.005701521	0.031963181	0.024019608	-0.074809617	0.03121597	0.010195855	-0.010706682	0.067209146	0.005388128	-0.004502548	-0.013236881	-0.013912364	-0.007875969	0.003195251	0.008388391	0.001296891
1	4.46E-17	-4.76E-18	0.556362572	0.00578958	0.03151534	0.026937492	-0.074347936	0.031029096	0.01167644	-0.010886608	0.067059908	0.005471007	-0.00393551	-0.013458336	-0.014159237	-0.008047268	0.003666664	0.007725124	0.001415016
1	4.71E-17	-6.32E-18	0.568591936	0.007450522	0.022466259	0.036369903	-0.069906813	0.029204421	0.013591876	-0.01408271	0.067757924	0.006514991	-0.004397868	-0.013500992	-0.012081551	-0.008238554	0.005127769	0.005980266	0.001389985
1	3.01E-17	-7.99E-18	0.571373721	0.007879632	0.020186894	0.032304149	-0.070842371	0.031173507	0.015870945	-0.014567794	0.067364573	0.005896803	-0.005122502	-0.013328275	-0.01226889	-0.007070841	0.006403301	0.005948314	0.002743791
1	3.05E-17	-9.60E-18	0.572743611	0.007518622	0.019911769	0.031243879	-0.071447615	0.031339457	0.016513803	-0.014588408	0.066677643	0.005756027	-0.005263838	-0.013123411	-0.012313178	-0.006661395	0.006685696	0.005861969	0.002935409
1	1.93E-18	-2.41E-17	0.618729118	0.049728702	-0.001659886	0.013029666	-0.072862586	0.053839297	0.028575649	0.001751099	0.065387028	0.017451363	-0.013974617	-0.00844624	-0.002164446	0.009719203	0.006149272	0.002454848	0.001952855
1	-3.91E-17	2.22E-17	0.550429089	0.017571683	0.018215887	0.041648057	-0.060534948	0.034495687	0.009537612	-0.015843852	0.081463021	0.006856096	-0.004532738	-0.017333959	-0.011941462	-0.012123755	0.004606262	0.007783235	0.003277476
1	5.88E-18	-7.39E-18	0.535924044	0.004717546	0.037488541	0.030892568	-0.07627471	0.031832408	0.016168404	-0.008867244	0.065835755	0.004911529	-0.001179891	-0.014341294	-0.016983279	-0.008593224	0.004360002	0.006480491	0.001927355
1	3.10E-17	1.91E-17	0.51771569	0.023665616	0.025798029	0.028552331	-0.093944226	0.043639015	0.018585914	0.001310192	0.059620216	0.011675263	-0.004553761	-0.013648411	-0.012578452	-0.000902285	0.005258412	0.004863375	0.002202593
1	-3.85E-17	-2.22E-17	0.527490771	-0.005214405	0.048064304	0.035320275	-0.069463504	0.026875815	0.018777244	-0.012028768	0.067774179	0.001218152	0.00273624	-0.015411026	-0.021448256	-0.012717361	0.004512238	0.006209284	0.002225147
1	1.31E-16	-1.55E-17	0.556329509	0.006255476	0.051906021	0.0042625	-0.086795352	0.033049051	-0.009344184	-0.017257815	0.065646528	0.006305727	-0.008750666	-0.006547405	-0.016059042	-0.010852743	-0.005624088	0.017876557	0.007678878
1	9.78E-17	-1.77E-17	0.543250629	0.024138981	0.010901082	-0.02016487	-0.059746902	0.042482462	0.016016977	0.001846545	0.059102168	0.012459868	-0.008565366	-0.013884485	-0.007872559	-0.004763684	0.010404645	0.004522265	0.007031331
1	7.10E-17	-8.34E-18	0.509707604	0.01192038	0.012229001	-0.010171236	-0.054418105	0.043780474	0.020783919	0.004404397	0.05987702	0.002526495	-0.007757233	-0.019051416	-0.011333396	-0.004827187	0.015766424	0.008404048	0.006605841
1	7.58E-17	-2.75E-18	0.543783601	0.015294909	0.01353596	0.009882819	-0.082873874	0.030862566	0.017043741	-0.000293089	0.060957407	0.011482587	-0.002970843	-0.016453247	-0.016616535	-0.006348374	0.008426833	0.003172673	-0.000901062
1	9.74E-17	-9.62E-18	0.488566152	0.056803727	-0.01014173	0.005855765	-0.080450059	0.059598381	0.02759569	0.021091826	0.056034253	0.025518141	-0.009247993	-0.023646824	-0.012468471	0.005912691	0.011385691	0.003539245	0.008809664
1	8.32E-17	-9.76E-18	0.472762725	0.059800449	0.004208499	0.010253168	-0.08773732	0.060404144	0.023520591	0.0175005	0.055040873	0.028213396	-0.005639776	-0.021529328	-0.017505017	0.01032011	0.013926814	0.003432132	0.008553294
1	3.90E-17	7.31E-18	0.595496711	-0.048368822	0.040007381	0.003082806	-0.093654454	-0.001790143	0.020924465	-0.004783549	0.060071287	-0.00863592	-0.003649822	-0.009042857	-0.016266172	-0.011723825	-0.002609142	0.007610281	-0.008596034
1	4.53E-17	5.27E-18	0.600546924	-0.044705461	0.037803061	0.00504113	-0.091485898	-0.001090347	0.021277837	-0.005307207	0.060650745	-0.008283815	-0.004309297	-0.009653742	-0.015542184	-0.011402513	-0.002379908	0.007789243	-0.009492548
1	3.76E-17	-7.72E-18	0.570791721	-0.070341535	0.0327028	-0.027028642	-0.063280961	0.004762572	0.010504936	-0.020448248	0.053802275	-0.012558723	0.008689166	0.007237618	-0.030965271	-0.010196422	0.004856898	0.006098804	-0.001442244
1	4.51E-17	-4.94E-18	0.575826748	-0.072254907	0.032175781	-0.032553506	-0.059327535	0.010194722	0.008628699	-0.021654063	0.058448033	-0.007240509	0.004779571	0.011333307	-0.028008296	-0.006932406	-0.000249961	0.004989428	0.005507732
1	4.91E-17	-5.28E-18	0.578347462	-0.061304384	0.035959684	-0.038191078	-0.05774207	0.017544377	0.009867677	-0.024010349	0.063264164	-0.002894845	0.001802295	0.006806207	-0.02373608	-0.00507957	-0.00102502	0.006224195	0.007223546
1	3.55E-17	-3.22E-18	0.580368315	-0.05944289	0.04589153	-0.042265811	-0.061626934	0.021046838	0.010539037	-0.026986679	0.062174042	0.002786612	0.00259342	0.005344419	-0.023353703	-0.004339512	-0.003304958	0.003403505	0.010878279
1	6.14E-17	-8.91E-19	0.579268481	-0.089533863	0.075147345	-0.060801124	-0.084171989	0.027064984	0.012283378	-0.014243459	0.055419285	0.009333519	-0.006636995	-0.008198282	-0.02699928	-0.001522698	-0.009201346	0.003797415	0.0243428
1	4.32E-17	-1.81E-18	0.574789436	-0.097423609	0.023595373	-0.025250974	-0.059296763	-0.000863544	0.004339276	-0.017643444	0.052145184	-0.011949311	0.007774564	0.024609029	-0.034610535	-0.008074435	-0.003022309	0.001375183	0.007861669
1	5.38E-17	-1.06E-18	0.574171621	-0.098544555	0.025391085	-0.03028891	-0.061399471	0.000962227	0.006943345	-0.021035475	0.051980641	-0.011463827	0.013696189	0.021304821	-0.035392414	-0.009298012	0.000996608	0.002829326	0.010222379
1	5.36E-17	-4.98E-18	0.516690297	-0.010406134	0.030978336	-0.01531805	-0.074171295	0.029178606	0.008031715	-0.007387904	0.068947711	0.005914254	-0.000552918	-0.008332315	-0.016735623	-0.005258527	0.003995684	0.003736869	0.003888155
1	4.43E-17	-1.01E-18	0.520782143	-0.004444763	0.029353923	-0.01471087	-0.069390779	0.029666983	0.007176749	-0.010773217	0.070018536	0.003657661	-0.000481341	-0.007227503	-0.016560448	-0.00783449	0.003236797	0.003404223	0.003978902
1	4.47E-17	1.48E-18	0.529795829	-0.00144426	0.029780218	-0.015872657	-0.06901497	0.028951382	0.008113121	-0.009933207	0.070391154	0.004659527	-0.000715817	-0.007216445	-0.016268694	-0.008184652	0.004224584	0.003015325	0.004084549
1	5.65E-17	-6.28E-19	0.529781219	0.006363244	0.026444319	-0.018093973	-0.06385822	0.029995488	0.00751716	-0.01125328	0.07185978	0.007206457	-8.22E-05	-0.004037085	-0.015288958	-0.008051508	0.005012935	0.001519673	0.005777328
1	6.11E-17	-1.89E-18	0.528035551	0.007808335	0.026977481	-0.015116286	-0.061438443	0.029212515	0.006152789	-0.015403122	0.073784328	0.008382393	0.000799574	-0.004108292	-0.015456202	-0.008723999	0.003948953	0.001632034	0.006725118
1	6.41E-17	-5.09E-18	0.532538553	0.003734559	0.027691397	-0.010852292	-0.058616569	0.026509611	0.006233837	-0.016867613	0.074458671	0.006535385	0.000913954	-0.005734732	-0.015508337	-0.009939569	0.004076001	0.003038556	0.006552981
1	7.91E-17	-6.53E-18	0.535347352	0.005348645	0.028728981	-0.008845266	-0.055581182	0.028561176	0.005926968	-0.015719736	0.076220982	0.005544222	0.000282277	-0.007369866	-0.013597126	-0.010210157	0.004327622	0.004784968	0.006861045
1	8.90E-17	-8.25E-18	0.53942353	0.006590347	0.02806409	-0.008641974	-0.053783102	0.027548145	0.005302702	-0.016703318	0.077395222	0.00576292	-0.000622162	-0.007738727	-0.012624368	-0.010440532	0.003909936	0.005335614	0.006781401
1	7.02E-17	-6.79E-18	0.557006326	0.001430062	0.031662954	-0.014463621	-0.047576997	0.025833793	0.004597341	-0.020601995	0.077630869	0.002408647	0.002565494	-0.007717589	-0.012093477	-0.010424852	0.004093679	0.005366112	0.0055894
1	8.81E-17	-6.34E-18	0.559392319	0.002652195	0.03224217	-0.012625761	-0.045633061	0.027715643	0.004356703	-0.021663204	0.076266097	0.003754314	0.004256243	-0.008753	-0.010309758	-0.008972993	0.003044142	0.004420132	0.00602985
1	8.92E-17	-8.20E-18	0.568072208	-0.002831089	0.032630262	-0.015904856	-0.044173997	0.025795209	0.005441392	-0.022311754	0.076026176	0.002316286	0.004742071	-0.011461401	-0.010445511	-0.009237091	0.004112563	0.004739978	0.005812025
1	9.72E-17	-1.27E-17	0.561761789	-0.001049315	0.030395776	-0.009138031	-0.037903879	0.030514447	0.002791819	-0.028905809	0.077149318	0.004259639	0.004548716	-0.014882563	-0.007729207	-0.009531974	0.001989758	0.009513434	0.007397796
1	4.97E-18	-6.70E-18	0.566304975	-0.006497116	0.033320551	-0.024648174	-0.047274098	0.019209547	0.00461618	-0.021224844	0.081532327	-0.004234771	0.000849134	-0.004898885	-0.016441122	-0.014336658	0.007096237	0.007951381	0.003330637
1	7.40E-17	-3.30E-18	0.526359767	0.004192873	0.033314971	-0.005399262	-0.055798736	0.036530229	0.007560606	-0.009742941	0.075620105	0.002680212	0.002258856	-0.009437105	-0.013153567	-0.00993549	0.006373787	0.006422211	0.007793714
1	8.74E-17	-1.05E-18	0.507851382	0.00188329	0.036040994	-0.019473596	-0.067254856	0.03796565	0.006525188	-0.009154265	0.072110492	0.001455956	0.000950741	-0.010594745	-0.016741116	-0.011019321	0.007073485	0.006277864	0.008553429
1	1.24E-16	4.28E-19	0.486666353	0.002978924	0.034935976	-0.02009303	-0.067458485	0.039747216	0.006090634	-0.010152825	0.068673989	0.001320515	-0.000345597	-0.012432524	-0.019014718	-0.010461134	0.006997619	0.007032751	0.009029636
1	3.38E-17	-1.03E-17	0.537906112	-0.011882269	0.027008532	-0.004079311	-0.058555419	0.013608397	0.007256089	-0.023951765	0.071787832	0.003916985	0.002870962	-0.006066164	-0.020604307	-0.012651397	0.003781034	0.002464409	0.005271912
1	6.38E-17	1.12E-17	0.494583033	0.037496454	0.025148869	-0.026924942	-0.067326115	0.041437059	-0.000168414	-0.024764554	0.078153708	0.024076981	0.003923447	0.00496363	-0.015873182	-0.004600835	-0.00134863	-0.005995353	0.011784136
1	3.67E-17	6.33E-18	0.541733559	-0.003195146	0.03278878	-0.01578221	-0.072296465	0.027239388	0.009788848	-0.007854369	0.069808026	0.004118866	-0.001490375	-0.009531589	-0.016600573	-0.008745557	0.004953948	0.003596718	0.002983904
1	4.88E-17	7.17E-18	0.539941428	-0.006342358	0.031752385	-0.012372477	-0.073159262	0.02500899	0.009945543	-0.005148224	0.069696072	0.001204468	-0.003455896	-0.010920706	-0.017869036	-0.00908722	0.004855726	0.005665458	0.001647075
1	4.12E-17	1.02E-17	0.537157871	-0.008957923	0.030992223	-0.007770204	-0.077322059	0.022758254	0.010279413	-0.005314205	0.070906283	-2.02E-06	-0.004473522	-0.01121673	-0.019310189	-0.009913048	0.004556825	0.006585413	0.000836853
1	2.99E-17	9.95E-18	0.534012256	-0.014842546	0.027980439	-0.004482361	-0.082437827	0.020510604	0.008034801	-0.004089619	0.070118027	-0.002751297	-0.005901884	-0.010647295	-0.018976664	-0.009599199	0.003227659	0.006380698	0.001587738
1	-3.38E-17	-3.58E-18	0.557647551	0.01717157	0.008454399	0.00804823	-0.067012665	0.037418309	0.015942819	0.002961082	0.072990914	0.006541939	-0.01086872	-0.019995248	-0.002076969	-0.003239051	0.006250324	0.000908467	-0.000938485
1	-2.06E-17	-1.47E-17	0.567765383	0.028578432	0.007141019	0.012030916	-0.068465475	0.036286159	0.017244021	0.000945925	0.075907229	0.012882808	-0.011889489	-0.021800273	-0.001465834	-0.004226409	0.006647812	0.00266568	-0.00068244
1	4.13E-17	2.37E-17	0.534288231	-0.00326807	0.036372603	0.002452098	-0.080435278	0.019590823	0.018131025	-0.009528806	0.078326938	0.002722393	-0.004725542	-0.014110261	-0.026414155	-0.014335265	0.007087359	0.011096749	-0.004770166
1	1.42E-16	-7.59E-18	0.549479525	-0.003224348	0.032172399	-0.026358505	-0.051636334	0.029600631	0.008568806	0.006656208	0.061989872	-0.003199493	-0.005202674	-0.014693505	-0.014291258	-0.005498441	0.006256265	0.008410367	0.001167371
1	5.79E-17	-1.15E-18	0.505536731	-0.041384243	0.033073238	-0.020942831	-0.083332057	0.024010991	0.007217076	-0.000122744	0.064511069	0.001905918	-0.003630111	-0.009289652	-0.018943446	-0.002164394	0.003953204	0.005526328	0.004856228
1	7.19E-17	-9.14E-19	0.463853587	-0.069460891	0.029343419	-0.014075045	-0.09081907	0.02008891	0.000733283	-0.006180687	0.062020301	-0.003303524	-0.003605352	-0.005390852	-0.025335804	-0.001987314	0.003305317	0.006637227	0.011525616
1	7.66E-17	-9.24E-19	0.463454242	-0.072153974	0.02968343	-0.010388301	-0.091597584	0.021544541	0.001083593	-0.008302632	0.061900707	-0.002486907	-0.003347568	-0.006197406	-0.026024315	-0.000927278	0.003517714	0.007663173	0.012452476
1	9.89E-17	-6.39E-19	0.473357428	-0.099770051	0.031749466	-0.013959354	-0.101430597	0.017285906	-0.000194513	-0.011900265	0.060175624	-0.001240904	-0.004648833	-0.007004908	-0.027711362	0.001464329	0.00347189	0.010533346	0.015527507
1	1.08E-16	-6.61E-19	0.478754841	-0.094730676	0.041143726	-0.013900184	-0.102951464	0.014877785	0.002757116	-0.017077501	0.060812733	-0.002300388	-0.003278105	-0.006183193	-0.030753653	-0.00202647	0.0036324	0.011148668	0.016277098
1	1.10E-16	-4.95E-19	0.476269364	-0.098296403	0.04180462	-0.014322421	-0.104410797	0.013116617	0.002023329	-0.017019979	0.060177875	-0.004334955	-0.003207926	-0.005218553	-0.03202703	-0.002473339	0.004054959	0.011220926	0.016125742
1	1.14E-16	1.13E-19	0.465053737	-0.094739655	0.043697037	-0.017482161	-0.107705374	0.012440581	0.00270986	-0.017337887	0.05673601	-0.008232161	-0.002495985	-0.004696175	-0.033125278	-0.004287451	0.005731011	0.010601423	0.014678939
1	1.23E-16	-2.44E-18	0.452577231	-0.089284147	0.044089929	-0.015700927	-0.103813377	0.01336527	0.003763732	-0.013355034	0.052759414	-0.012265479	-0.000129625	-0.005489109	-0.035071761	-0.004168622	0.009006178	0.009950543	0.011980086
1	1.68E-16	-1.26E-17	0.440359791	-0.096681147	0.041368077	-0.0101665	-0.105893126	0.011575478	0.001164325	-0.012293168	0.046329543	-0.014886111	-0.001782691	-0.00565778	-0.034370677	-0.004424311	0.009789646	0.010399047	0.011826442
1	1.54E-16	-2.10E-17	0.448405801	-0.086223646	0.040032388	-0.011892649	-0.107894723	0.00716435	0.00049213	-0.013681125	0.044517489	-0.01751667	-0.004640107	-0.005633156	-0.032132954	-0.007817388	0.00903996	0.010277834	0.008168177
1	1.47E-16	-1.49E-17	0.445939696	-0.092433088	0.02720854	-0.008516098	-0.123041245	-0.002830829	-0.005835885	-0.013614146	0.049148651	-0.020831587	-0.012010733	-0.001954011	-0.031720147	-0.005795917	0.002387006	0.013903335	0.011465709
1	1.48E-16	-1.57E-17	0.441506414	-0.089608852	0.023828828	-0.010066962	-0.120711751	-0.00198901	-0.003622611	-0.015250237	0.049664264	-0.020445413	-0.009584708	-0.00086175	-0.032122371	-0.005899494	0.004073313	0.012469345	0.010836009
1	1.40E-16	-1.50E-17	0.437719655	-0.084102775	0.021463368	-0.011590007	-0.117334735	0.001594849	-0.002972443	-0.015308935	0.050191887	-0.018118613	-0.008467372	-0.000818984	-0.031663216	-0.005897983	0.00450075	0.011629558	0.010800311
1	8.83E-17	-1.69E-17	0.429062867	-0.086507916	0.01519351	-0.020146463	-0.116183939	0.001652526	-0.004266796	-0.011659539	0.052950324	-0.015133944	-0.007895861	-0.000640284	-0.032165007	-0.005031598	0.00615478	0.011632685	0.012217469
1	8.87E-17	-1.65E-17	0.428002618	-0.083177972	0.01492533	-0.020786753	-0.115049319	0.002907345	-0.004317229	-0.011764653	0.053145226	-0.014477592	-0.008217236	-0.001213891	-0.031801424	-0.005062486	0.006180395	0.011766267	0.012224501
1	1.04E-16	-1.77E-17	0.42352771	-0.071511429	0.012694352	-0.02956446	-0.107042215	0.010018207	-0.006806295	-0.008463189	0.052924562	-0.011602964	-0.01157823	-0.009323058	-0.026958481	-0.001357738	0.006299536	0.014504842	0.014257568
1	9.95E-17	-2.37E-17	0.416681848	-0.087589522	0.01494477	-0.032652199	-0.108819821	0.003929845	-0.01064737	-0.002560547	0.051758715	-0.01689275	-0.011660539	-0.011699197	-0.027200466	0.002753814	0.006876443	0.018036298	0.014219626
1	1.07E-16	1.05E-18	0.451175009	-0.082362919	0.045672376	-0.01737752	-0.100458944	0.014803818	0.005680335	-0.011501969	0.053568165	-0.013376831	0.002102299	-0.005879189	-0.036581508	-0.003971038	0.010574411	0.009339701	0.010444202
1	7.62E-17	3.96E-18	0.449398217	-0.067805015	0.04688778	-0.019880163	-0.10063474	0.024352349	0.007166451	-0.014842107	0.054166183	-0.002872085	0.000808131	-0.007724406	-0.032969938	-0.003973798	0.007907951	0.005942734	0.01407989
1	3.64E-17	-2.42E-18	0.456955864	-0.094600054	0.048246431	-0.019421562	-0.092927927	0.028972218	0.009291088	-0.002591512	0.056507062	-0.000959461	-0.002061308	-0.014303356	-0.025611473	0.002048231	0.00631482	0.005911115	0.01556585
1	2.42E-17	1.30E-17	0.446431696	-0.171851269	0.066182462	-0.035876654	-0.117695395	0.023129763	-0.002446189	0.006384472	0.051169402	0.006732808	-0.012569987	-0.010772954	-0.029506008	0.009923011	-0.004174094	0.008720694	0.02478271
1	1.08E-16	5.59E-18	0.450182028	-0.085373407	0.047872544	-0.018047826	-0.092032957	0.005261789	0.00832588	-0.002414182	0.054724259	-0.030448379	0.009317841	-0.004308748	-0.045202552	-0.003485112	0.018046247	0.012492605	0.001726412
1	1.11E-16	3.79E-18	0.458343811	-0.094147325	0.04658334	-0.024798206	-0.117418122	0.010318413	0.002823334	-0.021970602	0.054828265	-0.010873127	-0.00368293	-0.002976023	-0.033039832	-0.007561901	0.005288556	0.01019159	0.014929398
1	1.18E-16	4.69E-18	0.455085887	-0.086224245	0.048311742	-0.027934873	-0.116733412	0.012129042	0.002555296	-0.022115091	0.054303828	-0.011614451	-0.003979813	-0.003795025	-0.032848728	-0.009786198	0.005432324	0.009657174	0.014232817
1	1.45E-16	-1.15E-17	0.406505034	-0.075516183	0.070982371	-0.065775092	-0.10526946	0.032234129	-0.002867102	-0.008582968	0.055280967	-0.01411886	-0.004311011	-0.004928221	-0.034608606	-0.010067586	0.00400055	0.006948022	0.017496357
1	1.26E-16	1.95E-17	0.476796576	-0.06377592	0.038966744	-0.013288398	-0.122174454	0.004891707	0.005339902	-0.032138896	0.051637168	-0.012662502	-0.004870021	-0.006097059	-0.030893794	-0.01799663	0.006978535	0.0095346	0.009314119
1	4.55E-17	6.54E-18	0.466695887	-0.158447921	0.040268537	-0.019151018	-0.150286997	-0.010690783	0.005372094	-0.033726565	0.053857636	-0.012089216	-0.004531627	0.008653612	-0.034391716	0.001795355	0.002854076	0.013494066	0.021428843
1	1.09E-16	-1.54E-18	0.499788333	-0.138404871	0.039647399	-0.005611886	-0.102970578	0.00245076	-0.006059869	-0.015393667	0.068354435	-0.004943234	-0.005357703	5.17E-05	-0.037447948	0.000994518	0.000923743	0.014091386	0.020428996
1	2.21E-16	1.96E-17	0.444704101	-0.237364966	0.049444993	-0.016320876	-0.133324231	-0.001768551	-0.016783683	-0.008973755	0.072337314	-0.003287246	-0.00723733	0.003796985	-0.045471668	0.018246562	-0.001331776	0.012090935	0.037080235
1	1.04E-16	-3.58E-19	0.473426805	-0.131689151	0.018707358	-0.017151243	-0.107560643	0.017393597	-0.005964464	-0.006846271	0.057672769	0.001513256	-0.007942437	-0.009003136	-0.02437098	0.009051836	0.003178665	0.012052001	0.017011881
1	4.63E-17	-1.96E-18	0.427201179	-0.006104284	0.026017464	0.035300169	-0.066419141	0.048954387	0.008513002	-0.016003586	0.066474346	0.000932432	0.003306204	-0.010966543	-0.02681344	0.000964598	0.005623858	0.00766695	0.010870155
1	3.56E-17	6.54E-18	0.4380971	-0.195738059	0.04749329	-0.025655517	-0.11915951	0.012805489	-0.009892378	0.01452843	0.070302714	0.000943064	-0.01589957	-0.004437955	-0.029749525	0.011178542	-0.003170203	0.008900153	0.021359848
1	7.34E-17	1.12E-17	0.424259705	-0.236853318	0.040565435	-0.017977498	-0.12883321	0.0070011	-0.019166569	0.018455481	0.071996704	0.002583259	-0.014122495	-0.003118363	-0.031335298	0.013949869	-0.002081724	0.010869912	0.023723191
1	5.16E-17	1.41E-17	0.417434013	-0.282620423	0.025291682	-0.010156166	-0.145869058	0.019024712	-0.03746706	0.022396312	0.081113865	0.017032883	-0.016786581	-0.002792614	-0.031376514	0.018572534	-0.001113411	0.008582218	0.030124351
1	1.58E-16	1.44E-17	0.412136716	-0.240601556	0.049509794	-0.016358967	-0.121778313	-0.01693545	-0.009910679	0.019358678	0.062993797	-0.013252938	-0.008081994	-0.001550488	-0.033662949	0.0122552	-0.001674376	0.016722955	0.019164116
1	2.19E-17	-2.98E-18	0.438158942	0.014031811	0.037981239	-0.058680273	-0.067250905	0.035755614	0.018434587	0.021414901	0.056124771	0.008244104	-0.000138882	-0.020878913	-0.016135084	-0.000112685	0.010017204	0.008941091	0.001671325
1	9.04E-18	-5.46E-19	0.436908442	0.022949079	0.032767635	-0.060246871	-0.064469924	0.037423517	0.018401465	0.023129331	0.055980892	0.009507879	-0.00033374	-0.021415784	-0.017074141	0.001864268	0.011488414	0.0079145	0.001210899
1	5.71E-18	-8.63E-19	0.436774851	0.023406583	0.031990861	-0.060640585	-0.064535646	0.03959367	0.01970834	0.01739356	0.053676746	0.010462106	0.000771982	-0.019907386	-0.017119415	0.001853698	0.01282833	0.007896462	0.001334172
1	3.75E-17	-2.17E-18	0.358244439	0.013909492	0.039213032	-0.05569631	-0.065769092	0.047486716	0.014733962	0.009582675	0.055393047	0.010520276	0.007761496	-0.012244097	-0.027468647	0.000956126	0.011610317	0.00441781	0.010898746
1	4.30E-17	-1.30E-18	0.347758931	0.009618974	0.045958129	-0.057544462	-0.066279668	0.047592517	0.012326074	0.007035566	0.054603168	0.008790474	0.011327238	-0.01109803	-0.02866347	-4.56E-06	0.00978183	0.003634022	0.012189727
1	4.11E-17	1.24E-19	0.326643272	0.008578809	0.047150847	-0.066651081	-0.066667662	0.048500136	0.008913489	0.010907593	0.050502791	0.008103712	0.010862969	-0.015020484	-0.027183489	0.000659455	0.008299092	0.006548832	0.013126894
1	4.66E-17	1.43E-18	0.324630158	0.007221505	0.048316166	-0.068797868	-0.067042836	0.049181495	0.007935532	0.011896277	0.050691723	0.007259731	0.010271448	-0.015705303	-0.028138901	0.000603152	0.008319956	0.006568373	0.014016731
1	7.04E-17	1.65E-18	0.331415311	-0.01547586	0.064147145	-0.074328512	-0.073239652	0.035957735	0.006663211	0.017830073	0.052132683	-0.004819003	0.013700457	-0.014973785	-0.035498337	-0.005126097	0.007416137	0.00832849	0.013682832
1	3.68E-17	2.05E-18	0.336260921	-0.0015708	0.062779177	-0.07376869	-0.071087683	0.038281519	0.006398917	0.013329935	0.055339197	0.002335322	0.014968857	-0.013401265	-0.035277592	-0.004664071	0.006960438	0.006808273	0.013514853
1	3.32E-17	-2.24E-18	0.337426223	0.004105585	0.061995106	-0.071225039	-0.064580143	0.047989614	0.009300494	0.015371089	0.051271534	0.00358328	0.013171137	-0.018176263	-0.029307481	0.000258844	0.009107106	0.008985598	0.01062579
1	5.73E-17	-4.72E-18	0.342507311	0.014278114	0.060566934	-0.070561502	-0.061303957	0.051052014	0.007249344	0.014460423	0.053206057	0.00711053	0.01215072	-0.017240625	-0.027885279	0.001821819	0.009401101	0.008738374	0.010666319
1	7.81E-17	-4.01E-18	0.356610972	0.022647184	0.036614703	-0.058065583	-0.062002716	0.053888188	0.00620262	0.005026979	0.065649483	0.013311043	0.006445546	-0.009245833	-0.030051226	0.002822547	0.008002158	0.004103165	0.014856418
1	9.80E-17	3.21E-18	0.363362555	0.028050016	0.02447838	-0.069791111	-0.067647068	0.049939791	0.006038136	0.002365573	0.068227129	0.016286859	0.001998331	-0.008139969	-0.031572924	0.001403077	0.00864898	0.001289855	0.01720482
1	8.57E-17	4.31E-18	0.363877226	0.027831715	0.023786432	-0.067767055	-0.067732813	0.047950383	0.00643894	0.00195182	0.06812898	0.016005584	0.001812006	-0.008158082	-0.031681663	0.000223022	0.008870149	0.002072664	0.016924984
1	5.53E-17	1.95E-18	0.356224317	0.021118964	0.020935568	-0.059428348	-0.064391158	0.048815109	0.010879174	-0.000792863	0.063949717	0.014067464	0.000493043	-0.007780418	-0.030860077	-0.001809457	0.012117233	0.001968989	0.01552449
1	4.74E-17	5.10E-18	0.35499536	0.018724837	0.018923295	-0.057189187	-0.062189028	0.050472449	0.013016908	-0.000503839	0.063304615	0.013355586	-0.000487534	-0.008212154	-0.029882102	-0.00100401	0.013322904	0.002636249	0.015159546
1	2.47E-17	6.67E-18	0.358296478	0.023938191	0.015521624	-0.046177263	-0.059441497	0.055170308	0.015075913	-0.000310839	0.06790928	0.016825821	0.000106389	-0.006789806	-0.028806566	0.003867933	0.012830957	0.001524166	0.01450278
1	-1.37E-17	8.75E-18	0.34955894	0.018023539	0.018997565	-0.051521426	-0.05905776	0.055048208	0.0148064	0.002836671	0.062334028	0.014072743	0.001616203	-0.008988184	-0.028703663	0.003517747	0.0126227	0.001989548	0.013888541
1	-1.24E-17	2.00E-18	0.352109005	0.012351119	0.025656511	-0.046544214	-0.060815761	0.050577948	0.013686979	0.002158423	0.062710453	0.011589899	0.005228491	-0.009158822	-0.03147929	-0.000758044	0.012839571	0.00261393	0.014076049
1	5.34E-17	6.14E-18	0.352798891	0.015002442	0.019352438	-0.06097003	-0.06221295	0.049252257	0.013271685	-0.000430366	0.060838932	0.011371091	-0.001307594	-0.009103839	-0.029826603	-0.002780364	0.014222279	0.003517876	0.015255587
1	1.12E-16	1.42E-17	0.344702402	0.004274865	0.020244721	-0.042023664	-0.057633286	0.033126977	0.018218065	0.006468797	0.056319753	0.005697447	0.000432777	-0.00409769	-0.035833878	-0.012166543	0.017586352	0.007305922	0.012704563
1	8.49E-17	7.30E-18	0.369008725	0.031338273	0.024385811	-0.069520038	-0.069767103	0.04450275	0.004500231	0.002903709	0.070368189	0.016693919	0.002288007	-0.008400496	-0.032311983	-0.000369436	0.00734558	0.00329426	0.017308653
1	9.71E-17	-1.56E-17	0.327579121	0.031901532	0.112562571	-0.097989413	-0.047511377	0.055600117	0.002163451	0.03365033	0.030606201	0.005332998	0.022018717	-0.032897724	-0.017443596	0.005211511	0.013834306	0.018908383	0.000796004
1	-1.36E-17	-1.05E-18	0.329064472	-0.010040925	0.063991185	-0.070461537	-0.065505624	0.049937188	0.015292197	0.018615437	0.044587785	-0.001880763	0.013637183	-0.023587241	-0.027269011	0.001228118	0.0102365	0.011125742	0.00831036
1	1.63E-17	5.11E-18	0.338793939	0.00417676	0.062360899	-0.075047251	-0.073869548	0.03352896	0.004326845	0.008940391	0.060171327	0.00638342	0.017003357	-0.009218253	-0.039021386	-0.007560891	0.005250653	0.004355054	0.015284994
1	4.83E-17	9.92E-18	0.334678724	0.001169115	0.072226757	-0.075533112	-0.08055164	0.027629893	0.003167313	0.005019747	0.060371101	0.003913714	0.021404917	-0.004888244	-0.041353773	-0.011136215	0.003801827	0.004476492	0.015935628
1	1.35E-17	6.56E-19	0.31707666	0.006875463	0.050652806	-0.070498435	-0.065528356	0.045985194	0.007849612	0.013490235	0.047228668	0.006426541	0.01308568	-0.016663442	-0.025983925	0.000239992	0.007383278	0.008133577	0.012298412
1	-1.38E-17	-1.52E-18	0.306668166	0.00538854	0.051330594	-0.070243451	-0.062466622	0.04587191	0.007821884	0.015545468	0.046302012	0.005034401	0.01580208	-0.016764551	-0.029216063	0.00128776	0.008682831	0.007290366	0.013031339
1	-4.38E-18	-2.00E-18	0.306845961	0.002775117	0.048724811	-0.066694565	-0.062294132	0.045775668	0.008743161	0.014697879	0.047455618	0.004567843	0.015495826	-0.015391829	-0.030190007	0.000902029	0.008528048	0.006113066	0.013668277
1	2.29E-17	-1.78E-18	0.297615614	-0.012496196	0.047730151	-0.060681077	-0.063189227	0.039416657	0.013293799	0.01383347	0.04615498	-0.000461103	0.016092727	-0.013337454	-0.033703222	-0.003677033	0.008284132	0.0057899	0.014386354
1	3.03E-18	-1.92E-19	0.298849148	-0.007625678	0.041571123	-0.054002682	-0.061855404	0.045213792	0.012703519	0.010146098	0.048775101	0.002062751	0.013011182	-0.011341338	-0.033611459	-0.001572791	0.008499294	0.004606977	0.016469114
1	-2.24E-17	-6.21E-19	0.296991009	0.016285545	0.028814157	-0.049446153	-0.055239716	0.059478386	0.009750916	0.006448509	0.056090673	0.014455361	0.00759789	-0.007639451	-0.031961674	0.005763744	0.008246469	0.001341312	0.020398943
1	-2.20E-17	-9.15E-19	0.298720453	0.019486693	0.026571553	-0.047208072	-0.054786393	0.060713896	0.009205104	0.005588124	0.057629546	0.015974671	0.006901371	-0.006468642	-0.031801458	0.006607493	0.008066997	0.000909679	0.020977946
1	2.51E-17	-3.67E-18	0.312935786	0.035750934	0.008279541	-0.049205476	-0.061508317	0.069056131	0.005238218	0.000313751	0.065265684	0.022199173	0.000447018	-0.000399794	-0.030341674	0.015046245	0.004702667	-0.004963737	0.022890926
1	-2.51E-17	-4.95E-19	0.323487194	0.036330213	-0.00102653	-0.044400765	-0.065743349	0.074885063	0.012959914	0.003334374	0.068431538	0.024787373	-0.005105206	-0.006967749	-0.032961162	0.017274572	0.005639116	-0.005262434	0.023853494
1	-7.79E-17	2.89E-18	0.267900962	0.015214574	0.037271646	-0.073659961	-0.049159843	0.068781895	0.012103063	0.012002292	0.047512009	0.01596151	0.007424572	-0.01776286	-0.031141131	0.00747676	0.010405375	0.001405557	0.019442917
1	-1.84E-17	6.96E-18	0.258944643	0.016882662	0.045824213	-0.092482375	-0.055311628	0.059507503	0.010993859	0.018833518	0.047625045	0.013460202	0.012202483	-0.015506244	-0.036795843	0.001446757	0.011401125	0.002093432	0.019695799
1	-1.25E-16	1.25E-18	0.266820014	0.013994367	0.034071159	-0.067843294	-0.044193144	0.076299786	0.013273721	0.00918274	0.045565888	0.017769358	0.004563579	-0.021313922	-0.027620293	0.011414853	0.010289991	0.001013201	0.019084065
1	-3.66E-18	6.04E-18	0.307212331	-0.046859429	0.050764874	-0.042522226	-0.072755775	0.031340871	0.017584904	0.006539976	0.040496899	-0.018272537	0.015369532	-0.013320701	-0.037123773	-0.011600158	0.009793225	0.008258503	0.014248312
1	7.33E-17	1.76E-18	0.311625144	-0.065520437	0.060927454	-0.038288788	-0.081434526	0.024511128	0.021789884	0.003220173	0.040767157	-0.021086068	0.012521594	-0.011034893	-0.038535145	-0.016477942	0.003743333	0.008485216	0.015947926
1	8.06E-17	-4.44E-18	0.287890061	-0.033631505	0.057899309	-0.067683798	-0.066297005	0.02389649	0.018056731	0.019702411	0.040423336	-0.009061189	0.022073163	-0.015220955	-0.036731493	-0.011162207	0.007701657	0.007635284	0.011258769
1	3.23E-17	-8.37E-18	0.335021108	0.014280565	0.020064396	-0.040798409	-0.057687259	0.062545022	0.007035578	0.006900633	0.065053191	0.013114992	0.010114597	-0.00460904	-0.032043756	0.009156574	0.00734683	-0.007191737	0.019334513
1	-1.21E-16	-5.36E-19	0.292217041	0.023827768	0.07242863	-0.097498156	-0.05996233	0.046477468	0.000628731	0.024711939	0.036174906	0.00691149	0.021592581	-0.027557581	-0.025707019	0.005600542	0.011517309	0.015379209	0.009002646
1	-1.23E-16	-3.02E-19	0.292689051	0.015680798	0.066391614	-0.095588303	-0.056308352	0.0456048	0.002914504	0.026563732	0.034497236	0.007914596	0.018833506	-0.029076966	-0.025723431	0.003056173	0.008275247	0.016467933	0.0094923
1	-2.39E-17	4.56E-18	0.305150518	0.00432114	0.058702702	-0.080518012	-0.066251241	0.03976487	0.005194525	0.017597511	0.040047074	0.003826865	0.015506001	-0.02069517	-0.019151865	-0.002052067	0.003541128	0.013128927	0.009343344
1	1.55E-16	-7.26E-18	0.307342585	0.025119677	0.021947518	-0.066448124	-0.072268749	0.062262171	0.008091387	0.004493958	0.050683861	0.021947077	0.000106013	-0.016934112	-0.020271955	0.006574108	0.007123156	0.009679715	0.01516364
1	4.69E-17	-1.89E-18	0.357789807	0.00835593	0.048256282	-0.051973416	-0.06624337	0.047000772	0.013615099	0.003115019	0.057131289	0.008470106	0.013315332	-0.007794194	-0.030265014	-0.000920813	0.009977671	0.001210509	0.012128933
1	5.09E-17	1.65E-19	0.378787077	0.005083177	0.056753559	-0.040962669	-0.065304715	0.04693876	0.0157248	-0.003954616	0.060686178	0.00724202	0.018055604	-0.003032324	-0.031357284	-0.001671006	0.010250176	-0.002525407	0.010678441
1	6.65E-17	1.63E-18	0.385171143	0.003333724	0.055839257	-0.030277398	-0.065913543	0.045260909	0.016367653	-0.007759142	0.061628211	0.006501471	0.019659503	-0.001010301	-0.031268788	-0.00169789	0.009562703	-0.005031965	0.010218384
1	6.56E-17	1.75E-18	0.384958175	0.003427897	0.055773246	-0.030033795	-0.065688964	0.045442206	0.016406429	-0.007865824	0.06167595	0.006569609	0.019748109	-0.000967733	-0.031189845	-0.001505699	0.009530493	-0.005216378	0.010183639
1	5.60E-17	2.15E-18	0.374398632	0.002266463	0.056751673	-0.027019258	-0.062782388	0.049327325	0.018350062	-0.009722952	0.060656949	0.006399149	0.022074967	-0.001426228	-0.030316122	0.002478703	0.00991737	-0.008858156	0.008825394
1	6.29E-17	-1.18E-17	0.363610722	-0.005434438	0.068855739	-0.011954402	-0.051514121	0.045419434	0.020580752	-0.013764018	0.05693792	0.005623214	0.033217001	0.001996868	-0.030581309	0.000256227	0.009950774	-0.011597953	0.004699561
1	5.29E-17	4.01E-18	0.373415548	0.002986158	0.055431639	-0.028261641	-0.063566378	0.050690016	0.018499876	-0.009623425	0.060902392	0.006459753	0.021177784	-0.001963434	-0.030087648	0.003649349	0.009999369	-0.009321832	0.009046906
1	3.76E-17	8.75E-18	0.403420954	0.013118156	0.048477687	-0.02339777	-0.059961504	0.045354199	0.012980474	-0.009127738	0.067905668	0.011529644	0.018394295	0.003208803	-0.028723415	-0.001188138	0.006247877	-0.006076456	0.012079638
1	4.18E-17	9.91E-20	0.384094034	0.004785015	0.061354018	-0.043325109	-0.064440415	0.048086438	0.016257026	-0.004580846	0.061681994	0.007189092	0.019139625	-0.002231443	-0.031928285	-0.002001706	0.010859231	-0.00250847	0.010325192
1	5.75E-17	-1.31E-17	0.346350885	0.012053484	0.032402993	-0.055990114	-0.069381181	0.043452144	0.014257694	0.003504466	0.060483436	0.010836387	0.008971143	-0.003830633	-0.03655119	-0.00406744	0.010247665	-0.000825196	0.016947774
1	1.02E-16	-1.48E-17	0.337262191	0.014939906	0.037229456	-0.05393106	-0.06845399	0.045805698	0.01334957	0.000621307	0.059933992	0.01648549	0.014241893	-0.003218397	-0.03892418	-0.004615311	0.011266998	-0.003006148	0.019411446
1	-2.23E-17	-1.54E-17	0.357994202	0.008389266	0.014868967	-0.062048661	-0.072797349	0.037066749	0.016345362	0.009278016	0.063280525	0.001143915	-0.003463809	-0.002962089	-0.035219228	-0.004637486	0.00841748	0.002335898	0.014680995
1	3.55E-17	-8.73E-18	0.34454089	0.0305087	0.005555774	-0.039682586	-0.063895096	0.054590791	0.024398376	0.017305385	0.061847837	0.021025828	-0.006919812	-0.011648917	-0.030404256	0.005878409	0.021460011	0.005739526	0.012483782
1	3.03E-18	1.05E-18	0.436234308	0.027995341	0.030063133	-0.060982136	-0.062795565	0.037361021	0.017750989	0.026911003	0.057008263	0.009793682	-0.000982638	-0.022461093	-0.017606954	0.00303709	0.011710547	0.007316836	0.000879429
1	-1.80E-17	-6.15E-19	0.390075824	0.044051506	0.034979102	-0.085610672	-0.063316871	0.034286194	0.019305072	0.034781393	0.050693308	0.010342747	0.001735638	-0.027589151	-0.017932507	0.004572269	0.015126395	0.008577074	-0.001010699
1	-3.15E-17	-2.43E-18	0.380008218	0.043292213	0.035569185	-0.091033037	-0.060271317	0.03496879	0.019567199	0.037440192	0.046294292	0.007871574	0.00225043	-0.029152752	-0.015101688	0.005045384	0.015391489	0.009564228	-0.00283118
1	-3.48E-17	-3.08E-18	0.378088732	0.043058764	0.03581722	-0.094580573	-0.058985933	0.035111255	0.020047958	0.039274879	0.04349203	0.00643059	0.00244338	-0.030024788	-0.012826574	0.005174304	0.015390715	0.009325662	-0.00416681
1	-4.31E-17	-5.08E-18	0.371347373	0.056589467	0.03943121	-0.109810935	-0.06008539	0.036821031	0.017441789	0.038471763	0.042241069	0.010430734	0.002469604	-0.030247897	-0.011588981	0.006581016	0.014993434	0.008278878	-0.004685688
1	-2.80E-17	7.53E-19	0.359427643	0.059933111	0.045951818	-0.122449919	-0.056301543	0.039162404	0.019849514	0.038391776	0.037061807	0.013835602	0.00307426	-0.033207732	-0.009100744	0.009530377	0.015551837	0.008795707	-0.004853062
1	-2.09E-17	-2.76E-18	0.356965751	0.061694158	0.054230136	-0.122225328	-0.051290226	0.03712719	0.021540139	0.038831121	0.028617694	0.012459493	0.006073756	-0.032261878	-0.005005421	0.008008796	0.013873847	0.00581739	-0.005529011
1	-7.59E-18	-2.21E-17	0.344735696	0.066966682	0.066326645	-0.15088372	-0.043602599	0.052380704	0.00869664	0.042664916	0.021903762	0.013305214	0.005305822	-0.028818266	0.005548031	0.009663029	0.006577617	0.008534658	-0.010919397
1	3.35E-17	1.25E-17	0.35100818	0.026070729	0.054519268	-0.106129476	-0.052648179	0.035504331	0.027938503	0.045366095	0.024891493	0.00550251	0.008617759	-0.038577862	-0.007276573	0.004778878	0.016991794	0.00948012	-0.005433248
1	-2.50E-17	-1.65E-18	0.377530031	0.044015605	0.064276311	-0.115607757	-0.06636973	0.042412332	0.034591878	0.039377118	0.042616399	0.01280622	-0.000800296	-0.037602132	-0.012724446	0.001850306	0.014002542	0.009355192	-0.003889983
1	-1.34E-16	9.65E-18	0.33147363	0.03100665	0.049019659	-0.098861033	-0.042362486	0.039616463	0.028933207	0.049225834	0.024327711	-0.000484633	0.013246522	-0.042594384	-0.004646192	0.012256235	0.012872471	0.013172714	-0.00787847
1	-2.16E-17	5.16E-18	0.361384846	0.064860958	0.042552989	-0.127774984	-0.054678407	0.042522433	0.018177192	0.03744019	0.038744265	0.015231319	0.000701467	-0.035390341	-0.007631353	0.013165506	0.015857914	0.010355074	-0.005478297
1	-4.73E-17	3.27E-19	0.349950879	0.046086491	0.043923444	-0.118444176	-0.067359769	0.036001303	0.022832577	0.039994105	0.044955053	0.015393084	0.004013131	-0.03152314	-0.0189736	0.005116418	0.018401294	0.010813325	-0.002029386
1	-3.46E-17	-3.01E-18	0.378373927	0.041655361	0.0355055	-0.093775781	-0.058614347	0.03496889	0.020406897	0.039728479	0.043047496	0.005736679	0.002479992	-0.030179775	-0.012487907	0.005059554	0.01543037	0.009382045	-0.004386438
1	-6.31E-17	-9.82E-19	0.361245991	0.031252485	0.037659718	-0.101892431	-0.052055261	0.034253935	0.023055194	0.043451399	0.032462538	0.000436681	0.003691037	-0.032819772	-0.008744658	0.005473644	0.016257124	0.009297065	-0.006556819
1	-6.26E-17	-1.16E-18	0.361115144	0.030354548	0.038013214	-0.10164478	-0.051904175	0.03412271	0.023292763	0.043558533	0.032022594	0.000219225	0.00384825	-0.032870628	-0.008650723	0.005348852	0.016236102	0.009255425	-0.006659913
1	2.89E-17	-6.81E-18	0.364266692	0.020056602	0.045383912	-0.094356515	-0.054661022	0.037386382	0.023796147	0.043851289	0.03188734	0.001411799	0.005895628	-0.033102605	-0.010294822	0.004306663	0.015474879	0.010459174	-0.004459355
1	3.70E-17	-6.09E-18	0.360105726	0.008907348	0.049856618	-0.092057123	-0.057436473	0.026851331	0.023087744	0.046234845	0.030822708	-0.002780432	0.009130543	-0.031634493	-0.013657484	-0.001395483	0.013440247	0.011028783	-0.004738275
1	4.26E-17	-6.23E-18	0.361853065	0.009410907	0.04876214	-0.09093009	-0.058455226	0.027376591	0.022782372	0.045835725	0.032652128	-0.002524277	0.008787061	-0.031690828	-0.015125942	-0.001952468	0.013590441	0.011410286	-0.003869362
1	4.53E-17	-7.58E-18	0.362562197	0.010935685	0.047614232	-0.091329488	-0.058058238	0.028268403	0.022598344	0.045876559	0.032939621	-0.002261781	0.00832673	-0.031849204	-0.015081315	-0.001511243	0.013713694	0.011427739	-0.003678045
1	4.96E-17	-4.23E-18	0.3655524	0.012871925	0.038554403	-0.089701288	-0.058906125	0.032548341	0.022295192	0.043002172	0.035032857	-0.000407731	0.004665868	-0.030131621	-0.016761796	-0.001635313	0.014907766	0.01067478	-0.002259519
1	6.70E-17	-2.42E-18	0.375392124	0.01239811	0.037784839	-0.088947199	-0.065248889	0.030723167	0.024469374	0.040874756	0.040219828	0.000294247	0.00311493	-0.029790474	-0.020596563	-0.003770427	0.017765177	0.011314213	-0.000525349
1	7.43E-17	-3.29E-17	0.366716535	0.028525433	0.049018852	-0.100051073	-0.050873749	0.032492168	0.020609253	0.051985505	0.032926537	-0.002163564	0.008943417	-0.037372918	-0.011219593	0.004897244	0.013136505	0.013122484	-0.003735967
1	4.76E-17	-1.28E-18	0.363996655	0.004788673	0.050212175	-0.086147366	-0.062921166	0.025327815	0.022646238	0.044541254	0.036701856	-0.002839188	0.009639286	-0.03122216	-0.01946951	-0.005283785	0.013527465	0.012423464	-0.002163221
1	5.10E-17	-8.90E-18	0.367593475	0.023463312	0.044969163	-0.093541564	-0.053869774	0.044423719	0.024352785	0.042562092	0.032461849	0.004180989	0.004630813	-0.034017816	-0.008837802	0.007290345	0.016425105	0.010484246	-0.003651807
1	-8.38E-17	1.75E-18	0.352950292	0.033713517	0.035614825	-0.108660988	-0.049803709	0.035060007	0.022346415	0.044533491	0.030626077	-0.000508771	0.002921832	-0.033817233	-0.007530356	0.00684665	0.016908037	0.009631504	-0.006815294
1	-1.00E-17	-4.27E-18	0.394245998	0.041448125	0.031786317	-0.082071772	-0.061689496	0.034667873	0.02047008	0.039498833	0.04897902	0.005762805	0.001712365	-0.028975934	-0.013452129	0.00400218	0.014997894	0.009804112	-0.003972681
1	-7.10E-19	-5.37E-18	0.405398281	0.040347836	0.028106363	-0.074338472	-0.062768603	0.034775391	0.021501864	0.03825568	0.052373875	0.006098642	0.000694878	-0.02741559	-0.013695872	0.003331962	0.015225014	0.009028981	-0.003695093
1	4.03E-17	-8.27E-18	0.411094589	0.047718019	0.01336833	-0.065091032	-0.054803339	0.041403848	0.023148359	0.046678217	0.058560359	0.006236154	-0.006151593	-0.028374496	-0.010895181	0.007499586	0.017516934	0.010131663	-0.002732241
1	1.01E-16	-1.29E-17	0.430815773	0.060570948	0.009355197	-0.048345869	-0.059050496	0.042568767	0.026852769	0.046127329	0.069109585	0.011419266	-0.008720521	-0.02785465	-0.008749973	0.010278479	0.02005766	0.010687468	-0.004601735
1	2.00E-17	-1.02E-17	0.483123564	0.023027873	0.018104682	-0.026887359	-0.080651839	0.027526319	0.027330686	0.018570784	0.070616555	0.008480641	0.001301705	-0.014404357	-0.018953882	-0.006826612	0.01416035	0.001803313	-0.002759495
1	-8.39E-17	-7.70E-18	0.337326765	0.040768273	0.037008588	-0.094319253	-0.052883159	0.037766071	0.01730212	0.038305481	0.043034517	0.004996374	0.003689871	-0.031283377	-0.016702025	0.0067477	0.016917559	0.017094212	-0.002801173
1	-6.59E-17	-9.15E-18	0.336196353	0.04275826	0.037440638	-0.099323076	-0.051844649	0.039459442	0.016649948	0.03829628	0.04189284	0.005464312	0.004465891	-0.031462753	-0.016101389	0.009044842	0.017442378	0.016888837	-0.002574783
1	-4.96E-17	-4.68E-18	0.344157331	0.050892393	0.04599139	-0.112245239	-0.053061116	0.041129766	0.014489128	0.043711672	0.040001106	0.009149305	0.009556947	-0.036056244	-0.015560175	0.012389896	0.017335614	0.016530773	-0.002350654
1	6.66E-18	3.85E-18	0.378111929	0.062607987	0.037881961	-0.0918231	-0.074124102	0.0289179	0.019967426	0.033638564	0.059263847	0.019237337	0.002703983	-0.027414657	-0.027819388	0.004503066	0.017632996	0.00649759	0.003256447
1	-5.16E-17	9.62E-18	0.365604079	0.057073442	0.035816527	-0.09894212	-0.073197756	0.032246446	0.012824183	0.035602457	0.057279796	0.015768916	0.003742159	-0.028231268	-0.030607487	0.004855068	0.018160302	0.009132675	0.003901405
1	-8.25E-17	3.38E-18	0.36178758	0.050201733	0.032493333	-0.104334299	-0.071435304	0.043552806	0.00716474	0.030719066	0.052276515	0.01690664	0.002389695	-0.026574208	-0.027656299	0.006794706	0.013740576	0.007334245	0.004928353
1	4.16E-18	4.59E-18	0.459594123	0.027919132	0.022930872	-0.049146447	-0.059718017	0.0388877	0.01583837	0.029061935	0.062077074	0.009980511	-0.003510234	-0.021489275	-0.018325573	0.004184644	0.010270004	0.00564845	0.001327654
1	-2.70E-18	6.38E-18	0.471215223	0.025451954	0.023319985	-0.042006287	-0.058125175	0.037893826	0.014493038	0.028561082	0.06332089	0.00889124	-0.004577299	-0.021653091	-0.018668157	0.004389123	0.009992734	0.005872078	0.000905108
1	-3.94E-20	-8.85E-18	0.520499125	-0.035941295	0.042420738	0.017956031	-0.049310717	0.018278887	-0.004888573	0.039292849	0.060428395	-0.02485751	-0.007386047	-0.029542501	-0.013779498	0.004552273	-0.003999497	0.011366075	0.001225154
1	2.08E-17	-4.96E-18	0.419047073	0.015826199	0.044021451	-0.067450897	-0.066707551	0.036204719	0.021066123	0.02651293	0.053680235	0.008401758	0.00053534	-0.023574101	-0.015192752	-0.000968943	0.010389624	0.011140017	0.00149878
1	1.31E-17	-5.27E-18	0.388318037	0.025645807	0.041567263	-0.077383989	-0.058036966	0.034497398	0.021063848	0.03664292	0.043172079	0.007731905	0.002896779	-0.02685012	-0.01358793	0.002376786	0.012689512	0.010102927	9.68E-05
1	1.85E-17	-5.74E-18	0.384698277	0.025222366	0.039124938	-0.077063159	-0.057120035	0.035019563	0.021669197	0.037743447	0.042392049	0.007162634	0.002085698	-0.026863891	-0.013704946	0.003391756	0.0132008	0.009598303	0.00048005
1	4.57E-18	-6.37E-18	0.374432158	0.022923333	0.037570035	-0.085826667	-0.051105228	0.036378747	0.024598551	0.043643136	0.034815108	0.003340306	0.001097169	-0.029424343	-0.009581791	0.006610986	0.013639907	0.008490401	-0.001887321
1	8.43E-18	-5.51E-18	0.375488488	0.019601947	0.038516066	-0.083017128	-0.050177351	0.033490926	0.0234619	0.042530946	0.033127247	0.001999157	0.00188099	-0.028210007	-0.008810167	0.00565427	0.012440972	0.007979412	-0.002237284
1	-5.79E-18	-1.22E-17	0.341899687	0.063492879	0.057750058	-0.11747961	-0.025345186	0.034396025	0.018583163	0.048985153	0.009799408	0.008541174	0.016300226	-0.027167348	0.010614964	0.006095935	0.008747155	-0.000664195	-0.011608539
1	-7.43E-18	-1.10E-17	0.339849183	0.064680754	0.056724599	-0.121498258	-0.025067116	0.032686491	0.020084887	0.050342236	0.009518276	0.009003149	0.016056593	-0.027513197	0.010007972	0.005796402	0.009257421	-0.000489069	-0.011863084
1	-3.18E-17	-2.39E-17	0.299948189	0.057792318	0.047697311	-0.131155067	-0.027322814	0.010580775	0.025038765	0.0419437	0.002315374	0.009824055	0.016727626	-0.013694984	0.004294787	-0.013201213	0.011913167	-0.008575867	-0.017048904
1	4.22E-17	4.97E-18	0.410115854	-0.036482417	0.02734562	-0.037854873	-0.06623755	0.016595008	0.021289392	0.030801342	0.04365799	-0.011083752	-0.006076714	-0.022322618	-0.021117767	-6.45E-05	0.008907232	0.012520053	0.003824704
1	5.70E-17	8.18E-18	0.411250416	-0.062092934	0.030184849	-0.03144605	-0.070412322	0.008536583	0.020192584	0.031379626	0.041312113	-0.018038985	-0.007255999	-0.023314546	-0.025736907	-0.001027265	0.006915048	0.015035916	0.005705486
1	-1.73E-17	-9.00E-18	0.362682192	0.028914386	0.033885485	-0.100480282	-0.04796952	0.044593858	0.029975434	0.05161973	0.032122761	0.003168791	-0.001687269	-0.034659254	-0.007760785	0.011811303	0.016938507	0.008736968	-0.003158439
1	-1.54E-17	-7.31E-19	0.350715928	0.02694124	0.03465366	-0.099611149	-0.042468683	0.048955942	0.034991882	0.05579352	0.025844474	0.00162688	-0.00109862	-0.038612152	-0.00527157	0.013707824	0.018907788	0.010147883	-0.00411519
1	-1.84E-17	1.29E-17	0.338401958	0.034065269	0.043828807	-0.104259196	-0.041606568	0.05048522	0.037992791	0.059701264	0.018757844	0.001598102	0.001399445	-0.045503394	-0.000232187	0.014958133	0.018653127	0.015000338	-0.007547655
1	-6.10E-17	7.89E-18	0.332567902	0.032661736	0.050165993	-0.101721657	-0.037156167	0.050152445	0.034412021	0.059628098	0.015105359	-0.001099981	0.004742766	-0.043577433	0.003873147	0.013976619	0.018025071	0.013013781	-0.010142868
1	7.60E-17	-6.75E-18	0.388443412	0.028009344	0.030161271	-0.056703316	-0.065371967	0.034739735	0.018449292	0.030661606	0.054674314	0.012474188	0.00011888	-0.021456293	-0.023113335	0.00161299	0.014834313	0.009428906	0.007472201
1	1.05E-16	-3.31E-18	0.388659063	0.018333792	0.031122427	-0.036081643	-0.069373072	0.037220192	0.018330217	0.022110408	0.05714528	0.012427885	-2.58E-05	-0.016281133	-0.02588848	0.000990859	0.014354051	0.009466505	0.010685433
1	1.92E-16	-2.47E-18	0.397247101	-0.016699125	0.049893998	-0.025726924	-0.061026731	0.028833068	0.014318953	0.021705004	0.060008169	0.000706727	0.006839162	-0.012813003	-0.02717441	-0.002786095	0.005290621	0.012039542	0.011301965
1	8.20E-17	-1.15E-17	0.39080989	0.041218527	0.02277788	-0.066475368	-0.066482359	0.031657162	0.016337493	0.035664839	0.060382432	0.016240323	-0.001087346	-0.023700288	-0.026458868	0.00109391	0.016534951	0.009266753	0.008619135
1	-7.81E-17	-4.75E-19	0.337025173	0.061388023	0.063840292	-0.112222715	-0.042285127	0.022789872	0.01364336	0.054687699	0.020025563	0.012619034	0.020177976	-0.036875747	-0.007161028	0.000358158	0.013584781	0.013055588	-0.008958583
1	-4.93E-17	-2.38E-19	0.333287932	0.070402557	0.069534384	-0.105895373	-0.028964069	0.021694468	0.009150268	0.051632806	0.00769666	0.011885996	0.025940735	-0.035328656	0.004763227	0.002372004	0.010221177	0.011750833	-0.016864297
1	2.37E-17	-7.17E-18	0.413145686	0.01251269	0.052671876	-0.072484148	-0.070888372	0.037698353	0.024239785	0.027008946	0.056593996	0.008965411	3.11E-05	-0.024996093	-0.014951801	-0.003867204	0.009555869	0.014369303	0.002072672
1	1.47E-17	-3.14E-18	0.395867958	0.01758162	0.077238457	-0.081509163	-0.081261642	0.046790042	0.027123454	0.024062925	0.069512765	0.013995278	-0.002839254	-0.026281382	-0.013420137	-0.009537626	0.007899122	0.022332084	0.004717073
1	1.13E-16	-6.90E-19	0.37960698	0.024892467	0.040457541	-0.062218249	-0.084196518	0.015018625	0.018147284	0.029126654	0.071148567	0.008607621	0.001637696	-0.021264223	-0.022771886	-0.019438231	0.007117768	0.014235646	0.003947421
1	5.43E-17	-3.21E-18	0.482993063	-0.002634899	0.031820734	-0.030057887	-0.076306498	0.034140544	0.009220713	0.001177238	0.064904834	0.008085647	-0.000193428	-0.009723679	-0.019254635	-0.001808812	0.004906265	0.003019725	0.005628716
1	5.70E-17	-3.84E-18	0.493009972	-0.004636953	0.032873671	-0.028590531	-0.077419752	0.032458652	0.009093859	-0.001168178	0.064011424	0.008676493	-3.19E-05	-0.008404317	-0.018233814	-0.003116041	0.004176961	0.002791426	0.005633447
1	6.11E-17	-4.46E-18	0.475661079	0.000699616	0.030426588	-0.0280353	-0.074057216	0.034790864	0.008300616	-0.002901342	0.063512356	0.009319119	0.000394789	-0.007490322	-0.017836145	-0.003206311	0.003936802	0.002441434	0.007183331
1	6.18E-17	-2.90E-18	0.443679057	0.003145579	0.029026438	-0.027656444	-0.071899482	0.039229759	0.007389013	-0.005184658	0.062997957	0.008933608	0.001084652	-0.006549344	-0.018950355	-0.002426884	0.003640832	0.002102902	0.009994816
1	5.99E-17	-2.85E-18	0.437677816	0.004170808	0.028545304	-0.027921528	-0.071187969	0.040386861	0.00715954	-0.005826809	0.063062517	0.009156329	0.001135073	-0.006465325	-0.018940586	-0.001987446	0.00360042	0.002100532	0.010636104
1	5.07E-17	-1.36E-18	0.416884286	0.00820663	0.027892672	-0.032967604	-0.065571048	0.046952531	0.005048746	-0.010347181	0.062738321	0.010136237	0.001857908	-0.005299334	-0.017818086	0.000737045	0.00282409	0.000959665	0.012875578
1	4.22E-17	-2.66E-20	0.399041104	0.012737329	0.02766984	-0.035056285	-0.061846314	0.050766449	0.003733203	-0.010528338	0.062978816	0.011696005	0.002816251	-0.004662329	-0.01892492	0.002292346	0.002854641	0.000477806	0.014488052
1	4.62E-17	1.07E-18	0.372939936	0.019926689	0.025977301	-0.032675845	-0.057227662	0.057141214	0.001795176	-0.012372829	0.063526788	0.014953758	0.004042256	-0.003494709	-0.020093225	0.005049623	0.002514495	-0.000507454	0.016258028
1	4.36E-17	1.61E-18	0.34072953	0.032907473	0.02574966	-0.032965589	-0.047903717	0.070021482	0.002007784	-0.014843804	0.065168333	0.02098248	0.005798834	0.001904067	-0.023130046	0.011717376	0.003260461	-0.001934428	0.018322106
1	2.76E-17	4.76E-18	0.329721366	0.040829214	0.025952539	-0.030386822	-0.049108619	0.070116407	4.03E-05	-0.01902226	0.066436248	0.023540837	0.006587528	0.005928479	-0.023149127	0.012004587	0.003672067	-0.004109394	0.018833162
1	2.06E-17	3.71E-18	0.325815975	0.039974859	0.024049515	-0.027510052	-0.048921109	0.070473771	2.69E-05	-0.020378683	0.066927897	0.023726788	0.006890868	0.007124964	-0.023221794	0.012067329	0.00305286	-0.004018768	0.019430349
1	4.49E-17	6.18E-18	0.319459718	0.041156438	0.02164251	-0.027829496	-0.051637916	0.069666575	-0.000442782	-0.024009882	0.065069356	0.025981035	0.008499867	0.008777017	-0.024270616	0.011374939	0.001313735	-0.003285997	0.020616363
1	3.15E-17	6.20E-18	0.320409392	0.041777239	0.021676927	-0.027292018	-0.051382048	0.069155875	-0.000316502	-0.022743849	0.065364998	0.026246658	0.008341091	0.0078851	-0.023713417	0.011130148	0.001606815	-0.003142617	0.019510353
1	-1.45E-17	-5.50E-20	0.308383755	0.04389226	0.021886884	-0.023862163	-0.046268028	0.066177489	0.003956902	-0.019748971	0.061052251	0.027451521	0.006747081	0.003827892	-0.019429512	0.010308111	0.004468161	-0.002190087	0.013637365
1	-2.21E-17	-1.12E-17	0.290669632	0.038967636	0.022006437	-0.023809121	-0.047520314	0.068654127	0.002322403	-0.02060556	0.061688802	0.026297609	0.007883475	0.005871626	-0.022522995	0.010401845	0.00434361	-0.004508656	0.016376204
1	-2.07E-18	-1.74E-17	0.294162975	0.041238885	0.018575433	-0.016294206	-0.051432597	0.070399666	0.001015115	-0.025162531	0.062938876	0.027872254	0.005722371	0.007058517	-0.023386188	0.010687956	0.002506093	-0.004273685	0.018243383
1	-9.59E-18	-1.92E-17	0.303524298	0.050723705	0.018049759	-0.00834089	-0.055489046	0.067097108	-0.002244571	-0.032185456	0.067859004	0.031940863	0.008810826	0.016140027	-0.023791413	0.010516132	-0.002899031	-0.008993482	0.018712122
1	-2.51E-17	9.09E-18	0.322041578	0.049908661	0.021847079	-0.022523033	-0.042877317	0.062373211	0.007405999	-0.017634276	0.05863207	0.029149665	0.004909043	3.82E-05	-0.014448502	0.009875704	0.005762072	0.000624919	0.008381526
1	-2.34E-17	1.55E-17	0.346638526	0.044336052	0.021683248	-0.027414278	-0.056530497	0.068861768	-0.005415496	-0.01559777	0.074362441	0.026902972	0.009226445	0.005698087	-0.024904938	0.010103707	9.10E-05	-0.003230157	0.018029403
1	2.28E-16	1.06E-17	0.29792276	0.036980021	0.016823168	-0.033936271	-0.059303981	0.073408128	-0.002609828	-0.043735995	0.058587775	0.027438789	0.0131143	0.020992686	-0.031933086	0.012601524	-0.00491997	-0.003397281	0.034163687
1	-1.23E-16	-1.47E-17	0.300299969	0.027310619	0.009715344	0.005057275	-0.039374921	0.076632771	0.001172693	-0.025321197	0.077460937	0.019567954	0.005801776	0.015755352	-0.021134293	0.014664936	0.001020969	-0.005038209	0.02274268
1	6.36E-17	-9.16E-18	0.309007502	0.032118226	0.020908307	-0.056115458	-0.050775982	0.075013827	0.000201348	-9.61E-05	0.065263342	0.020305992	0.004891069	-0.00304793	-0.026938866	0.015755094	0.003680456	0.001631732	0.021131781
1	6.04E-17	-1.14E-17	0.307316606	0.032884553	0.016281098	-0.066470259	-0.050896749	0.075106104	-0.001370055	0.002924322	0.065343897	0.020686451	0.003375769	-0.003537069	-0.026375673	0.01583685	0.002578515	0.001495933	0.022338494
1	2.48E-17	-2.42E-17	0.297037686	0.03158408	0.012932343	-0.09230534	-0.055319933	0.074283392	-0.000621354	0.000823411	0.061666053	0.017854216	-0.000118222	-0.002992358	-0.025562942	0.015240568	0.00408439	-0.000140427	0.020401983
1	1.01E-16	-5.16E-19	0.299072912	0.026107245	0.050543806	0.001665395	-0.051906055	0.077816719	0.010153065	-0.011407988	0.064754848	0.017124384	0.015065758	-0.002993263	-0.033594765	0.017971237	0.011828369	0.005072122	0.014475743
1	2.24E-17	5.98E-18	0.310723395	0.034834795	0.022222105	-0.036459379	-0.045227941	0.077583548	0.002488239	-0.029267699	0.05983683	0.025346481	0.005666337	0.003400915	-0.021565874	0.014986119	-0.001128811	-0.000211676	0.02002255
1	2.11E-17	6.19E-18	0.310480725	0.034560049	0.021429312	-0.035833471	-0.044894687	0.077613323	0.002562816	-0.028718142	0.060368159	0.025134819	0.005451595	0.003542732	-0.021630129	0.015139008	-0.000990236	-0.000174385	0.02016443
1	6.13E-17	6.59E-18	0.302765527	0.032821606	0.02063199	-0.023940861	-0.040271879	0.078802447	0.002618579	-0.024697347	0.065031769	0.0236419	0.006254242	0.004526641	-0.022175611	0.016183156	-0.000267318	0.003213079	0.020438244
1	1.21E-16	2.10E-18	0.294837977	0.035594595	0.022072288	-0.006832093	-0.039922098	0.078048858	0.003308729	-0.019688704	0.064184379	0.023235229	0.006532145	0.0016729	-0.026713859	0.014831049	0.001736186	0.002507046	0.020688418
1	1.50E-18	7.05E-18	0.311900725	0.033827839	0.017905483	-0.036818226	-0.044847378	0.077357994	0.002900731	-0.027435315	0.061348853	0.024622114	0.004156436	0.003891728	-0.021754919	0.015520796	-0.000569455	-0.001128983	0.02075121
1	4.82E-17	1.42E-18	0.346141446	0.03218925	0.026550847	-0.030915096	-0.04616796	0.070493422	0.002794203	-0.014005113	0.06555591	0.020667604	0.005917803	0.00181124	-0.023304672	0.011796857	0.00365174	-0.002033221	0.017973949
1	8.29E-17	-6.12E-18	0.341945447	0.041020229	0.040846959	-0.031222134	-0.042793245	0.066617183	0.007245086	-0.019514893	0.056586233	0.025681827	0.008469427	0.000792925	-0.027600915	0.010153974	0.00762714	-0.00155285	0.018560261
1	2.10E-16	-1.52E-17	0.375046132	0.026615311	0.012198632	0.000543046	-0.034942137	0.067279297	0.011172144	-0.009639324	0.065557157	0.019822997	0.002927734	0.000726997	-0.0245914	0.013395567	0.011387199	-0.001221879	0.016133227
1	7.48E-17	8.97E-18	0.403393998	0.022245334	0.029548822	-0.017986747	-0.042844822	0.071789363	0.006036712	-0.008721205	0.071943981	0.014771337	0.007193843	0.00106621	-0.018579013	0.010258585	0.003840974	-0.002466019	0.012026551
1	-2.54E-17	2.50E-18	0.278343585	0.026002808	0.023752021	-0.00886953	-0.042765015	0.078359125	-0.004677816	-0.018538673	0.066590244	0.015609863	0.011065519	0.00127494	-0.021650386	0.01764564	-0.00182816	-0.001333389	0.022215271
1	-2.26E-17	4.03E-18	0.268462635	0.020457791	0.012312816	0.017262103	-0.037068778	0.08430819	-0.000950927	-0.016334807	0.071097534	0.015679441	0.010322591	0.00790244	-0.020308689	0.021762547	-0.001064507	-0.002699683	0.02399438
1	-7.13E-17	-3.08E-18	0.267145706	0.022058209	0.008650565	0.010810286	-0.039738218	0.086065795	-0.001897179	-0.018336399	0.070734192	0.016509216	0.007111838	0.006005275	-0.020305504	0.022757728	-0.002001499	-0.000743098	0.024035891
1	-6.38E-17	-6.84E-18	0.266684994	0.022304877	0.008372939	0.015934573	-0.039076112	0.085825348	-0.002132206	-0.017240762	0.072948291	0.017124423	0.007641476	0.007827702	-0.020954273	0.021987511	-0.002620281	-0.001795984	0.024387651
1	5.40E-17	-1.61E-17	0.261976528	0.023977141	0.009324978	0.03173291	-0.037341105	0.084940789	-0.003405334	-0.020141917	0.074367566	0.018393887	0.009802265	0.011486199	-0.021052894	0.020716871	-0.005114925	-0.004995173	0.024907182
1	-5.09E-17	2.03E-18	0.253092059	0.031461756	0.030116325	-0.017195921	-0.041503188	0.081705338	-0.009139563	-0.02195286	0.064808093	0.015784354	0.013857093	-0.001257548	-0.023000108	0.01926874	-0.003743188	-0.000759093	0.023087203
1	-9.89E-17	2.78E-18	0.255628895	0.039424571	0.030115831	-0.022312268	-0.044785405	0.075726953	-0.007720943	-0.014981017	0.071904814	0.021434082	0.013367289	-0.00299708	-0.026802109	0.014891117	-0.002860179	0.004674165	0.024910512
1	-9.87E-17	-5.38E-18	0.245513825	0.038621841	0.024222738	-0.029605066	-0.046266003	0.075679946	-0.004870979	-0.022027308	0.069502104	0.021816655	0.010142547	0.001783413	-0.029267846	0.015507763	-0.001221613	0.004314282	0.027408546
1	1.26E-16	4.09E-18	0.37746682	0.028615966	0.02038931	-0.040481015	-0.061560122	0.050138504	-0.002158037	-0.01218095	0.061142156	0.020354671	0.00140268	-0.009976314	-0.019678506	-0.002338572	0.003342569	-0.002223753	0.016495192
1	1.36E-16	6.22E-18	0.373892351	0.023409484	0.014308353	-0.043488671	-0.060609148	0.053277804	-0.006444255	-0.011213429	0.06466479	0.018608929	0.001012591	-0.013901162	-0.019197751	-0.002334231	0.001045867	5.24E-05	0.016929927
1	-3.83E-17	4.65E-18	0.389191761	0.012637946	0.033871942	-0.061368332	-0.055949042	0.04918873	0.00307015	-0.003317766	0.062203595	0.008039136	0.00415924	-0.005402101	-0.021622297	0.000919188	0.00465269	0.001509597	0.018103189
1	-4.04E-17	1.06E-17	0.385291383	0.009106497	0.035753249	-0.060660124	-0.054532428	0.048988342	0.003998112	-0.00267461	0.059234645	0.005807839	0.005150236	-0.005068169	-0.021234225	0.001167361	0.004447346	0.000370398	0.017160563
1	-3.59E-17	1.14E-17	0.384918086	0.008667636	0.035577829	-0.06101013	-0.054825339	0.048976583	0.003830629	-0.002953719	0.059137871	0.005473401	0.00528211	-0.004640924	-0.021356552	0.000959095	0.004400824	-6.01E-05	0.017419385
1	-1.04E-16	1.40E-17	0.381637292	0.007148749	0.042275617	-0.054402428	-0.047467725	0.048701261	0.008299318	0.00248944	0.053944162	0.005336085	0.00558285	-0.010048206	-0.018735369	0.004506606	0.004614745	0.003607738	0.011603809
1	3.54E-17	1.54E-18	0.369445142	0.005910501	0.022770039	-0.06863368	-0.040954245	0.081545984	-0.005109212	-0.060508353	0.05640921	0.004624927	-0.000136064	0.001278416	0.007050088	0.015386368	-0.006455091	-0.007000307	0.021317262
1	3.90E-17	5.23E-18	0.366309957	0.007399685	0.023821716	-0.071548642	-0.041220223	0.082627137	-0.005636554	-0.061293605	0.056837404	0.005409464	0.00040938	0.002056119	0.007646953	0.015701478	-0.006760729	-0.007926011	0.020809811
1	8.94E-17	1.08E-17	0.374818175	0.009873838	0.023858631	-0.067412822	-0.045690696	0.08450047	-0.007479654	-0.063805087	0.060879626	0.005841655	0.000779216	0.004044227	0.006612337	0.015851024	-0.006719121	-0.009050993	0.02075984
1	9.04E-17	1.05E-17	0.381971268	0.011454901	0.019156633	-0.063704115	-0.046518781	0.083223968	-0.007228398	-0.063508931	0.063601166	0.006541131	0.000175491	0.005082204	0.007417989	0.015251084	-0.005938866	-0.008530826	0.022185832
1	1.23E-16	1.79E-17	0.410100505	0.018519551	0.00840753	-0.060174631	-0.049996491	0.080360174	-0.007113808	-0.066461743	0.069121111	0.01003654	-0.002562509	0.014060456	0.011504348	0.013234803	-0.006835927	-0.003770883	0.028072165
1	1.40E-16	2.44E-17	0.412382216	0.016364205	0.007595206	-0.070538794	-0.048654369	0.080246482	-0.007007968	-0.067793914	0.070240889	0.008247346	-0.003165552	0.015171949	0.014049201	0.013063212	-0.006607545	-0.002528256	0.028536837
1	1.81E-17	-1.18E-17	0.369600702	-0.000334965	0.017489192	-0.066390991	-0.033821933	0.086024664	-0.005624572	-0.069984124	0.053204351	0.000265447	-0.002710176	-5.02E-05	0.010956896	0.017826836	-0.007596853	-0.005451316	0.025349241
1	5.98E-17	-3.22E-18	0.43472542	0.004530713	0.028005511	-0.026818708	-0.071779564	0.040192301	0.007439749	-0.005456911	0.063257976	0.00920369	0.000996109	-0.006685383	-0.019261046	-0.002130356	0.003770652	0.002437778	0.010946367
1	5.92E-17	-3.45E-18	0.429660137	0.004942244	0.027553551	-0.025138561	-0.072164947	0.040184405	0.007400072	-0.004656386	0.063136186	0.009159811	0.000792843	-0.007086083	-0.019869886	-0.002204926	0.003829915	0.002942025	0.011436721
1	6.57E-17	-3.94E-18	0.430390673	0.005101861	0.026772178	-0.023113058	-0.072328911	0.03920754	0.007902878	-0.003529657	0.063512328	0.008893965	0.000376604	-0.007275498	-0.020089753	-0.002767334	0.004079299	0.003323126	0.011601515
1	7.67E-17	-4.45E-18	0.437029539	0.005340725	0.024842213	-0.021923761	-0.074048793	0.035525665	0.008651559	-0.001203866	0.064270372	0.008334092	-0.00060468	-0.00731548	-0.021265449	-0.004536422	0.004756954	0.003501801	0.011330609
1	1.09E-16	1.18E-18	0.470490869	-0.000209832	0.033284698	0.000262578	-0.070981693	0.025816056	0.009019528	-0.003734473	0.0680462	0.004660777	0.004374501	-0.002025272	-0.023079275	-0.012418984	0.00406995	0.004068859	0.007987989
1	1.33E-16	2.21E-18	0.464761311	-0.01699274	0.04177351	-0.003960696	-0.077805366	0.021324756	0.010569528	-0.0015119	0.065838946	-0.001670197	0.005080816	-0.001772528	-0.027847239	-0.015609345	0.002318728	0.005729344	0.009545152
1	1.29E-16	-4.70E-18	0.435550663	-0.046661169	0.049193509	-0.00646739	-0.080186023	0.019640779	0.008493174	0.002810308	0.06515553	-0.01317478	0.000827477	-3.30E-05	-0.033198284	-0.015354826	-0.004324901	0.00890934	0.009539366
1	1.31E-16	-4.74E-18	0.434584776	-0.0475356	0.048851489	-0.006815891	-0.080351259	0.019114196	0.00877691	0.003204808	0.064909577	-0.01371253	0.000587024	-0.000313108	-0.033468436	-0.015479172	-0.003993389	0.009017642	0.009402719
1	9.46E-17	-6.57E-18	0.424211344	-0.062246421	0.045441776	-0.009498049	-0.078504056	0.012749825	0.005196966	0.010502909	0.062302672	-0.024292414	-0.002989706	-0.001980998	-0.035353565	-0.017846203	-0.001951269	0.009489282	0.007470557
1	1.70E-16	-5.99E-18	0.430806007	-0.036522226	0.045704304	-0.045124896	-0.081248518	0.017874926	0.003702967	0.019744172	0.048877241	-0.021897015	-0.000728531	-0.009170921	-0.034919535	-0.02039987	0.011362327	0.011653985	0.010115129
1	1.10E-16	-7.05E-18	0.434579654	-0.048890591	0.056290708	-0.003452841	-0.079256112	0.025076933	0.00431417	1.98E-05	0.067737817	-0.011722176	0.001850203	0.003962614	-0.032289007	-0.013797952	-0.010974342	0.008978293	0.011130669
1	1.32E-16	5.79E-18	0.466200452	-0.019138457	0.04241632	-0.001740054	-0.078809704	0.019128646	0.010688458	-0.002565693	0.065550916	-0.002626902	0.004929574	-0.001338635	-0.028716412	-0.017303645	0.001764774	0.006488811	0.009442181
1	1.74E-16	1.37E-17	0.481577853	-0.030871916	0.061860226	0.008960357	-0.067134034	0.018570585	0.013503696	0.001977485	0.065879317	-0.001192913	0.00676858	-0.007137605	-0.029340703	-0.013632239	-0.005566105	0.011483628	0.015712053
1	1.32E-16	-6.31E-18	0.445164051	-0.02042326	0.033405816	-0.002040168	-0.087782364	0.014485995	0.00964956	0.001960797	0.060308696	-0.007710269	0.002322706	-0.006648985	-0.028580794	-0.020099875	0.00481971	0.009887492	0.0109558
1	1.31E-16	-1.21E-17	0.438968936	-0.03214476	0.035263117	-0.003505933	-0.093032661	0.011313797	0.008755251	0.003378062	0.059435962	-0.013979466	0.00186864	-0.006266893	-0.032073079	-0.021579594	0.003867905	0.009507199	0.012151586
1	1.58E-16	-8.88E-18	0.440012859	-0.031415969	0.036502278	-0.002821277	-0.09581078	0.010767437	0.00770416	0.000429957	0.05940114	-0.013059999	0.003054447	-0.004735187	-0.034583326	-0.02337785	0.004184866	0.008903021	0.013206483
1	1.36E-16	1.10E-17	0.460114705	0.019732067	0.023900099	0.003809898	-0.072772914	0.023268675	0.012481113	-0.001815922	0.061438061	0.012283442	0.002952322	-0.009717318	-0.016515217	-0.016461746	0.009060733	0.01269613	0.0072334
1	8.71E-17	3.26E-18	0.503706734	0.025529316	0.024159209	0.023033889	-0.056838123	0.027021788	0.006542417	-0.00939948	0.074544575	0.013278971	0.006570128	0.001184518	-0.01593058	-0.012243356	0.006681214	0.001534614	0.002934498
1	8.89E-17	-4.16E-18	0.503137229	0.026757475	0.027198012	0.009565858	-0.067471811	0.023827432	0.006202568	-0.015422262	0.067538697	0.010085667	0.004787486	0.003386646	-0.017525976	-0.012167537	0.007463558	0.002763235	0.000311548
1	9.89E-17	-2.24E-18	0.496003553	0.02196143	0.024056775	-0.007882692	-0.078048751	0.025076331	0.010189094	-0.015507846	0.069124718	0.005575764	-0.00043835	0.000736075	-0.021391353	-0.009511257	0.010119493	0.00492089	0.001798167
1	8.27E-17	4.25E-18	0.516885198	0.029803378	0.022760061	0.037830994	-0.050895335	0.028716246	0.005426232	-0.012527143	0.074985567	0.015321346	0.009444702	-0.001067161	-0.010689527	-0.010608035	0.003935424	0.001671242	0.001682203
1	8.93E-17	-7.41E-18	0.439900772	0.007703741	0.017928778	-0.026826442	-0.07871879	0.030973253	0.010114679	0.004570385	0.06461323	0.0083768	-0.004349502	-0.009170027	-0.023149574	-0.005647467	0.006422534	0.003690648	0.011874917
1	8.16E-17	-9.70E-18	0.438502472	-0.000711923	0.015367921	-0.025204149	-0.084262494	0.021563299	0.010927322	0.007590857	0.064269255	0.004306929	-0.005658467	-0.008460186	-0.026234345	-0.009742652	0.006671044	0.004686264	0.013078501
1	1.71E-16	-1.07E-18	0.429226672	-0.029667071	0.021909261	-0.04703302	-0.106819062	-0.006522536	0.006480602	0.022910668	0.05260405	-0.010517418	0.001621324	0.000212353	-0.040876447	-0.024105027	0.002123692	0.005390182	0.016732761
1	5.06E-17	-1.46E-17	0.439042673	-0.003961874	0.010664679	-0.017946014	-0.085560744	0.016891393	0.012993432	0.007565153	0.066672337	0.002933971	-0.009014817	-0.009693388	-0.02645096	-0.011258227	0.008074051	0.005729212	0.01366108
1	1.12E-16	-8.45E-18	0.444769427	0.019445585	0.012517185	-0.034324903	-0.078313663	0.035633221	0.010971765	0.008151632	0.06538306	0.012760293	-0.007364059	-0.012108882	-0.022083095	-0.00259516	0.008118582	0.002852911	0.011234185
1	1.53E-16	-2.24E-17	0.47666038	0.052333724	-0.002619489	-0.005666039	-0.070104435	0.038456434	0.013065871	0.005518587	0.077458418	0.019672776	-0.00853062	-0.00693454	-0.014312568	-0.002274198	0.010751873	0.003313588	0.003887775
1	6.79E-17	-8.92E-18	0.349828389	0.005624015	0.035594136	0.011062816	-0.050809393	0.069219223	0.009603833	-0.009412108	0.061823586	0.010448138	0.004375864	-0.011537015	-0.008144411	0.009265906	0.000340969	0.010427886	0.01988161
1	3.53E-17	-2.86E-18	0.404150324	0.006292056	0.02807156	-0.024162234	-0.073381176	0.043372671	0.005559562	-0.004724771	0.061339301	0.009837179	0.001239763	-0.008288152	-0.021920603	-0.000688679	0.003277041	0.003983603	0.013128898
1	6.33E-17	-2.20E-18	0.378952548	-0.003084346	0.033123154	-0.008129423	-0.078632389	0.040978494	0.003500117	-0.008460918	0.060452754	0.006960209	0.003101111	-0.006961623	-0.026611991	-0.002704787	0.000264754	0.004529438	0.014787618
1	9.05E-17	-4.41E-18	0.393636454	-0.016615081	0.037584315	0.004389137	-0.085359151	0.031608403	0.003865547	-0.008286466	0.061808477	0.002714859	0.002046281	-0.006834486	-0.028035796	-0.0076341	-0.001080752	0.004796685	0.014765175
1	1.09E-16	-5.67E-18	0.437627314	0.011888195	0.050321122	0.023666861	-0.075699976	0.043063518	0.008048462	-0.006873798	0.061091789	0.00942047	0.006482628	-0.010968101	-0.021027847	-0.007846641	0.001147866	0.007406217	0.012938206
1	1.16E-16	-6.66E-18	0.439657568	0.01192964	0.053074492	0.020075156	-0.078149435	0.041556147	0.007100065	-0.007700866	0.059856413	0.00931225	0.00703972	-0.011311301	-0.021560273	-0.009134326	0.000329283	0.00721842	0.012790008
1	1.51E-16	-9.55E-18	0.443771123	0.009493388	0.054193903	0.018093719	-0.0796734	0.035728287	0.005264927	-0.007173086	0.05956222	0.005739751	0.007099817	-0.011395924	-0.021721543	-0.011596163	-0.000370651	0.008658258	0.013358231
1	1.60E-16	-3.21E-18	0.45966934	0.021121384	0.039412812	0.037634458	-0.073394555	0.032568223	0.00452537	-0.010909866	0.06275083	0.011313351	0.006544192	-0.009203309	-0.016790479	-0.012868702	-0.002104032	0.00686741	0.011973118
1	7.66E-17	-5.18E-19	0.44293563	0.022610238	0.039479401	0.051609623	-0.057984642	0.0560842	0.015077921	-0.00160298	0.067877876	0.012617252	0.00500387	-0.010595597	-0.015289986	-0.000567714	0.0066839	0.009483014	0.013082898
1	1.18E-16	-6.80E-18	0.389253903	-0.051849408	0.036610181	0.011020662	-0.100309651	0.011920521	0.00199981	-0.008844825	0.064121925	-0.007067355	-0.001960106	-0.004304383	-0.0340237	-0.014442417	-0.00423989	0.003687939	0.015772889
1	3.37E-17	3.89E-18	0.31223876	0.017373153	0.028844785	-0.017797711	-0.069204148	0.060303493	3.74E-05	-0.013578266	0.056105179	0.013460583	0.007958038	-0.005595443	-0.029121232	0.006509401	-0.000318218	0.004579203	0.01692841
1	8.00E-17	7.35E-18	0.299584969	0.013287059	0.031850922	-0.029736488	-0.067470861	0.060538535	0.001567177	-0.005103719	0.055907841	0.010923116	0.010228536	-0.003827824	-0.033689978	0.002738316	0.00212554	0.003816366	0.017700256
1	8.88E-17	1.19E-17	0.290769714	0.005497558	0.032222792	-0.033423277	-0.066917159	0.057616152	0.003849524	-0.002500078	0.053266929	0.005750337	0.009612627	-0.00456545	-0.034693751	-0.002080109	0.003436048	0.003463695	0.016430367
1	-6.74E-17	1.93E-18	0.289466766	0.038312298	0.020696306	-0.003394973	-0.065889584	0.072909557	-0.004975187	-0.031872016	0.053522254	0.022284798	0.007252105	-0.007771841	-0.022807533	0.019322889	-0.004992144	0.00594914	0.017018307
1	-1.87E-16	-5.69E-19	0.297168822	0.037369193	0.019469762	-0.055828318	-0.068870555	0.069899189	-0.001586053	0.003694803	0.05169537	0.021093414	-0.000255678	-0.019295316	-0.024194383	0.014009071	0.006811186	0.009497976	0.020255723
1	7.08E-17	-1.23E-17	0.46501773	0.007240401	0.018803798	-0.031546018	-0.085282538	0.032056776	0.020743719	-0.014409984	0.075463918	0.01260796	0.001329223	-0.003707644	-0.014137503	-0.005968169	0.009261317	0.001288956	0.009067161
1	7.49E-17	-3.36E-18	0.45384792	-0.006573597	0.025664538	-0.025964329	-0.079446911	0.027750589	0.018502959	-0.015285482	0.076495745	0.006245099	0.002117897	0.001065626	-0.018004846	-0.011137709	0.007618169	0.000454727	0.00955509
1	1.06E-16	-1.47E-18	0.439300251	-0.018436463	0.030230268	-0.012330732	-0.078024658	0.028450007	0.016335149	-0.010724572	0.071705164	0.003021661	0.000513342	0.00034727	-0.021091561	-0.012586296	-3.68E-05	0.003253678	0.012251068
1	1.31E-16	8.32E-18	0.381438137	-0.011013161	0.033598558	-0.015687431	-0.077944769	0.03703778	0.00756662	-0.002488448	0.056614971	-0.001674671	0.005067552	-0.001625967	-0.02843039	-0.010705411	0.002559514	-0.000599082	0.011666584
1	1.56E-16	9.47E-18	0.333172097	-0.003399	0.029669849	-0.002283297	-0.091204786	0.032440829	0.008440298	-0.003089111	0.053572162	-0.000803227	0.009970508	0.011971698	-0.035241013	-0.021981082	0.004093716	-0.008756808	0.010942795
1	6.85E-17	-9.34E-18	0.510653665	0.006731664	0.028293529	-0.027690309	-0.071657404	0.029769715	0.008649239	-0.001477171	0.063597327	0.01159073	-0.000246046	-0.007643447	-0.014440756	-0.005173393	0.004087742	0.002450552	0.004160994
1	5.41E-17	-3.63E-18	0.523512406	-0.013067818	0.036858613	-0.027989873	-0.082601258	0.028062479	0.009972713	-0.001072039	0.063846805	0.008394968	-0.000422386	-0.008382263	-0.017830183	-0.004156197	0.003833708	0.003027206	0.003701872
1	5.11E-17	2.88E-18	0.570114254	-0.012142065	0.039485707	-0.023521192	-0.076184894	0.013811656	0.006171632	0.008164496	0.068774808	0.00666846	0.00020517	-0.01356209	-0.015772747	-0.005572927	0.003166265	0.003505278	-0.001547203
1	4.53E-17	3.67E-18	0.578186477	-0.001849052	0.038062686	-0.022087743	-0.073196785	0.014609829	0.006023408	0.008794666	0.070339863	0.00779958	0.000968975	-0.01368148	-0.01427741	-0.005561496	0.003232198	0.002495735	-0.002749811
1	2.83E-17	2.18E-18	0.583715644	0.030287506	0.03309229	-0.020392072	-0.057825737	0.019386504	0.005616441	0.015971844	0.074085974	0.007097355	0.002106195	-0.015856673	-0.010294015	-0.005039346	0.002761084	0.001026589	-0.005553563
1	-1.02E-18	5.65E-19	0.579838778	0.032962042	0.034128764	-0.020177813	-0.057028248	0.020842984	0.001992985	0.011655154	0.071574006	0.006051349	0.004970602	-0.011931825	-0.008121574	-0.004785206	0.001780673	2.97E-05	-0.006521294
1	-4.98E-17	9.67E-18	0.576233229	0.054303085	0.030275617	-0.048847101	-0.059830511	0.024198545	0.002433532	0.022876884	0.072096086	0.009287726	0.006427492	-0.008862929	0.000673121	-0.004736921	0.003104309	-0.003568852	-0.009912611
1	-8.88E-18	3.80E-18	0.579859546	0.051122846	0.023552782	-0.043092471	-0.054714603	0.030723718	0.007002165	0.02876034	0.07155559	0.005813859	0.00431478	-0.009154825	0.002931998	-0.005514076	0.001992263	-0.004864784	-0.007866298
1	3.59E-17	7.00E-18	0.583660595	0.062957587	0.006259088	-0.033887121	-0.043557149	0.042423999	0.01012193	0.032970558	0.071409818	0.005907855	-0.000887155	-0.008844093	0.015319301	-0.00425197	0.001864549	-0.00484064	-0.007589028
1	-2.26E-17	-1.52E-17	0.579001854	0.018918462	0.04740674	-0.051348598	-0.068515715	0.018619371	0.00954791	0.031620254	0.070769211	-0.001480227	0.011305365	-0.010425699	-0.019372203	-0.009842407	1.63E-07	-0.007562128	-0.004292387
1	3.68E-17	-8.93E-20	0.559918965	0.033231828	0.026412634	-0.021589605	-0.051559006	0.023500494	0.009953357	0.025702628	0.075864734	0.005400176	-0.000621226	-0.02004643	-0.010910611	-0.003907702	0.003880687	0.002333783	-0.00440446
1	6.60E-17	-9.10E-18	0.535170966	0.044425175	0.025137088	-0.032485445	-0.044787716	0.033489764	0.011280019	0.031977862	0.074754631	0.007532446	-0.000825054	-0.018995847	-0.008128091	5.40E-05	0.004422236	0.003029848	-0.001980909
1	1.25E-16	-1.89E-17	0.509211793	0.059014912	0.035459004	-0.027836214	-0.049463901	0.036784966	0.010449692	0.028059326	0.079646672	0.011823986	0.003704448	-0.016076327	-0.0053386	0.004285438	0.001979492	0.004511348	-0.003554068
1	1.23E-16	-2.34E-17	0.476285052	0.060580899	0.036054018	-0.064419441	-0.042991837	0.050280072	0.021133392	0.045489868	0.072426576	0.00739407	-0.010640316	-0.033879987	-0.006483662	0.010019208	0.009099171	0.008087058	0.010794305
1	5.54E-17	-1.41E-17	0.520370169	0.048298875	0.012828916	-0.054922152	-0.029074948	0.046576319	0.014273528	0.046128533	0.068093756	0.006772947	-0.005643656	-0.020167198	-0.00633604	0.002348217	0.007727329	0.00270215	0.003543404
1	3.98E-17	5.50E-18	0.592692851	0.033427262	0.030814255	-0.011883324	-0.056829817	0.019293749	0.005469496	0.009490176	0.07659615	0.009752068	0.002162322	-0.01397121	-0.010343243	-0.00558242	0.002759785	0.000986477	-0.006180887
1	6.44E-17	3.54E-18	0.56890116	-0.037439544	0.044101717	-0.025282223	-0.081032846	0.006034767	0.004998045	0.010342864	0.066872013	0.003146175	-0.001445153	-0.01536739	-0.018667143	-0.006176653	0.002730818	0.006217437	-0.000678802
1	1.16E-16	6.23E-18	0.500565103	-0.118045399	0.059015348	-0.038217426	-0.103787895	-0.005859923	0.001637522	0.021507719	0.067883417	-0.007891425	-0.01030087	-0.01794344	-0.033354929	-0.002031565	0.00436815	0.014062175	0.006996881
1	1.72E-16	-1.45E-18	0.447982336	-0.166574027	0.066174323	-0.049497634	-0.111979629	0.005936544	-0.006709917	0.023513924	0.069519981	-0.004209698	-0.014708711	-0.022609251	-0.033279503	0.006479688	0.009328872	0.015165592	0.012655595
1	1.90E-16	1.41E-17	0.387364277	-0.123006965	0.026486836	-0.036234485	-0.1166243	-0.016185523	-0.015343821	0.020358994	0.071240256	-0.008157205	-0.011307651	-0.011571277	-0.032934469	0.005291447	0.010087679	0.012141227	0.017129002
1	1.89E-16	1.36E-17	0.382068796	-0.13200165	0.024646542	-0.034184531	-0.117796092	-0.019486166	-0.016846871	0.02206582	0.070981485	-0.009743909	-0.012240025	-0.011168267	-0.033384164	0.006077962	0.010204517	0.012800598	0.017746555
1	2.05E-16	2.55E-17	0.42310298	-0.00782471	0.031983623	-0.053862745	-0.105455805	0.011912682	-0.002013034	0.000402771	0.074727543	0.007836513	0.000217394	-0.011902548	-0.027857387	-0.003805763	0.009084012	0.003760575	0.011996118
1	5.26E-17	-4.30E-18	0.537932187	-0.01876983	0.039172742	-0.028147366	-0.086832579	0.026920871	0.011027647	-0.002156593	0.063125079	0.008423043	-0.000759162	-0.007723705	-0.017818482	-0.004669357	0.003689217	0.003124019	0.003074417
1	5.31E-17	-4.30E-18	0.538971346	-0.018852439	0.039280904	-0.028142339	-0.087007319	0.026909387	0.011084033	-0.002240041	0.063032883	0.008410349	-0.000790618	-0.007705422	-0.017731283	-0.004681328	0.003669047	0.003159707	0.00300966
1	7.59E-17	-4.91E-18	0.564685904	-0.026504473	0.045526544	-0.029857696	-0.095088441	0.025436274	0.012524624	-0.004905619	0.060200432	0.007101954	-0.001943355	-0.007138639	-0.015866482	-0.005621976	0.00227389	0.005229758	0.001651595
1	7.91E-17	-4.07E-18	0.568768583	-0.024434339	0.045767115	-0.030681878	-0.095305719	0.026212279	0.013209348	-0.006077141	0.060008898	0.0073525	-0.001940873	-0.007270705	-0.015010094	-0.005438588	0.002425622	0.005187424	0.001197556
1	1.02E-16	1.78E-18	0.546714698	-0.004922539	0.033548865	-0.029199781	-0.0902467	0.033779441	0.009841929	-0.011160353	0.060755004	0.006940308	-0.002193048	-0.006830637	-0.015237273	-0.003624612	0.004095913	0.004692646	0.00068519
1	2.74E-16	3.19E-19	0.581910051	0.029188753	0.020076413	-0.039930211	-0.079120378	0.041919114	0.003241325	-0.018495404	0.070394589	0.017080987	-0.007330138	-0.008679757	-0.00845503	-0.00171987	0.00344959	0.000237056	-0.001376834
1	2.91E-16	2.59E-19	0.570885532	0.032745802	0.020837835	-0.044137801	-0.083518687	0.043475053	0.001744476	-0.019874398	0.071242691	0.019043732	-0.007026627	-0.007261927	-0.008477171	-0.001460936	0.003726445	-0.000827723	-0.001283532
1	4.98E-17	8.38E-18	0.50861171	-0.000257428	0.027116262	-0.02291538	-0.090052937	0.037854288	0.009354443	-0.013066409	0.057222983	0.002006868	-0.000162821	-0.005559815	-0.018487494	-0.002627116	0.006082842	0.006172699	0.001081858
1	-3.54E-17	1.67E-18	0.479549365	0.011114174	0.02714584	-0.02138564	-0.081965328	0.046114925	0.006175205	-0.023019461	0.051548014	0.000957705	0.012295207	-0.001808929	-0.018399789	0.00784736	0.006027165	0.003378895	0.001884009
1	1.86E-16	-3.56E-17	0.674692677	-0.15802544	0.094830278	-0.020601531	-0.161708125	-0.011234454	0.004974848	0.006193744	0.040319627	-0.01227642	-0.012453039	0.001963505	-0.024738287	-0.019651814	-0.014918417	0.025241733	0.003011415
1	4.86E-17	-3.38E-18	0.573028564	-0.011057052	0.036141287	-0.024531882	-0.085697697	0.028759786	0.012847187	-0.003850124	0.06104322	0.009856414	-0.001120469	-0.00732038	-0.014324709	-0.003866724	0.004686116	0.002106365	0.000429609
1	7.18E-18	-2.19E-18	0.611112721	-0.022804746	0.032351008	-0.022276612	-0.084525558	0.028661711	0.00824787	-0.02165382	0.059555801	0.007008083	-0.003993353	-0.00579583	-0.020260914	-0.00774722	-6.68E-05	0.008423848	-0.004476381
1	2.10E-18	-9.36E-19	0.637046897	-0.032614743	0.04319433	-0.023934636	-0.096759616	0.024373541	0.012509347	-0.02904641	0.054309459	0.008805773	-0.002641524	-0.004459905	-0.022978886	-0.010741795	0.001034441	0.008817985	-0.005503707
1	-1.14E-16	-1.48E-17	0.476327426	-0.090808222	0.0464941	-0.032283363	-0.106982032	0.011013461	0.012286878	0.004030285	0.078007885	0.012624698	0.00278976	-0.001970534	-0.043224721	-0.009820602	0.007171732	-0.005719961	0.011492423
1	5.19E-17	-2.88E-18	0.482808682	-0.002224795	0.031749142	-0.030139953	-0.077026146	0.034361952	0.009483261	0.001323665	0.064981959	0.00779609	-0.000445409	-0.009775324	-0.019613429	-0.001677035	0.005168483	0.002651239	0.005348713
1	7.32E-17	1.30E-17	0.530129256	-0.011840278	0.040834419	-0.020013021	-0.094846242	0.01606381	0.01549169	-0.002768254	0.062335512	-0.003582875	-0.002189694	-0.010758348	-0.018657706	-0.011607947	0.00782551	0.001796076	0.000315856
1	7.97E-17	1.15E-17	0.528775482	-0.014086789	0.043150735	-0.019338438	-0.095760301	0.015939414	0.015059299	-0.004221723	0.062558395	-0.003926549	-0.002632675	-0.011071617	-0.019218395	-0.011860968	0.00788685	0.002448808	0.000790303
1	8.86E-17	1.48E-17	0.529839791	-0.014712304	0.052017457	-0.026086432	-0.102313781	0.018192025	0.013928621	-0.002643118	0.060146351	-0.006576248	-0.003394568	-0.012215291	-0.018868321	-0.012362696	0.009148361	0.003893949	0.001018097
1	9.34E-17	1.51E-17	0.5068823	-0.01540553	0.049660943	-0.034030853	-0.104624794	0.022106373	0.012440006	-0.002756484	0.058611813	-0.004478418	0.000255809	-0.012154973	-0.019203822	-0.009137615	0.007243884	0.00212788	0.002012377
1	8.89E-17	1.20E-17	0.502000599	-0.020015148	0.050962336	-0.039163452	-0.107991473	0.020827074	0.013096202	-0.002581921	0.058621615	-0.004469697	0.001931324	-0.011520292	-0.019751021	-0.00720295	0.006573472	0.000847411	0.002527413
1	9.34E-17	1.21E-17	0.50191417	-0.022734571	0.051731684	-0.038497918	-0.108414298	0.018797088	0.013577569	-0.0022031	0.058304421	-0.005441184	0.002488042	-0.011875292	-0.020584789	-0.007727877	0.006871426	0.000907302	0.002330545
1	6.42E-17	7.28E-18	0.486819141	-0.033407325	0.053991071	-0.025766445	-0.099204835	0.014010625	0.009807389	0.00109405	0.05770464	-0.011280034	0.002895143	-0.014777554	-0.023435116	-0.009050095	0.005548612	0.004477803	0.002233006
1	9.58E-18	-5.00E-18	0.473676804	-0.041613897	0.053729646	-0.003814246	-0.089519401	0.009864729	0.006428361	-0.000492255	0.056682601	-0.012091585	0.002731616	-0.013744594	-0.024500241	-0.011099647	0.002832092	0.006984784	0.002230215
1	1.02E-16	1.76E-17	0.487599242	-0.034205075	0.056644311	-0.039932588	-0.101753187	0.0142314	0.01012225	0.006463494	0.058356931	-0.016288237	0.003517918	-0.019052273	-0.02504846	-0.007865109	0.007562004	0.005041104	0.002135962
1	1.95E-16	2.04E-17	0.519516983	-0.049187737	0.060165482	-0.044672455	-0.126112531	-0.004924944	0.025333798	-0.000780984	0.054412602	-0.012358842	0.010125631	-0.013442412	-0.029222622	-0.013756443	0.012884782	-0.002679153	-0.000428289
1	3.44E-17	5.13E-18	0.494723061	0.000780025	0.045074662	-0.054748689	-0.109200769	0.039974186	0.00914741	-0.006262594	0.061964992	0.005734515	-0.001098934	-0.00673279	-0.011923277	0.001546244	0.002324406	-0.001927434	0.00545573
1	2.44E-17	4.03E-18	0.489654422	0.001077943	0.046471613	-0.048802014	-0.109259896	0.040277596	0.010547575	-0.005803041	0.062927942	0.005742312	-0.001215203	-0.007760464	-0.012894712	0.004654103	0.001970896	-0.000708098	0.005511878
1	9.57E-17	3.22E-18	0.452834543	-0.060873589	0.063255056	-0.037625731	-0.102336349	0.023753635	-0.016412537	0.00628567	0.06707119	-0.00591521	0.004848457	0.006241253	-0.016748323	0.001339454	-0.017807365	0.004149122	0.008330081
1	9.51E-17	1.81E-17	0.545119548	-0.014947858	0.062866534	-0.02834032	-0.107834179	0.018166258	0.013648034	-0.000900321	0.058536154	-0.010677426	-0.006452207	-0.013464472	-0.018290519	-0.01488246	0.011659228	0.006514096	0.000646589
1	7.95E-17	2.24E-17	0.556981193	-0.057297907	0.048227554	-0.019404846	-0.115365765	-0.00207777	0.025645514	0.004316351	0.050588014	-0.01275442	-0.009310533	-0.008720126	-0.026410342	-0.010373637	0.011301136	0.007107476	-0.002851481
1	-3.40E-17	1.35E-18	0.578736637	-0.015178928	0.018597782	0.004730825	-0.087544577	0.012843311	0.027779219	-0.006121273	0.052169367	-0.008589773	-0.000342031	-0.009184889	-0.021277825	-0.01587337	0.01298448	0.002665853	-0.010720703
1	9.83E-17	1.86E-17	0.547857093	-0.010753319	0.067127332	-0.029817719	-0.108497069	0.020193647	0.012370433	-0.000976287	0.058920664	-0.011523399	-0.00695132	-0.014262399	-0.017326093	-0.015983466	0.012340902	0.007128274	0.00090252
1	9.60E-17	2.47E-17	0.556893204	-0.005086663	0.096022148	-0.040366765	-0.119160779	0.027562419	0.004025627	0.001460754	0.05472805	-0.019590899	-0.011125668	-0.018400176	-0.015000748	-0.02316959	0.016366193	0.011476163	0.003784504
1	8.02E-17	9.08E-18	0.527385106	-0.015332646	0.040786596	-0.015886308	-0.093471819	0.014855378	0.015267856	-0.005907945	0.063779973	-0.002983709	-0.002594961	-0.010776511	-0.019753979	-0.011809892	0.007368606	0.002250119	0.001010953
1	7.86E-17	8.65E-18	0.526982446	-0.01605012	0.040205231	-0.014825656	-0.093031754	0.014460606	0.014969302	-0.006028299	0.063872311	-0.002992261	-0.002532542	-0.010618712	-0.020052077	-0.011877297	0.007090034	0.002114728	0.00104518
1	7.63E-17	7.30E-18	0.525109583	-0.015050524	0.038688387	-0.008787801	-0.090576295	0.01439404	0.014071848	-0.007064414	0.064341326	-0.002065213	-0.000825565	-0.009073585	-0.020642782	-0.012694464	0.006323604	0.001291423	0.000841308
1	6.58E-17	5.79E-18	0.522068634	-0.01745448	0.035063402	-0.00221293	-0.086671464	0.01252314	0.013711685	-0.007582939	0.066094781	-0.002303419	0.001039846	-0.007701652	-0.022053901	-0.014364943	0.00532187	5.56E-05	0.000372245
1	1.10E-16	1.53E-18	0.522247218	0.008241562	0.04265084	0.017890183	-0.086379944	0.023819657	0.006771228	-0.014937879	0.059697186	0.008774301	0.006680906	-0.000567722	-0.019102706	-0.012086061	0.00384048	-0.000512345	0.00127576
1	3.02E-17	3.55E-17	0.571080525	0.001560512	0.026504127	-0.019556037	-0.098002011	0.005809679	0.022935423	0.007219803	0.058777478	-0.007665398	0.000546685	-0.008668169	-0.013236159	-0.015575113	0.008941686	-0.004356128	-0.006886336
1	9.06E-17	1.25E-17	0.564123444	-0.020460982	0.040020829	-0.02581939	-0.104370979	-0.000333683	0.022212893	0.01075357	0.059005889	-0.011491487	7.95E-05	-0.01301527	-0.015450661	-0.020894578	0.008496516	0.001271498	-0.009404052
1	4.50E-17	3.39E-17	0.566447032	0.012083548	0.022881557	0.002084268	-0.081248336	0.008925663	0.020325614	0.008589118	0.067067451	0.005183601	-0.001386231	-0.011776581	-0.010633018	-0.025534806	0.006879257	-0.005958679	-0.010709801
1	6.81E-17	-7.56E-18	0.437221011	0.031553711	0.024302294	-0.022304869	-0.062244839	0.046163957	0.008247267	0.012907517	0.07047895	0.019422412	0.004710202	-0.016533375	-0.022120046	0.005183247	0.00670057	0.005720186	0.012928325
1	1.11E-16	-2.81E-18	0.427416156	0.034382858	0.026904722	-0.000166056	-0.054788029	0.052576262	0.006198035	0.007592107	0.073887734	0.01956733	0.009125805	-0.01424092	-0.021743773	0.005364968	0.007444578	0.006513785	0.016326104
1	1.15E-16	-1.70E-18	0.424512909	0.034793591	0.026097705	0.006146721	-0.052610916	0.053767064	0.00629891	0.007597706	0.074162031	0.019511426	0.009690835	-0.01462892	-0.020745956	0.005657527	0.007921119	0.006987111	0.01607293
1	1.04E-16	8.55E-18	0.413399457	0.041596845	0.026057808	0.006433429	-0.058362132	0.059052599	0.005299925	0.001261481	0.07710437	0.023233955	0.008933954	-0.009897845	-0.022405358	0.008402464	0.007301031	0.007930702	0.017135291
1	1.46E-16	4.64E-18	0.407086346	0.041654797	0.024208052	0.001291047	-0.059940961	0.063214902	0.005265164	-0.000320268	0.077430762	0.023584045	0.007246612	-0.007868338	-0.022664537	0.009973976	0.00731436	0.007332864	0.01694914
1	1.51E-16	2.27E-18	0.400972624	0.037518405	0.024912008	0.005696989	-0.055847572	0.066569756	0.005524095	-0.001860967	0.076933087	0.022270473	0.008535852	-0.004170218	-0.020948458	0.011170573	0.007080111	0.006492972	0.016436456
1	-4.11E-17	-2.84E-17	0.399585249	0.073351547	0.005290927	-0.078290144	-0.064217694	0.044366333	0.013052223	0.046391134	0.068317828	0.035697864	-0.001505583	-0.03355572	-0.027491103	0.014940089	0.007080712	0.007285494	0.013345057
1	4.10E-17	2.63E-18	0.329569945	0.009898845	0.038800775	-0.082380503	-0.076672473	0.046048248	-0.003098405	0.005596442	0.067018182	0.008686694	0.006390984	-0.002039579	-0.034542834	-0.000886493	0.000186633	0.002432594	0.01414305
1	5.99E-17	5.75E-18	0.318408222	0.034974573	0.020211625	-0.082715461	-0.085764923	0.065487872	-0.009863093	-0.023140506	0.080878043	0.023910286	0.001587468	0.008429133	-0.03042819	0.007582387	-0.00175523	-0.005352276	0.019812362
1	6.10E-17	-3.66E-18	0.492697937	-0.009313212	0.030018102	-0.027076963	-0.073381033	0.03360374	0.010071465	0.000115576	0.064446053	0.005928998	-0.001532213	-0.010993534	-0.016254481	-0.001539389	0.005142049	0.003781648	0.004691696
1	6.65E-17	-6.15E-18	0.465657804	-0.002526184	0.027373574	-0.02503313	-0.068750254	0.040631518	0.009387124	-0.002787401	0.064601989	0.008505603	-0.000379366	-0.011625411	-0.016008932	3.06E-05	0.004831492	0.001962047	0.008115029
1	3.53E-17	-7.29E-18	0.410750218	0.012615839	0.022287259	-0.028590919	-0.063768966	0.054608385	0.006172627	-0.006028297	0.066297003	0.01513741	0.000325788	-0.012975201	-0.016881352	0.004691071	0.002956211	-0.000842013	0.013850953
1	3.84E-17	-6.36E-18	0.408660925	0.036324105	0.011252933	-0.005965298	-0.055232346	0.067365043	0.00364277	-0.011580113	0.072496029	0.026390806	-0.001985607	-0.011907714	-0.008295267	0.00895681	0.002630216	0.000581927	0.015947343
1	4.71E-17	-1.15E-18	0.402670627	0.037386519	0.01337291	-0.004933045	-0.056017749	0.069111967	0.002826382	-0.01263025	0.072359462	0.026782386	-0.000854564	-0.012321657	-0.008327012	0.009587022	0.0022196	0.000560503	0.016751766
1	6.27E-17	7.44E-19	0.400317294	0.039171722	0.01471619	-0.006577009	-0.055353876	0.068542226	0.001635368	-0.014177198	0.074065539	0.027725661	0.000322976	-0.0117391	-0.00724708	0.008402508	0.001614855	-1.80E-05	0.017204947
1	8.76E-17	2.40E-18	0.396134904	0.03881336	0.017303081	-0.008559192	-0.055363135	0.069138218	0.000803234	-0.014747973	0.075095855	0.028332248	0.002222544	-0.011785967	-0.008699144	0.008540804	0.000315273	-0.000408969	0.017367082
1	8.87E-17	5.03E-18	0.396950598	0.039306196	0.016995861	-0.0110529	-0.05641325	0.068844914	0.000885524	-0.012762228	0.076428238	0.028457734	0.001483621	-0.012626783	-0.010190928	0.008459026	0.00097269	-0.000544735	0.017048533
1	8.48E-17	6.40E-18	0.398937749	0.038990183	0.014911152	-0.010111339	-0.0555945	0.068665695	0.00084918	-0.012186587	0.077529563	0.028224753	0.000727985	-0.012176081	-0.010515015	0.008525188	0.00112754	-0.000309044	0.016975573
1	8.86E-17	4.65E-18	0.401611853	0.039151494	0.012346415	-0.008244575	-0.053390152	0.068210575	0.000668752	-0.011737024	0.079347211	0.027791692	0.000443533	-0.010587365	-0.010350354	0.008975112	0.001016521	-1.91E-05	0.016019579
1	1.49E-16	2.40E-18	0.40795537	0.038781777	0.008430552	-0.008116297	-0.047691192	0.067649452	0.003524724	-0.007764725	0.07961006	0.0264418	-0.002439249	-0.012341173	-0.009210899	0.010325177	0.004016347	0.001971005	0.015426398
1	1.37E-16	2.33E-18	0.409241046	0.039531177	0.007974986	-0.007895443	-0.046847945	0.067419737	0.003128214	-0.007227441	0.080286378	0.026108884	-0.002352421	-0.012019983	-0.009144053	0.010750205	0.003851048	0.002710359	0.015043763
1	1.51E-16	2.86E-18	0.409313961	0.036623535	0.006618426	-0.00726133	-0.047843479	0.069767992	0.002943056	-0.008120794	0.081393003	0.025150528	-0.002952224	-0.010041038	-0.010145583	0.010793431	0.003547549	0.00264691	0.016106883
1	2.76E-16	7.71E-18	0.424487918	0.037882605	0.008811789	-0.007874783	-0.056416675	0.068399153	-0.001323818	-0.01311572	0.083068049	0.029044415	0.000646339	-0.003394362	-0.010681625	0.007255563	-0.000407737	-0.00079697	0.016682168
1	3.88E-17	2.44E-17	0.403816904	0.035825816	0.008812561	-0.010241412	-0.058073673	0.069096806	0.001295482	-0.009449508	0.078867184	0.028139453	-0.004109635	-0.015068896	-0.013757087	0.007218136	0.002808317	0.000380548	0.02028935
1	1.23E-16	4.66E-18	0.384824358	0.043639819	0.031836609	-0.027926121	-0.066765035	0.069089627	0.001482866	-0.009516072	0.073108607	0.030733747	0.004438319	-0.019340312	-0.013462702	0.007634417	0.002322058	-0.002881296	0.016378762
1	1.30E-16	-3.08E-18	0.390886253	0.04071252	0.031521468	-0.038258264	-0.063832625	0.068244159	0.002410463	-0.003191639	0.07274388	0.030067077	0.004654806	-0.020265318	-0.012948325	0.00820347	0.002614859	-0.002203213	0.016231972
1	1.09E-16	-5.96E-18	0.393198908	0.040871582	0.026482878	-0.038863619	-0.063057211	0.067844752	0.000805163	-0.00063474	0.075224297	0.029853841	0.003878359	-0.017777885	-0.015245127	0.007196137	0.002018578	-0.002102581	0.017149551
1	1.75E-16	-8.95E-19	0.389039832	0.038934762	0.041907932	-0.042091814	-0.064007507	0.068662485	0.006227039	-0.005419488	0.067374177	0.030184143	0.006386195	-0.025926262	-0.007888923	0.010591965	0.004006962	-0.002079048	0.014239705
1	1.35E-16	1.61E-17	0.367874958	0.05084971	0.041820035	-0.023083774	-0.077837534	0.070527021	0.000460437	-0.017016525	0.071534713	0.03320144	0.006003	-0.022239465	-0.016337536	0.006244265	0.00274287	-0.00540506	0.016172093
1	9.96E-17	1.36E-18	0.393406549	0.038276559	0.018849262	-0.007788627	-0.05461551	0.069653872	0.000317715	-0.016463274	0.074669401	0.028553286	0.003725695	-0.011207576	-0.008374677	0.008670286	-0.000821922	-0.000512121	0.017678423
1	1.07E-16	9.96E-19	0.39487785	0.038036005	0.019196177	-0.007604382	-0.054613593	0.069536214	0.000778877	-0.016899717	0.074570251	0.028881804	0.003841369	-0.011468043	-0.00819373	0.008485697	-0.000872317	-0.00028267	0.017981886
1	1.39E-16	4.51E-19	0.395253072	0.037649862	0.020194577	-0.008885779	-0.054521725	0.069421893	0.001632532	-0.01707132	0.07424869	0.029326804	0.003918872	-0.011914761	-0.006777043	0.008356963	-0.000635665	-0.000151292	0.018553557
1	1.63E-16	-2.97E-18	0.394387175	0.03648445	0.023139955	-0.010126825	-0.054972374	0.070147462	0.002742065	-0.017962807	0.073220269	0.029221761	0.004830465	-0.013070921	-0.005313507	0.008936313	-0.000730364	-0.000195631	0.019375187
1	2.07E-16	-1.41E-17	0.400216844	0.036942364	0.021444181	0.000849689	-0.052873337	0.071049143	0.001693875	-0.016200207	0.074610756	0.028000205	0.003776275	-0.01077783	-0.00862394	0.008354132	-0.001008715	0.000800731	0.018217902
1	5.16E-17	1.60E-19	0.346337403	0.038580571	0.024216826	-0.005318492	-0.049027663	0.075655054	-0.011655615	-0.021487105	0.073251523	0.024287214	0.012942583	-0.002157499	-0.009199887	0.012975104	-0.0084647	-0.005428488	0.014543619
1	5.79E-17	6.87E-19	0.401188371	0.0398405	0.014143828	-0.006322257	-0.055151867	0.06814744	0.001592537	-0.014424878	0.07418777	0.027779334	-4.01E-05	-0.011547247	-0.006377388	0.00799622	0.001923351	-4.38E-05	0.017279416
1	4.79E-17	1.38E-17	0.405200702	0.044168379	0.014704136	-0.001483735	-0.048254345	0.064520289	0.001250525	-0.013343806	0.072605582	0.027953327	-0.002039041	-0.0122166	-0.003779505	0.005384309	0.00580356	0.000831444	0.018315075
1	4.49E-17	4.53E-19	0.400893278	0.037173508	0.013804796	-0.003835286	-0.056626317	0.07011535	0.00292025	-0.012503743	0.071639361	0.0265937	-0.00080213	-0.012732252	-0.008758301	0.010327064	0.002269015	0.000774299	0.016937474
1	4.11E-17	1.02E-18	0.399247739	0.03712134	0.01437752	-0.003300175	-0.056970308	0.070772966	0.002850473	-0.012574659	0.071439734	0.026358264	-0.000643152	-0.01297698	-0.008939774	0.010786069	0.002181037	0.001015584	0.016976141
1	3.09E-17	-1.10E-17	0.413875	0.037447182	0.008374549	-0.004910045	-0.053775612	0.066910384	0.004156367	-0.011121071	0.073163026	0.027025438	-0.003207523	-0.011441072	-0.007513258	0.00876328	0.002971586	0.000726178	0.015406491
1	3.72E-17	-1.92E-17	0.422640037	0.040719815	0.002032639	-0.002568526	-0.053156655	0.066499668	0.006138703	-0.009540247	0.07411953	0.028203236	-0.006262355	-0.011575203	-0.006068492	0.009041975	0.004080249	0.001761153	0.014444747
1	4.51E-17	-1.52E-17	0.422475755	0.042643871	-0.001747368	-0.000735471	-0.052117944	0.065871923	0.006804969	-0.009257263	0.076773117	0.028657507	-0.006848403	-0.010426569	-0.006103461	0.00818772	0.003305865	0.002778766	0.015229634
1	6.07E-17	-2.04E-17	0.421828853	0.039102099	0.002262777	-0.001091095	-0.048725208	0.066493533	0.004227589	-0.009803633	0.07755825	0.027750418	-0.00459081	-0.009247254	-0.007773352	0.007903693	0.002262667	0.001722502	0.016668328
1	7.70E-17	-2.30E-17	0.421132322	0.037864909	0.003735586	-0.001857769	-0.048503149	0.067764646	0.002929389	-0.010064479	0.077048316	0.027139286	-0.003326462	-0.008063665	-0.008424717	0.008678204	0.001368485	0.000399261	0.01713972
1	3.31E-17	-2.96E-17	0.429111028	0.04095714	0.0016292	-0.002899601	-0.053852306	0.066893782	0.006830276	-0.008716228	0.071893972	0.02855003	-0.007811693	-0.012931979	-0.004993201	0.010179454	0.005725751	0.001387233	0.012893165
1	9.63E-18	-8.50E-18	0.367952146	0.016699977	0.021939906	-0.038958646	-0.06267141	0.061423729	0.004470384	-0.006743125	0.065571306	0.016635931	0.001655612	-0.014400626	-0.020437332	0.006959506	0.001579475	-0.003538379	0.017695186
1	1.56E-17	-7.85E-18	0.352531713	0.01742652	0.023729834	-0.043328899	-0.063510187	0.063313913	0.003671616	-0.006089184	0.063463217	0.016528572	0.003089112	-0.015253709	-0.021914152	0.007673111	0.000633614	-0.004650299	0.018177208
1	6.51E-17	-4.16E-18	0.340161162	0.015122569	0.029820322	-0.042374398	-0.063423688	0.063401866	0.004619822	-0.00174968	0.059399074	0.014570075	0.005107699	-0.01814642	-0.026391805	0.007045201	0.001042267	-0.001943745	0.019072058
1	7.60E-17	-1.39E-18	0.338971003	0.013757472	0.031478011	-0.041225011	-0.062760816	0.063483618	0.005522068	-0.000633246	0.05820841	0.013724206	0.005007246	-0.019285662	-0.026472001	0.007107599	0.001269879	-0.000577994	0.01882367
1	8.69E-17	5.73E-19	0.337444053	0.010570315	0.0348631	-0.04353733	-0.062282509	0.062544371	0.005723915	-0.000121594	0.056068659	0.012259879	0.005186673	-0.020378194	-0.026661499	0.00671163	0.00160095	0.0005249	0.018507401
1	9.65E-17	1.92E-18	0.336086135	0.008594868	0.037442876	-0.045158077	-0.062736182	0.061827833	0.005639297	0.000344222	0.055354218	0.011262743	0.005704806	-0.020716186	-0.02719774	0.006354534	0.001412208	0.001178721	0.018321401
1	1.64E-16	7.98E-18	0.323531509	-0.025087634	0.079524342	-0.058264409	-0.064619382	0.056059539	0.00929909	0.003107422	0.040145592	-0.000355134	0.01284949	-0.024101607	-0.029229075	0.006299196	-0.003126112	0.01046422	0.013110991
1	1.64E-16	-6.14E-19	0.316110845	-0.014914777	0.08030537	-0.059997624	-0.065323006	0.058188001	0.007835525	0.003475998	0.039860015	0.00431284	0.012733748	-0.02504059	-0.025992381	0.007102666	-0.002702124	0.009687954	0.01262934
1	1.41E-16	-2.97E-19	0.315328497	0.009440757	0.063220277	-0.057793498	-0.062363867	0.056371539	0.001309775	-0.00084436	0.041496087	0.009550958	0.014588454	-0.021624647	-0.024248237	0.008124124	-0.000139144	0.004372255	0.010182761
1	4.53E-17	-3.75E-18	0.343371701	0.015903748	0.025251052	-0.038130886	-0.056935109	0.065217428	0.007104976	-0.002196379	0.054635216	0.015444007	0.001551454	-0.021329684	-0.022912173	0.008289443	0.004275538	-0.001076729	0.018954457
1	7.32E-17	-7.00E-18	0.462531714	-0.001936232	0.027027244	-0.023693652	-0.067582009	0.041486031	0.009569189	-0.003502844	0.064422739	0.008603144	-1.20E-05	-0.011688915	-0.015784318	1.43E-06	0.004973729	0.001624188	0.008684762
1	1.12E-16	-7.47E-18	0.427572811	0.008741847	0.022163654	-0.019204098	-0.063213873	0.050314467	0.009900147	-0.008668244	0.063058748	0.012468835	0.001516729	-0.011025064	-0.012029404	0.001408465	0.005069069	-0.00061115	0.013255981
1	7.24E-17	-1.16E-17	0.411307004	0.011923364	0.021604716	-0.024399087	-0.062781479	0.056629249	0.008425459	-0.011196498	0.065215219	0.009731482	0.001363846	-0.010435687	-0.011508446	0.001725443	0.006437815	0.000167502	0.015201775
1	7.51E-17	-1.19E-17	0.412769174	0.013047681	0.021826511	-0.024041291	-0.062280996	0.057142141	0.008064401	-0.011500157	0.065320657	0.009880416	0.001165492	-0.010390575	-0.010694723	0.001826287	0.006278503	0.000177299	0.015127579
1	1.07E-16	-1.44E-17	0.410064659	0.012508571	0.021660712	-0.014713449	-0.053951047	0.059575007	0.007859624	-0.009388501	0.066434396	0.007591338	0.000777865	-0.011119744	-0.007864608	0.002494875	0.006296658	0.002125315	0.014139259
1	1.20E-16	-1.87E-17	0.422930509	0.009560079	0.022667036	-0.012134322	-0.055948136	0.057683643	0.006991475	-0.009936789	0.068842202	0.005695877	0.001290369	-0.009939605	-0.008623409	0.000226248	0.006007218	0.002044514	0.014700778
1	4.26E-17	-1.00E-17	0.44083221	0.031173962	0.025535539	-0.039562192	-0.07341843	0.059407492	0.003090333	-0.020801918	0.064411208	0.017251599	-0.000950501	-0.008077598	-0.004792918	0.001845357	0.003840591	-0.00404103	0.016226064
1	2.89E-17	-1.15E-17	0.439780514	0.032472705	0.028278682	-0.046448901	-0.077082786	0.058819584	0.004207578	-0.020145952	0.064120876	0.01736501	-0.002811356	-0.011189771	-0.006427558	0.00109495	0.005413624	-0.004531807	0.016776087
1	6.46E-17	-1.15E-17	0.407341618	0.009960739	0.021135373	-0.025453548	-0.063723264	0.056070747	0.009024357	-0.010782008	0.065159845	0.009252742	0.001738378	-0.01048246	-0.013052279	0.001551595	0.006841921	0.000202406	0.015480585
1	2.45E-17	-4.44E-18	0.403758676	-0.016159338	0.024477974	-0.017719012	-0.067493284	0.044164603	0.014399989	-0.015350199	0.065834772	-0.002835442	0.006861122	-0.008020127	-0.02090508	-0.005258519	0.01012377	-0.000263219	0.013911674
1	4.71E-17	-1.76E-17	0.380472331	0.022937366	0.013890083	-0.041973966	-0.066954466	0.064590999	0.007865017	-0.002639214	0.064002244	0.018587701	-0.000887115	-0.013502377	-0.016543823	0.007553651	0.006432373	0.000975456	0.019334855
1	6.81E-17	-6.60E-18	0.537172839	-0.0279782	0.042444011	-0.050431416	-0.080117508	0.030851465	0.011614843	0.005593704	0.075802017	-0.000593187	-0.00540957	-0.007955183	-0.016792421	-0.002383654	0.004984798	0.005686477	-0.002989064
1	6.28E-17	-8.20E-18	0.520132224	-0.029729126	0.042214947	-0.056897073	-0.083156764	0.030961428	0.010759469	0.008033292	0.075398004	0.0011066	-0.00632685	-0.007555701	-0.018906415	-0.000284359	0.005709004	0.005893187	-2.50E-05
1	4.74E-17	-6.62E-18	0.508386651	-0.012514441	0.034488467	-0.061338359	-0.084833453	0.033685471	0.008801468	0.009944174	0.075553671	0.005285889	-0.004949268	-0.00553437	-0.017207708	0.001229329	0.006534819	0.003211564	0.001627727
1	5.03E-17	-3.83E-18	0.466572584	0.019022107	0.024854237	-0.052766559	-0.07834518	0.040494043	0.006203451	0.016773806	0.068850539	0.010555064	-0.001679012	-0.009686783	-0.016644844	0.00092677	0.006669309	0.004241509	0.006605051
1	4.42E-17	-3.81E-18	0.43778221	0.024059254	0.023764808	-0.065504099	-0.075829253	0.039396144	0.008110169	0.023078306	0.064437136	0.007788288	-0.000773578	-0.012891809	-0.017403398	0.001511383	0.00665656	0.005288714	0.005861892
1	4.11E-17	-1.49E-19	0.438063009	0.027915043	0.024422231	-0.066670646	-0.07581439	0.039450717	0.006440155	0.023883581	0.06480774	0.00807114	0.00047225	-0.013423893	-0.016863732	0.002614232	0.006228578	0.004678689	0.005422312
1	4.01E-17	4.03E-18	0.430309653	0.028971676	0.022771043	-0.053934411	-0.075604374	0.036048386	0.007584174	0.025799443	0.068040715	0.007989123	0.000980741	-0.014697058	-0.019481438	-0.000774111	0.006437375	0.005134537	0.004937706
1	9.35E-17	7.99E-19	0.430118201	0.030323134	0.025295857	-0.04999154	-0.082244967	0.033502456	0.005591352	0.017362715	0.067899614	0.010273208	0.003340572	-0.010106732	-0.020639559	-0.001472706	0.004579743	0.003241448	0.003600109
1	1.07E-16	2.40E-18	0.431955922	0.027297566	0.025962841	-0.044660068	-0.081582344	0.033757985	0.005246495	0.014506649	0.067395146	0.010512811	0.003988068	-0.008845335	-0.020869761	-0.001548927	0.004838125	0.002961262	0.003942248
1	1.07E-16	2.71E-18	0.431747104	0.026711724	0.02627795	-0.044036143	-0.082270358	0.033333592	0.004773616	0.013958284	0.067333541	0.010297632	0.004063941	-0.008673539	-0.021221836	-0.001788571	0.004608663	0.003043346	0.004015586
1	1.07E-16	2.61E-18	0.430997114	0.025765656	0.026840068	-0.042759992	-0.08268373	0.032886378	0.004484133	0.013521794	0.067188302	0.009869771	0.00434414	-0.008585852	-0.021532684	-0.002010788	0.004310369	0.00317546	0.004046778
1	1.00E-16	2.92E-20	0.418978318	0.025295877	0.033156937	-0.040993132	-0.086127602	0.029133374	0.002916837	0.01428523	0.064980933	0.007215379	0.007580528	-0.008167698	-0.025248178	-0.003564682	0.003486114	0.00397836	0.003880989
1	1.11E-16	4.08E-19	0.411138032	0.030122169	0.037923418	-0.041810468	-0.087065698	0.025053887	2.89E-05	0.020843189	0.06501012	0.006454604	0.009645199	-0.011580505	-0.02728371	-0.004751638	0.001657428	0.005576617	0.002934644
1	1.26E-16	-2.11E-18	0.407386668	0.033359199	0.039255001	-0.046212238	-0.08570003	0.026682255	-0.000101068	0.024386701	0.064757999	0.007755381	0.010342251	-0.014535356	-0.027219911	-0.004018186	0.001480909	0.006460242	0.003429703
1	1.76E-16	-6.72E-19	0.400833995	0.034663985	0.038836183	-0.057436304	-0.083795864	0.026773527	0.001665321	0.035389541	0.063800374	0.006094743	0.009519037	-0.021588248	-0.026404878	-0.002540666	0.001643145	0.008503956	0.003751402
1	1.86E-16	-2.52E-18	0.400103895	0.032444369	0.04022675	-0.057445098	-0.085064167	0.023590545	0.003447886	0.037826933	0.063655172	0.004761621	0.010077123	-0.023654437	-0.026917983	-0.003815192	0.001453611	0.009472384	0.003143907
1	2.46E-16	-1.51E-18	0.385486676	-0.014461043	0.074946024	-0.052780016	-0.093223514	0.020951906	0.017343981	0.038781185	0.061137398	0.00475589	0.014584841	-0.036484215	-0.034796204	-0.007881688	8.28E-05	0.013910817	0.013389886
1	8.77E-17	-1.33E-17	0.406736861	0.041959154	0.044558846	-0.04044033	-0.084573858	0.032052883	-0.003808211	0.016104094	0.065670344	0.015249716	0.014235025	-0.011551044	-0.028509326	-0.004254087	0.000580569	0.005688683	0.00451918
1	9.82E-17	-1.61E-17	0.430447585	0.0564328	0.04561115	-0.016185422	-0.088428244	0.051223532	-0.008761184	-0.015614333	0.076181527	0.022313691	0.014462604	0.006881271	-0.026935059	0.008699879	0.003390801	-0.003447653	0.001907512
1	8.89E-17	6.60E-18	0.408955224	0.029376725	0.041387469	-0.033006946	-0.09141272	0.015856205	-0.003593719	0.021755438	0.065617405	0.002494116	0.010874913	-0.009554041	-0.030187162	-0.008012473	-0.000424446	0.005753851	0.000536829
1	2.29E-17	2.44E-17	0.406022341	0.022255255	0.034932175	-0.034142727	-0.104147969	0.014628396	0.001698029	0.021874649	0.068504902	0.001730781	0.009773984	-0.005393266	-0.040568857	-0.009051937	0.000642466	0.002338016	0.006855511
1	9.32E-17	-1.43E-18	0.415949681	0.023165359	0.034495583	-0.03977565	-0.087508372	0.028827138	0.003253199	0.012101992	0.063848765	0.006165929	0.008414316	-0.006617505	-0.02633664	-0.003888315	0.003784504	0.003759459	0.004167801
1	8.39E-17	-4.05E-18	0.411987555	0.016844767	0.037882583	-0.038421963	-0.089775401	0.026653296	0.002674552	0.009316483	0.062091652	0.002747505	0.009785427	-0.004984383	-0.027453893	-0.005807773	0.003724746	0.004661977	0.003470976
1	3.92E-17	-1.41E-17	0.402742691	-0.002953488	0.043459261	-0.038764889	-0.095212007	0.025272772	0.002863397	0.005718951	0.059202637	-0.006090258	0.009486539	-0.001088212	-0.029284455	-0.007311853	0.00395907	0.007870833	0.004108387
1	-5.03E-17	-1.69E-17	0.393942332	-0.01436685	0.04866618	-0.023874261	-0.089929077	0.020777005	0.004394853	0.006366868	0.052412132	-0.007826981	0.013334396	-0.007261431	-0.023198344	-0.007344615	0.005906789	0.009349318	-0.004254352
1	-1.32E-16	-2.79E-17	0.406396193	0.004497867	0.044555126	-0.035339712	-0.087855916	0.03545158	0.008272706	0.009160577	0.059324306	0.002109155	0.019670504	-0.011818585	-0.03077114	-0.001480666	0.013221751	0.001645015	0.001827278
1	1.07E-16	4.73E-18	0.436757347	0.014118194	0.02598749	-0.028507586	-0.083603522	0.031926294	0.002752882	0.006886075	0.068149135	0.007745956	0.003806347	-0.007988584	-0.020775013	-0.002888166	0.001508404	0.003852776	0.004664176
1	1.29E-16	2.19E-17	0.436198506	0.000928094	0.014808803	-0.007813482	-0.08077472	0.031014119	-0.001698379	-0.000141615	0.069262664	0.006902554	0.001065625	-0.001868742	-0.015756034	-0.000371716	-0.004352283	0.002854748	0.005230647
1	1.26E-16	2.62E-17	0.437223553	0.006963191	0.012552726	-0.006992636	-0.077707412	0.03546549	-0.002940174	-0.002184161	0.069351248	0.009287009	0.001888177	-0.000100844	-0.013252465	0.001098563	-0.004526837	0.002073429	0.005026165
1	4.77E-17	2.22E-17	0.412805476	0.025329643	0.004235391	-0.016073708	-0.057725359	0.050673131	0.006869013	0.001357261	0.063962722	0.015503591	0.00249483	0.003295539	-0.00912903	0.004308454	0.00133937	-0.003049682	0.001527357
1	1.08E-16	1.37E-17	0.412445314	0.020787778	0.000298563	-0.024028422	-0.050843787	0.056255258	0.01653297	0.007203414	0.060356585	0.009691818	-0.001474637	0.002331881	-0.005666466	0.00831703	0.010867393	-0.001775619	-0.000455912
1	9.35E-17	-2.51E-18	0.44641613	0.00348889	0.031557839	-0.018331794	-0.086848714	0.030941315	0.002721168	0.000527769	0.069010165	0.004837058	0.004640605	-0.010827122	-0.022669978	-0.005870643	0.000621965	0.00556802	0.005310088
1	8.56E-17	-1.17E-17	0.423848364	-0.011812989	0.028936948	-0.003048372	-0.081114265	0.027941498	0.002481218	0.003983325	0.065956844	-0.001468333	0.001168476	-0.013848781	-0.026207744	-0.006384293	-0.003024826	0.009400295	0.006508867
1	1.24E-16	1.13E-17	0.449226074	0.042630327	0.016192769	-0.068670808	-0.083528865	0.038054935	0.004062128	0.016015943	0.070316046	0.01844307	-0.002506976	-0.007915103	-0.019025554	1.05E-05	0.008777046	0.000825575	0.004517836
1	1.39E-16	3.17E-18	0.402427275	0.044025741	0.016205717	-0.058116541	-0.078230354	0.044248656	0.003622031	0.023790529	0.063144464	0.016065257	0.001757902	-0.010840797	-0.021395559	0.003151996	0.008159838	0.002182988	5.59E-06
1	1.17E-16	9.22E-18	0.393871385	0.042089017	0.016576853	-0.064475012	-0.079426508	0.041945836	0.007183496	0.030152762	0.060591285	0.013902165	0.001893383	-0.014888854	-0.022711251	0.001472009	0.011611367	0.003740406	1.55E-05
1	1.10E-16	1.19E-17	0.38725035	0.041927273	0.021591175	-0.063758127	-0.083961219	0.037984443	0.007616246	0.031971754	0.058878473	0.011453719	0.004025495	-0.016393427	-0.024722102	-0.001496843	0.013072087	0.004931086	-0.001197062
1	1.18E-16	2.10E-17	0.384020616	0.03195803	0.024148016	-0.059619192	-0.087348849	0.038075551	0.013556633	0.036744075	0.054578379	0.007150197	0.003537453	-0.020035831	-0.025732051	-0.003135778	0.018072366	0.007104786	-0.002041932
1	2.15E-16	1.88E-17	0.38674693	0.032381982	0.008674854	-0.072040778	-0.079537929	0.047766108	0.011733755	0.039134208	0.061370613	0.011856672	-0.005335422	-0.021590753	-0.025008679	-0.000238521	0.017369462	0.005916725	0.004015969
1	8.74E-17	1.27E-18	0.382562798	0.057525133	0.024965089	-0.069270391	-0.08530407	0.031965258	-0.001179259	0.027087595	0.063169882	0.014659683	0.007962586	-0.012838061	-0.026099577	-0.003295718	0.007294494	0.003243508	-0.001653048
1	6.92E-17	2.78E-19	0.391770066	0.096477585	0.034240927	-0.103891539	-0.090286346	0.026598868	-0.012335162	0.022706384	0.064178089	0.021817585	0.013777453	-0.010676645	-0.014477075	0.004000288	-0.0002716	0.001505237	-0.013991843
1	8.08E-17	1.62E-17	0.39427912	0.037384079	-0.000401964	-0.084399385	-0.066420018	0.049875157	0.015349939	0.040988549	0.059769358	0.01678427	-0.005387012	-0.020537446	-0.019086718	0.007539744	0.015789389	0.003718356	0.004393569
1	1.25E-16	1.31E-17	0.455582126	0.04476896	0.014763461	-0.073034696	-0.084146463	0.038209951	0.003997864	0.015662645	0.071333114	0.01979378	-0.003791189	-0.007565086	-0.018517994	4.80E-06	0.009418542	0.000398939	0.004963136
1	1.19E-16	1.63E-17	0.490825931	0.049662507	-0.003901411	-0.083894559	-0.085402365	0.032816773	0.007678968	0.010698958	0.07422332	0.025169179	-0.009220938	0.002682529	-0.011422144	-0.002425617	0.010892328	-0.00265222	0.003496931
1	1.22E-16	1.98E-18	0.435419771	0.028092837	0.024487676	-0.043206699	-0.076050541	0.037003121	0.008175765	0.015224817	0.067275576	0.012278204	0.004163885	-0.00867048	-0.018659855	4.30E-05	0.006723832	0.002081933	0.00380276
1	6.93E-17	-9.81E-18	0.420811224	0.046492793	0.024038322	-0.073315801	-0.090971754	0.030149303	0.005679739	0.024688404	0.070296169	0.010946962	0.002045232	-0.012635845	-0.020439867	-0.001664147	0.001774934	0.003089328	0.000803282
1	9.68E-17	-1.42E-17	0.411432145	0.040687282	0.028896617	-0.072739024	-0.09064916	0.025522539	0.005487788	0.027082546	0.066583266	0.00713675	0.000369935	-0.013135088	-0.023346883	-0.003989797	0.002986091	0.005344955	0.001976325
1	7.96E-17	-2.31E-17	0.420478098	0.031098346	0.038779654	-0.076551182	-0.092874865	0.03410305	0.005795396	0.021381059	0.066055738	0.006933666	-0.001090634	-0.013925564	-0.020588316	-0.002110379	0.004062741	0.004204963	0.001670261
1	1.57E-16	-2.48E-17	0.396239287	0.01055287	0.048682458	-0.087626862	-0.097062882	0.03214872	0.020793514	0.028889569	0.063560524	0.018276937	0.000764991	-0.01712411	-0.026301623	-0.00068069	0.00167648	0.00453237	0.012745132
1	1.70E-16	-2.34E-17	0.39808488	0.01075077	0.052846717	-0.087701765	-0.102016914	0.029714119	0.021194726	0.029076479	0.066586558	0.020120627	0.001201603	-0.017824653	-0.028956022	-0.001922731	0.000685572	0.004646655	0.014171656
1	1.86E-16	-1.30E-17	0.40954561	0.034147568	0.050637252	-0.089301701	-0.112520257	0.023852252	0.013060877	0.030649311	0.073876573	0.022822997	0.005212604	-0.015685147	-0.041411839	-0.003119067	0.008025864	-0.000429771	0.011874866
1	7.91E-17	-2.27E-17	0.430915428	0.027763319	0.049580481	-0.071362921	-0.098254663	0.034555295	0.000519688	0.013272068	0.067623884	0.005615052	7.07E-05	-0.013219097	-0.021712372	-0.003772908	0.002063959	0.005393764	0.002436968
1	4.14E-17	-3.39E-17	0.477883535	0.068592119	0.080068461	-0.082224469	-0.122540328	0.061546222	-0.026181419	-0.030204407	0.069102603	0.013169769	0.00025082	-0.004266372	-0.010254033	0.00365486	0.003044103	0.00565801	-0.001075138
1	5.12E-17	-1.18E-17	0.382594257	0.053050559	0.025600213	-0.083734574	-0.087214449	0.006632519	0.004434368	0.033140172	0.059938975	0.004941659	0.003959477	-0.008472525	-0.026353874	-0.003273067	-0.00153961	0.003186237	0.001958678
1	8.75E-18	3.04E-18	0.386507599	0.046192463	0.019645564	-0.082202167	-0.10033207	0.013726806	-0.009015932	0.026434513	0.078321346	0.008867144	0.000851698	-0.001282125	-0.035531476	0.005211676	-0.006329748	-0.004144808	0.00905789
1	-4.01E-18	-8.41E-18	0.433276896	0.069828431	0.013251922	-0.091102251	-0.097843979	0.037180475	0.006133475	0.025031865	0.079561969	0.019183839	0.004533303	-0.013420771	-0.014379399	0.002934172	-0.002688463	-0.00161113	-0.003576837
1	-1.06E-16	-9.88E-18	0.424847557	0.074821981	0.026167275	-0.131513416	-0.099301692	0.023357109	0.01129599	0.030764264	0.080165699	0.019684932	0.002943408	-0.021598382	-0.025636475	0.000225708	0.002503873	0.002248882	0.000929532
1	-1.59E-16	-4.73E-18	0.433080992	0.065847153	0.044576598	-0.125184586	-0.088715472	0.015176811	0.013263333	0.063015475	0.074068384	0.008973444	0.007973638	-0.031827253	-0.029197075	-0.004327063	0.002501149	0.007145545	0.001108143
1	-9.35E-17	-1.59E-17	0.412654645	0.08631217	0.012539199	-0.155451196	-0.110952258	0.025942576	0.011463174	-0.000362532	0.086774796	0.031055322	-0.002977708	-0.014455991	-0.026760517	0.003804488	0.004735549	-0.00119373	0.002677905
1	3.27E-17	5.74E-18	0.449607908	0.038715697	0.028779927	-0.087876307	-0.076055705	0.044298718	-0.000438398	0.023810202	0.061543496	0.009082634	0.003732438	-0.01336543	-0.011552294	0.010774081	0.004581721	0.002113929	0.004691292
1	9.56E-17	2.36E-17	0.437586083	0.08370144	0.023236206	-0.066714793	-0.101081679	0.047817175	-0.018772275	0.023159222	0.081228117	0.01911218	0.004710345	-0.003657471	-0.019424546	0.021616217	-0.001224871	-0.003498869	0.002028486
1	4.81E-17	-1.05E-17	0.429255001	0.018365513	0.02225193	-0.066901504	-0.075156586	0.038990246	0.011713773	0.023350608	0.062527202	0.006497983	-0.002814172	-0.012804442	-0.018607524	-0.000355371	0.007440567	0.006702625	0.006464015
1	5.98E-17	-1.19E-17	0.42883331	0.013512765	0.023250567	-0.062045369	-0.084351258	0.033943319	0.013495361	0.017433979	0.06696776	0.007116585	-0.003744932	-0.01021158	-0.023496161	-0.005256328	0.005857706	0.0080105	0.008064969
1	5.55E-17	-8.42E-18	0.411423496	0.015105344	0.019911096	-0.060938315	-0.08939351	0.034402581	0.009295117	0.005332679	0.069120419	0.007556904	-0.003696932	-0.007081443	-0.027903327	-0.007625878	0.004366749	0.008666738	0.0116727
1	3.59E-17	-2.83E-18	0.389200354	0.010594353	0.018098313	-0.040734779	-0.088607719	0.032392477	0.004748655	0.000818255	0.065086751	0.003370362	-0.000383549	-0.002393325	-0.02996865	-0.009226303	0.001825282	0.007615148	0.012491926
1	2.44E-17	1.72E-17	0.367668435	-6.18E-05	0.013333755	-0.042954515	-0.089540965	0.023530879	0.003489905	0.003613773	0.062815038	-0.003455729	-0.002110286	-0.007320772	-0.031531264	-0.013316717	0.002014285	0.007907891	0.014840814
1	6.64E-17	2.07E-17	0.37250433	0.010337066	0.011064763	-0.063743185	-0.08389911	0.027763034	0.00272423	0.008313553	0.062848958	-0.000312539	-0.000358405	-0.007627743	-0.024704258	-0.00956729	0.002153394	0.004729103	0.011137171
1	5.51E-17	2.40E-17	0.37087838	0.008873222	0.015770587	-0.068321751	-0.082370251	0.032984834	0.005932794	0.017003502	0.0585576	-0.001620439	-0.00081355	-0.012027285	-0.026464408	-0.007701673	0.004672855	0.00499264	0.012052637
1	3.95E-17	2.11E-17	0.361961824	0.005174508	0.008964529	-0.074063635	-0.078497134	0.032425417	0.004048982	0.025806899	0.05631899	-0.005203589	-0.002251399	-0.013353638	-0.026190791	-0.007849354	0.004695521	0.005537376	0.011044673
1	9.64E-17	1.97E-17	0.376237035	0.016627989	0.005946274	-0.069910601	-0.0824698	0.02535536	-0.000386921	0.003170898	0.066530057	0.002328022	0.000879497	-0.004019509	-0.019891757	-0.009342916	6.93E-05	0.002963131	0.008560053
1	-4.16E-18	1.67E-17	0.362502591	-0.007843337	0.01436997	-0.029593588	-0.093310325	0.019941619	0.003872154	0.000807287	0.062580876	-0.006144279	-0.003414841	-0.007580308	-0.036132874	-0.016145613	0.001941132	0.010009905	0.017477289
1	-1.08E-16	1.51E-17	0.362089449	0.000874936	0.028100678	-0.013867328	-0.088589677	0.023967095	0.00499361	-0.00703014	0.063651135	0.002521835	0.000693595	-0.014725001	-0.043135586	-0.009404307	0.001912593	0.010923176	0.020049482
1	2.83E-17	-8.47E-18	0.384564269	0.012576698	0.019119254	-0.026383079	-0.087655623	0.035188894	0.002336831	-0.003458115	0.063484123	0.003785223	0.002603933	0.002989128	-0.030603442	-0.008378913	6.19E-05	0.006785726	0.011939522
1	3.03E-17	-6.57E-18	0.384396504	0.018039039	0.019098019	-0.028084791	-0.086680173	0.039697622	0.001362585	-0.00678586	0.062745928	0.007800617	0.003861118	0.00314492	-0.030005347	-0.005339847	0.00027965	0.005924618	0.013035901
1	-2.53E-17	-4.78E-18	0.39466016	0.017697485	0.017314141	-0.045949309	-0.088277841	0.036717119	0.005755852	-0.001621627	0.061095101	0.010474094	0.001877657	-0.004280809	-0.029989391	-0.007175565	0.003337574	-0.000877858	0.011848809
1	7.41E-17	5.74E-18	0.373541439	-0.004642904	0.012839488	-0.051032895	-0.097011057	0.027652774	0.008072001	0.005466205	0.060238063	-0.00078818	-0.003025881	-0.003436381	-0.040096852	-0.01356331	0.007329088	-0.003800965	0.018276341
1	-1.15E-16	-1.18E-17	0.413274253	0.033773012	0.019980175	-0.048033402	-0.082466331	0.042322115	0.005496059	-0.005089652	0.061183096	0.019496779	0.004789991	-0.007289847	-0.022661302	-0.003140217	0.001432878	-0.000956082	0.006808782
1	7.03E-17	-9.74E-18	0.411945277	0.021885297	0.017454965	-0.080576858	-0.096777701	0.037097759	0.008570618	-0.005711338	0.076131497	0.012498251	-0.00709153	-0.007897878	-0.031485957	-0.00904087	0.005077418	0.010618267	0.015514715
1	1.66E-16	-4.02E-17	0.395243704	0.012225456	0.029093976	-0.07712822	-0.10825316	0.03161661	-0.000532917	0.004809334	0.076992338	0.002408237	-0.004888034	-0.001415797	-0.038259638	-0.012444801	0.002166057	0.004101196	0.016069862
1	3.58E-17	3.38E-18	0.419895701	0.030477495	0.010624416	-0.094259396	-0.096088488	0.04126297	0.012282162	-0.017325562	0.080060674	0.020153424	-0.010190811	-0.011362023	-0.030600675	-0.008358417	0.006845366	0.014798189	0.017629772
1	6.18E-17	-2.26E-18	0.489204318	0.02901423	0.021072484	-0.027160005	-0.07869033	0.046197487	0.001612931	0.010477635	0.072150927	0.018079837	-0.001264499	-0.006877933	-0.015089728	-0.000196152	0.006767466	0.0031355	0.010678023
1	4.70E-17	5.64E-18	0.489545177	0.025611265	0.018491609	-0.019243463	-0.081890716	0.043606104	-0.000689392	0.010033165	0.073925112	0.01742238	-0.002567288	-0.003194633	-0.014843203	-0.005072072	0.005923794	0.001681005	0.011625754
1	7.11E-17	4.13E-18	0.487876669	0.020977492	0.024604211	-0.021453411	-0.085478586	0.043347149	-0.001007704	0.008809803	0.07402374	0.015406166	1.06E-05	-0.004145727	-0.017083825	-0.005501087	0.004689686	0.001221071	0.012560856
1	9.24E-17	-1.42E-17	0.501628288	0.040255166	0.023084506	-0.025300951	-0.073704466	0.053664937	0.002710061	0.0075876	0.071169528	0.023459122	0.001083331	-0.011233405	-0.014597394	0.007057681	0.008190263	0.004857251	0.011478223
1	9.13E-17	-5.67E-18	0.577967091	-0.035592341	0.051449338	-0.049730191	-0.079337283	0.031949722	0.014070293	0.005471957	0.082298981	-0.006641255	-0.007024233	-0.008576186	-0.011737044	-0.006453722	0.002806337	0.004973844	-0.011238241
1	1.02E-16	-3.85E-18	0.591843382	-0.03421129	0.056834416	-0.055926796	-0.08116179	0.034052535	0.015606107	0.003020094	0.084917233	-0.00637925	-0.006324612	-0.006721335	-0.008308914	-0.007240554	0.001871842	0.004567115	-0.012758394
1	5.96E-17	9.15E-19	0.606880353	-0.027880059	0.059727972	-0.065609989	-0.097953203	0.015087747	0.011360166	2.86E-05	0.089116855	-0.000117647	-0.001859374	-0.001742037	-0.019160187	-0.00888046	0.007674517	0.002053442	-0.016016425
1	5.85E-17	1.24E-18	0.605396081	-0.022037478	0.053099924	-0.059273986	-0.093148756	0.015302156	0.013465392	-0.00139424	0.08840039	-0.000540299	-0.002691718	-0.001572221	-0.0170356	-0.009984406	0.008415499	0.003145665	-0.017249273
1	8.13E-17	3.03E-18	0.594254146	-0.017470807	0.04577861	-0.034906942	-0.084303475	0.014821867	0.019793956	-0.001952403	0.087653389	-0.001881206	-0.00325757	-0.000618887	-0.016914989	-0.016324001	0.008551928	0.005384662	-0.020367786
1	8.60E-17	-4.29E-18	0.585347583	-0.037405107	0.043484533	-0.028411595	-0.087128559	0.007718261	0.018908487	-0.003313965	0.079153286	-0.006704218	0.000165945	-0.00201278	-0.023047614	-0.015209202	0.007571755	0.006043829	-0.017709639
1	8.37E-17	-4.40E-18	0.582100983	-0.042642393	0.043895422	-0.029948688	-0.088150621	0.006162408	0.019720619	-0.003172696	0.078010252	-0.007599399	0.000735025	-0.002306838	-0.025094096	-0.014564414	0.008398181	0.005742963	-0.016855528
1	7.03E-17	-2.88E-18	0.579256463	-0.054238902	0.044413685	-0.033327627	-0.087629285	0.004709943	0.018558454	-0.001859763	0.078398505	-0.007636081	-0.001075178	-0.001993144	-0.027776627	-0.012878907	0.007695996	0.005789584	-0.014182755
1	7.87E-17	1.30E-19	0.553464713	-0.084555404	0.043770685	-0.030555197	-0.086122522	0.005091771	0.015388922	-0.010955238	0.075934327	-0.007598789	-0.001127166	0.00077587	-0.034068364	-0.01057387	0.005527466	0.007374511	-0.005704044
1	1.15E-16	3.49E-18	0.509780275	-0.099705514	0.040095954	-0.032951591	-0.096807606	0.010117475	0.015066447	-0.015603299	0.07375771	-0.009766298	0.001013136	0.001287416	-0.036907594	-0.012798123	0.009279235	0.007086732	0.000848376
1	1.26E-16	1.85E-18	0.508759815	-0.093451553	0.03835409	-0.03342057	-0.095546023	0.009269566	0.015497191	-0.017420282	0.073203538	-0.009972447	0.001172532	0.001301444	-0.035860585	-0.011541049	0.009945857	0.006327107	6.63E-05
1	1.33E-16	-7.81E-18	0.498082115	-0.10244014	0.038350721	-0.034181237	-0.101841687	-0.003766843	0.011846068	-0.022592591	0.071675702	-0.010802113	0.003377598	0.008655518	-0.039929479	-0.010050369	0.009827454	0.004227669	-0.000692611
1	1.98E-16	-8.02E-18	0.509777339	-0.092950791	0.033715693	-0.027860764	-0.102264705	-0.009432645	0.007183665	-0.028497222	0.073626381	-0.006162127	0.005080983	0.012350474	-0.036494741	-0.009357955	0.007873175	0.002249931	-0.002757795
1	1.58E-16	-1.58E-17	0.478124606	-0.154435227	0.040523346	-0.040671841	-0.129440287	-0.023500562	-0.004838536	-0.028121932	0.06565072	-0.009639224	0.011579909	0.025488246	-0.045576933	0.011099494	0.003247774	-0.007444179	0.004431025
1	1.56E-16	3.24E-18	0.512846572	-0.06681914	0.032677024	-0.034421526	-0.087061235	0.015556685	0.019436779	-0.019753249	0.072457489	-0.010068526	0.00016117	-0.003759081	-0.029621565	-0.008477361	0.012201614	0.005308059	-0.001956499
1	1.35E-16	5.97E-18	0.516468686	-0.050723977	0.031949241	-0.027733236	-0.07607903	0.020014081	0.021355538	-0.024368873	0.076226001	-0.008307448	0.002541168	-0.007122816	-0.027780235	-0.006809107	0.011867841	0.004696268	-0.003808347
1	1.07E-16	1.38E-17	0.530704211	-0.037826033	0.032529956	-0.030675214	-0.069590105	0.020316766	0.024156066	-0.022096973	0.085198098	-0.006602781	-0.003488079	-0.008093429	-0.025528624	-0.006286782	0.010799958	0.007973807	-0.006713908
1	3.18E-17	2.52E-17	0.476640849	-0.185238734	0.05586378	-0.030141912	-0.121846016	0.024746172	0.009910992	1.31E-05	0.077746211	-0.009668058	0.001410998	0.001652204	-0.051536205	-0.029152993	0.005637949	0.015304585	0.016296666
1	7.47E-17	1.17E-19	0.55578778	-0.087196567	0.044212311	-0.029752438	-0.084293851	0.00440754	0.014925596	-0.011732382	0.075859915	-0.007271118	-0.00145317	0.001146542	-0.034661752	-0.009872036	0.004620965	0.007672834	-0.005308977
1	-4.94E-17	-5.03E-19	0.632099432	-0.051193666	0.049947958	-0.065380079	-0.088174448	-0.006769354	0.01923632	0.033351821	0.088171105	-0.008004467	-0.013883628	-0.00760695	-0.029118935	-0.007357512	0.008824997	0.001624937	-0.019117322
1	8.83E-17	-5.37E-18	0.579688359	-0.042688046	0.0441139	-0.029975547	-0.089687766	0.00505523	0.021352533	-0.003720392	0.07639808	-0.008674971	0.002425121	-0.002838938	-0.026126678	-0.014700289	0.009795129	0.005349115	-0.01727706
1	8.50E-17	-6.82E-18	0.579495982	-0.041742933	0.043729154	-0.030667852	-0.088871409	0.005676769	0.02185606	-0.003606943	0.075610274	-0.007736679	0.002306903	-0.003693207	-0.024926474	-0.013480104	0.009315118	0.004997429	-0.01706311
1	6.32E-17	-1.01E-17	0.597302069	-0.029280206	0.042828779	-0.032927147	-0.08280341	0.011568106	0.023197529	-0.003883766	0.074056082	-0.008225155	0.002300257	-0.007468422	-0.019317289	-0.011622991	0.010138769	0.003133061	-0.021915465
1	5.29E-17	-8.33E-18	0.612073301	-0.029601095	0.046167649	-0.03675606	-0.086354762	0.009122849	0.022589019	-0.002654942	0.071757321	-0.010191992	0.002562584	-0.006137457	-0.020080499	-0.013027749	0.009723734	0.003227266	-0.02492951
1	4.98E-17	-5.00E-18	0.615772324	-0.029604348	0.043882612	-0.033244674	-0.084382046	0.009213068	0.022986386	-0.002059993	0.070884713	-0.010592961	0.002198534	-0.006469144	-0.019844574	-0.012988381	0.009678178	0.003183191	-0.025839357
1	5.97E-17	2.00E-18	0.621823327	-0.024303134	0.03886437	-0.022890713	-0.076717114	0.010242891	0.022233455	-0.002362904	0.073034074	-0.010154843	6.50E-05	-0.006735614	-0.017309753	-0.014420652	0.008708538	0.005662893	-0.026734326
1	7.51E-17	8.46E-18	0.621265033	-0.012239634	0.026319143	0.000580765	-0.062921736	0.007547171	0.022142147	0.001660083	0.079985381	-0.00921352	-0.006353996	-0.006479009	-0.01395024	-0.021036223	0.009485331	0.011835774	-0.027862383
1	6.06E-17	1.33E-17	0.62818944	-0.009667591	0.024335205	0.015293543	-0.068216856	-0.004201915	0.019730277	0.000628345	0.080577528	-0.009471251	-0.008724464	-0.002439033	-0.018624176	-0.029463647	0.008139346	0.018440348	-0.030218563
1	8.14E-17	2.61E-17	0.654174014	-0.019531397	0.036461028	-0.013401698	-0.062969642	0.020632071	0.018509927	-0.011483948	0.071100282	-0.009655965	0.001081349	-0.008595919	-0.01050514	-0.009407704	0.002233909	0.006899653	-0.029245899
1	-6.48E-17	-4.18E-19	0.632412034	-0.06550449	0.04226158	-0.048623553	-0.105519247	0.003652744	0.034261428	0.009246325	0.042771173	-0.019795127	0.010961494	-0.009828446	-0.03331514	-0.002690032	0.015526485	-0.014271671	-0.033945054
1	7.29E-17	-2.32E-17	0.561967309	-0.008021583	0.026987542	-0.020010319	-0.057804676	0.031512911	0.027962144	-0.009626924	0.081495546	-0.000518283	0.001157856	-0.019231107	-0.007079554	-0.002600704	0.013242886	-0.000246464	-0.016649477
1	1.04E-16	-1.64E-17	0.552246058	-0.001657893	0.025742436	-0.007573434	-0.055385953	0.033150523	0.022190981	-0.021337569	0.088073844	0.003149894	0.008075044	-0.009561082	-0.008153412	-0.002575234	0.017315142	0.005465119	-0.017262537
1	9.99E-17	-1.77E-17	0.528563694	-0.062569075	0.040889556	-0.034043858	-0.094122016	-0.001769017	0.025129898	-0.001298834	0.069011011	0.00646821	0.000702129	-0.005181237	-0.023663598	-0.001767048	0.000492118	0.005226076	-0.000966216
1	9.31E-17	-6.92E-18	0.589354569	-0.033142033	0.041624751	-0.022279299	-0.085875508	0.008517511	0.016675203	-0.004179857	0.078443148	-0.006535292	0.000199882	-0.001882005	-0.020726786	-0.016263608	0.005267884	0.007002097	-0.018639241
1	5.04E-17	-3.95E-18	0.610627464	-0.010783199	0.03847993	-0.005305869	-0.079516295	0.012352299	0.010705759	-0.016140031	0.073365246	0.000577907	-0.000421476	-0.002616464	-0.010178501	-0.016753374	-0.001988864	0.006793974	-0.020007059
1	1.00E-17	-1.50E-17	0.630924984	0.00805871	0.031874738	-0.0246087	-0.075442669	0.028453892	0.0109101	-0.010698984	0.080698815	0.00425499	-0.011468243	-0.007882014	0.002169859	-0.011569286	0.000274347	0.008432363	-0.019378817
1	1.06E-16	1.06E-18	0.56281856	-0.004471639	0.034525254	-0.02274942	-0.086184112	0.021796299	0.019034707	-0.000211586	0.084130784	-0.002089007	-0.002413999	0.000780844	-0.01248817	-0.014388843	0.008014583	0.003739201	-0.019026277
1	8.23E-17	-5.39E-18	0.52057511	0.018593227	0.016868845	0.003662298	-0.06862022	0.033992769	0.017838494	-0.00431657	0.079535049	0.006860563	-0.003412237	-0.001888856	-0.007906961	-0.006375372	0.009002317	0.003235527	-0.012158788
1	7.61E-17	-1.73E-17	0.464386946	0.032449439	0.009316812	0.022589806	-0.061911005	0.035521588	0.013186903	-0.015197741	0.067410174	0.013378864	-0.001229977	0.000174877	-0.008246058	-0.00234587	0.007695299	0.004062646	-0.010254812
1	1.39E-16	-5.72E-18	0.444405116	0.007394644	-0.001250195	0.012678723	-0.077231986	0.031551337	0.017713682	0.004210251	0.066362808	-0.001237874	-0.00999114	-0.013185799	-0.026519898	-0.005604792	0.012281719	0.006286345	-0.003336091
1	6.17E-17	-1.90E-18	0.523699739	0.032109593	0.003757446	0.016370405	-0.054850675	0.046386806	0.020696384	0.000892561	0.085315226	0.011071905	-0.006514571	-0.006772062	-0.002425065	-0.00096939	0.01130079	0.001918117	-0.006123981
1	1.15E-16	1.60E-18	0.561536699	-0.004840731	0.034473507	-0.023872276	-0.089488773	0.02162695	0.019032012	0.000894787	0.083964973	-0.003580244	-0.002037085	0.001569063	-0.012087929	-0.015179619	0.007717959	0.003397762	-0.019785311
1	1.86E-16	-6.30E-19	0.545340766	0.013453845	0.013793497	0.014036513	-0.093882351	0.029355155	0.031223806	0.006062069	0.094258127	-0.00688693	0.002958587	-0.017451628	-0.006806844	-0.012799986	0.004053931	-0.001415666	-0.019169536
1	1.18E-16	1.83E-18	0.561403325	-0.005324019	0.034856196	-0.02499863	-0.090556582	0.021418108	0.018794816	0.001180652	0.08370766	-0.004036438	-0.002002392	0.00221265	-0.012050629	-0.015501623	0.007685474	0.003371915	-0.02006206
1	6.90E-17	8.54E-18	0.615882762	-0.013924033	0.052267922	-0.040191974	-0.079570128	0.014137947	0.022215281	-0.002443483	0.094165095	0.000486726	-0.005725872	-0.000527276	-0.016390061	-0.019599554	0.009436347	0.006581672	-0.023337659
1	7.75E-17	1.62E-17	0.614368459	-0.00634645	0.051984784	-0.02645745	-0.065935088	0.021147945	0.026318301	-0.005517341	0.101537401	0.00577007	-0.006820688	-0.004254078	-0.016956977	-0.022035784	0.010702287	0.008204098	-0.023197713
1	2.68E-17	3.92E-17	0.655555727	-0.008447854	0.057345565	-0.015973432	-0.060857123	0.022399039	0.030061798	-0.006721331	0.107232096	0.001541293	-0.008709814	-0.011399108	-0.030808994	-0.022277994	0.010377833	0.004659634	-0.033910613
1	4.77E-17	3.18E-17	0.656022634	-0.005517414	0.048817692	-0.006106271	-0.05507847	0.021747092	0.030757426	-0.009654607	0.106172839	0.000670986	-0.008405748	-0.01398741	-0.029796708	-0.02047612	0.010547831	0.006435307	-0.031779528
1	1.79E-17	3.75E-19	0.613690235	0.004463282	0.026259047	-0.059761898	-0.079019263	0.017249974	0.015964404	-0.008681789	0.085432154	-0.000936083	-0.006594605	-0.002037298	-0.005080596	-0.006747061	0.012442937	0.006014351	-0.019597255
1	1.16E-17	2.39E-19	0.617929295	0.008697359	0.026673698	-0.056476468	-0.079530282	0.015587033	0.015444528	-0.014119229	0.085967426	-0.001650564	-0.003963399	-0.001870495	-0.002071704	-0.008206983	0.011798044	0.006557315	-0.020656149
1	3.79E-17	9.61E-20	0.620985697	0.002380555	0.034767717	-0.060319913	-0.08710793	0.014252619	0.01735326	-0.015731025	0.082091483	-0.00785115	0.00091207	-0.002739466	-0.000725307	-0.007790567	0.014117426	0.004252505	-0.025167441
1	3.30E-17	2.41E-18	0.631145889	-0.068268636	0.114024003	-0.123333546	-0.149673732	-0.00254646	-0.008684714	0.008644554	0.098256341	0.008457788	0.008410292	0.001118702	-0.044914135	-0.001622363	0.00675891	-0.008607652	-0.009111192
1	8.21E-17	-1.12E-17	0.577471033	-0.050139205	0.042780035	-0.026015179	-0.071642203	0.025561417	0.011457682	0.014359725	0.080714792	-0.015117874	-0.011608583	-0.016185402	-0.018097121	-0.008607376	0.00354612	0.005588304	-0.015878229
1	9.00E-17	-7.92E-18	0.579555131	-0.067784342	0.046708967	-0.022927127	-0.07629804	0.019849233	0.008141825	0.016560076	0.079968724	-0.018986104	-0.016877974	-0.01674948	-0.024405327	-0.010428149	0.001903206	0.007889354	-0.016185171
1	4.10E-17	-3.09E-17	0.569072107	-0.003557994	0.016826867	-0.006468965	-0.044260687	0.038443952	0.020369527	0.017806557	0.081416306	-0.011824618	0.001987742	-0.024043939	-0.002961298	-0.004654601	0.010623367	-0.002164344	-0.020807928
1	3.31E-17	2.39E-18	0.61835547	0.00334574	0.019246183	-0.014986819	-0.054590554	0.022581489	0.012487796	-0.016309549	0.069066136	-0.001818483	0.007614891	-0.003908117	-0.01620858	-0.008642109	0.006721258	0.009496918	-0.010932295
1	3.62E-17	4.60E-18	0.623993246	0.005657166	0.024072655	-0.009401733	-0.069255449	0.016071771	0.012904509	-0.020709067	0.070036593	0.00126818	0.009597933	-0.003398513	-0.016691339	-0.010900948	0.007795211	0.008474735	-0.016711616
1	3.63E-17	4.19E-18	0.619275158	0.003526537	0.029561536	-0.014985633	-0.084062101	0.009286185	0.014698576	-0.020311986	0.070490179	0.003559337	0.011170466	-0.000688176	-0.020000627	-0.014305476	0.01171253	0.005302704	-0.021981488
1	2.65E-17	4.56E-18	0.620862986	0.02025908	0.018573689	-0.012959569	-0.079429843	0.011373177	0.010577828	-0.019252339	0.078384117	0.010127977	0.006023315	-0.001285094	-0.009277125	-0.017070401	0.004731285	0.005841984	-0.021086855
1	9.81E-17	6.62E-18	0.623459355	0.022538839	0.019542875	-0.004132444	-0.081100963	0.011162364	0.00582287	-0.019486088	0.086224958	0.009296857	0.007051353	0.001340965	-0.006508996	-0.017616103	-0.000702173	0.006296811	-0.026475163
1	8.46E-17	9.53E-18	0.634476982	0.023429349	0.021664931	-0.009010056	-0.084441523	0.010677131	0.006112361	-0.020356669	0.086776847	0.009539406	0.004362763	0.001566852	-0.005584039	-0.01725008	-0.000256849	0.007436478	-0.028659392
1	4.31E-17	1.08E-17	0.650266677	0.016988712	0.019392173	0.019221121	-0.060369839	0.020623364	0.008735413	-0.03184411	0.070949406	0.001751744	0.009621793	-0.009969535	-0.00835113	-0.006327164	-0.000934928	0.01519708	-0.014822095
1	1.06E-17	1.56E-18	0.661975896	0.010535372	-6.53E-06	-0.014382935	-0.011767296	0.031545866	0.012516044	-0.017537182	0.066850149	-0.010630904	0.009355256	-0.001885128	-0.014893243	-0.007394071	0.005352856	0.014093658	-0.005180251
1	1.51E-17	-2.80E-17	0.72288613	0.027349082	-0.037200057	-0.044863423	-0.011913641	0.01382272	0.010769358	-0.008627844	0.045865757	-0.01026145	0.009839736	0.006522385	-0.007173438	-0.00735712	0.004228271	0.012001853	0.02342803
