# Supplementary material for: Theoretical morphospace reveals mixed optimisation of the avian wing planform for flight style
Source: Nat Commun. 2026 Mar 31;17:3902. doi: 10.1038/s41467-026-70692-w (PMC13128903; doi:10.1038/s41467-026-70692-w)
Supplement: Supplementary file 4 — Supplementary Data 2 [file 41467_2026_70692_MOESM4_ESM.zip › Supplementary Data 2/BirdEdges.csv]

1138	1139
1139	1140
1140	1141
1141	1142
1142	1143
1143	1144
1144	1145
1145	1146
1146	1147
1147	1148
1148	1149
1149	1150
1150	1151
1151	1152
1152	1153
1153	1154
1154	1155
1155	1156
1156	1157
1157	1158
1158	1159
1159	1160
1160	1161
1161	1162
1162	1163
1163	1164
1164	1165
1165	1166
1166	1167
1167	1168
1168	1169
1169	1170
1170	1171
1171	1172
1172	1173
1173	1
1173	2
1172	3
1171	4
1170	1174
1174	1175
1175	5
1175	6
1174	7
1169	1176
1176	1177
1177	1178
1178	8
1178	9
1177	10
1176	1179
1179	1180
1180	11
1180	12
1179	13
1168	1181
1181	1182
1182	1183
1183	1184
1184	1185
1185	14
1185	15
1184	1186
1186	16
1186	17
1183	18
1182	1187
1187	19
1187	20
1181	1188
1188	21
1188	22
1167	1189
1189	23
1189	24
1189	25
1166	1190
1190	1191
1191	1192
1192	1193
1193	26
1193	27
1192	28
1191	29
1190	30
1165	1194
1194	1195
1195	1196
1196	1197
1197	31
1197	32
1196	33
1195	34
1194	35
1164	1198
1198	36
1198	37
1163	1199
1199	1200
1200	1201
1201	1202
1202	1203
1203	1204
1204	38
1204	39
1203	1205
1205	40
1205	41
1202	42
1201	43
1200	44
1199	1206
1206	45
1206	46
1162	1207
1207	1208
1208	1209
1209	1210
1210	1211
1211	1212
1212	1213
1213	1214
1214	47
1214	48
1213	49
1212	1215
1215	50
1215	51
1211	1216
1216	52
1216	53
1210	54
1209	1217
1217	1218
1218	55
1218	56
1217	57
1208	1219
1219	58
1219	59
1207	1220
1220	1221
1221	60
1221	61
1220	62
1161	1222
1222	1223
1223	1224
1224	1225
1225	1226
1226	1227
1227	1228
1228	1229
1229	1230
1230	1231
1231	1232
1232	1233
1233	63
1233	64
1232	65
1231	66
1230	67
1229	1234
1234	68
1234	69
1229	70
1229	71
1228	1235
1235	1236
1236	1237
1237	1238
1238	1239
1239	72
1239	73
1238	74
1237	75
1236	1240
1240	1241
1241	76
1241	77
1240	78
1235	1242
1242	79
1242	80
1227	81
1226	82
1225	1243
1243	1244
1244	1245
1245	83
1245	84
1244	1246
1246	85
1246	86
1243	87
1224	1247
1247	1248
1248	1249
1249	1250
1250	88
1250	89
1249	90
1248	1251
1251	91
1251	92
1247	1252
1252	1253
1253	1254
1254	93
1254	94
1253	95
1252	1255
1255	96
1255	97
1247	98
1247	99
1223	100
1222	101
1160	1256
1256	1257
1257	1258
1258	1259
1259	1260
1260	1261
1261	1262
1262	1263
1263	1264
1264	102
1264	103
1263	104
1263	105
1262	106
1261	107
1260	108
1259	109
1258	110
1257	1265
1265	1266
1266	1267
1267	111
1267	112
1266	113
1265	1268
1268	1269
1269	114
1269	115
1268	116
1256	1270
1270	1271
1271	1272
1272	1273
1273	1274
1274	1275
1275	1276
1276	117
1276	118
1275	119
1274	120
1273	121
1272	122
1272	123
1271	1277
1277	124
1277	125
1270	1278
1278	1279
1279	126
1279	127
1278	1280
1280	128
1280	129
1159	1281
1281	1282
1282	1283
1283	130
1283	131
1282	132
1281	133
1158	1284
1284	1285
1285	1286
1286	1287
1287	1288
1288	1289
1289	1290
1290	1291
1291	1292
1292	134
1292	135
1291	1293
1293	136
1293	137
1290	1294
1294	138
1294	139
1289	1295
1295	1296
1296	1297
1297	1298
1298	140
1298	141
1297	142
1296	143
1295	144
1288	145
1287	1299
1299	1300
1300	1301
1301	146
1301	147
1300	148
1299	1302
1302	149
1302	150
1286	1303
1303	151
1303	152
1285	1304
1304	1305
1305	1306
1306	153
1306	154
1305	155
1304	156
1284	157
1157	1307
1307	1308
1308	1309
1309	1310
1310	1311
1311	158
1311	159
1310	160
1309	161
1308	162
1307	1312
1312	1313
1313	1314
1314	163
1314	164
1313	165
1312	166
1156	1315
1315	1316
1316	167
1316	168
1315	169
1155	1317
1317	1318
1318	1319
1319	1320
1320	1321
1321	170
1321	171
1320	172
1319	173
1318	174
1317	1322
1322	1323
1323	175
1323	176
1322	177
1154	1324
1324	1325
1325	1326
1326	178
1326	179
1325	180
1324	181
1153	1327
1327	1328
1328	1329
1329	1330
1330	1331
1331	1332
1332	1333
1333	1334
1334	1335
1335	1336
1336	1337
1337	1338
1338	1339
1339	182
1339	183
1338	184
1337	1340
1340	1341
1341	185
1341	186
1340	187
1336	188
1336	189
1335	1342
1342	190
1342	191
1334	1343
1343	1344
1344	1345
1345	1346
1346	1347
1347	192
1347	193
1346	1348
1348	194
1348	195
1345	196
1344	197
1343	198
1333	1349
1349	1350
1350	199
1350	200
1349	201
1332	1351
1351	1352
1352	1353
1353	1354
1354	1355
1355	1356
1356	1357
1357	1358
1358	202
1358	203
1357	204
1356	205
1355	1359
1359	206
1359	207
1354	1360
1360	1361
1361	1362
1362	1363
1363	208
1363	209
1362	210
1361	211
1360	212
1353	1364
1364	213
1364	214
1352	215
1351	216
1331	217
1330	1365
1365	1366
1366	1367
1367	1368
1368	218
1368	219
1367	220
1366	221
1365	1369
1369	222
1369	223
1329	1370
1370	1371
1371	1372
1372	1373
1373	1374
1374	1375
1375	1376
1376	224
1376	225
1375	226
1374	1377
1377	1378
1378	227
1378	228
1377	229
1373	1379
1379	1380
1380	1381
1381	230
1381	231
1380	232
1379	1382
1382	233
1382	234
1372	1383
1383	1384
1384	235
1384	236
1383	237
1371	1385
1385	238
1385	239
1370	1386
1386	1387
1387	1388
1388	240
1388	241
1387	242
1386	243
1328	1389
1389	244
1389	245
1327	1390
1390	1391
1391	246
1391	247
1390	248
1152	1392
1392	1393
1393	1394
1394	1395
1395	1396
1396	1397
1397	1398
1398	249
1398	250
1397	1399
1399	251
1399	252
1396	1400
1400	253
1400	254
1395	1401
1401	1402
1402	1403
1403	1404
1404	255
1404	256
1403	257
1402	258
1401	1405
1405	259
1405	260
1395	261
1394	1406
1406	1407
1407	1408
1408	1409
1409	1410
1410	262
1410	263
1409	264
1408	1411
1411	265
1411	266
1407	1412
1412	1413
1413	267
1413	268
1412	269
1406	1414
1414	1415
1415	1416
1416	270
1416	271
1415	272
1414	273
1393	1417
1417	1418
1418	1419
1419	1420
1420	1421
1421	274
1421	275
1420	276
1419	277
1418	278
1417	279
1392	1422
1422	1423
1423	1424
1424	1425
1425	1426
1426	1427
1427	280
1427	281
1427	282
1426	283
1425	284
1425	285
1424	286
1423	1428
1428	287
1428	288
1422	289
1151	1429
1429	1430
1430	1431
1431	1432
1432	1433
1433	1434
1434	1435
1435	1436
1436	1437
1437	1438
1438	1439
1439	1440
1440	1441
1441	1442
1442	1443
1443	1444
1444	290
1444	291
1443	292
1442	1445
1445	293
1445	294
1442	295
1441	296
1440	297
1439	1446
1446	298
1446	299
1438	300
1437	301
1436	1447
1447	1448
1448	1449
1449	1450
1450	1451
1451	302
1451	303
1450	304
1449	305
1448	306
1447	307
1435	1452
1452	308
1452	309
1434	1453
1453	310
1453	311
1433	1454
1454	1455
1455	1456
1456	312
1456	313
1455	314
1454	315
1432	316
1431	317
1430	1457
1457	1458
1458	1459
1459	1460
1460	318
1460	319
1459	1461
1461	320
1461	321
1458	1462
1462	1463
1463	322
1463	323
1462	1464
1464	324
1464	325
1457	326
1430	327
1429	328
1150	1465
1465	329
1465	330
1149	1466
1466	1467
1467	1468
1468	331
1468	332
1467	333
1466	1469
1469	334
1469	335
1148	336
1147	1470
1470	1471
1471	1472
1472	1473
1473	1474
1474	1475
1475	1476
1476	1477
1477	1478
1478	1479
1479	1480
1480	1481
1481	1482
1482	1483
1483	1484
1484	337
1484	338
1483	1485
1485	339
1485	340
1482	341
1481	1486
1486	1487
1487	342
1487	343
1486	1488
1488	344
1488	345
1480	1489
1489	1490
1490	346
1490	347
1489	348
1479	349
1478	350
1477	1491
1491	1492
1492	1493
1493	1494
1494	1495
1495	1496
1496	1497
1497	1498
1498	351
1498	352
1497	353
1496	354
1495	1499
1499	355
1499	356
1494	1500
1500	357
1500	358
1493	359
1492	1501
1501	1502
1502	360
1502	361
1501	362
1491	363
1491	364
1476	1503
1503	1504
1504	1505
1505	1506
1506	365
1506	366
1505	367
1504	368
1503	1507
1507	369
1507	370
1475	371
1474	1508
1508	1509
1509	1510
1510	1511
1511	372
1511	373
1510	374
1509	1512
1512	375
1512	376
1508	1513
1513	1514
1514	377
1514	378
1513	379
1473	1515
1515	1516
1516	1517
1517	1518
1518	1519
1519	380
1519	381
1518	382
1517	383
1516	1520
1520	1521
1521	384
1521	385
1520	386
1515	387
1473	1522
1522	1523
1523	388
1523	389
1522	390
1472	1524
1524	1525
1525	1526
1526	391
1526	392
1525	393
1524	394
1471	1527
1527	1528
1528	1529
1529	1530
1530	1531
1531	1532
1532	1533
1533	395
1533	396
1532	1534
1534	397
1534	398
1531	1535
1535	1536
1536	399
1536	400
1535	401
1530	402
1529	1537
1537	1538
1538	1539
1539	1540
1540	1541
1541	403
1541	404
1540	405
1539	406
1538	1542
1542	407
1542	408
1537	409
1528	410
1527	1543
1543	1544
1544	1545
1545	1546
1546	1547
1547	1548
1548	1549
1549	411
1549	412
1548	413
1547	414
1546	415
1545	1550
1550	1551
1551	416
1551	417
1550	1552
1552	418
1552	419
1544	1553
1553	420
1553	421
1543	422
1470	423
1146	1554
1554	1555
1555	1556
1556	1557
1557	1558
1558	1559
1559	1560
1560	1561
1561	1562
1562	1563
1563	1564
1564	424
1564	425
1563	426
1562	1565
1565	1566
1566	427
1566	428
1565	429
1561	1567
1567	430
1567	431
1560	432
1559	1568
1568	433
1568	434
1558	435
1557	436
1556	1569
1569	1570
1570	1571
1571	437
1571	438
1570	439
1569	440
1555	1572
1572	1573
1573	441
1573	442
1572	1574
1574	443
1574	444
1554	445
1145	1575
1575	1576
1576	1577
1577	1578
1578	1579
1579	1580
1580	1581
1581	446
1581	447
1580	448
1579	1582
1582	449
1582	450
1578	1583
1583	451
1583	452
1578	453
1577	1584
1584	1585
1585	454
1585	455
1584	456
1577	457
1577	458
1576	1586
1586	459
1586	460
1575	461
1144	462
1143	1587
1587	1588
1588	463
1588	464
1587	465
1142	1589
1589	1590
1590	1591
1591	1592
1592	1593
1593	1594
1594	1595
1595	1596
1596	1597
1597	1598
1598	1599
1599	1600
1600	1601
1601	1602
1602	466
1602	467
1601	468
1600	1603
1603	469
1603	470
1599	1604
1604	1605
1605	471
1605	472
1604	473
1598	474
1597	1606
1606	1607
1607	1608
1608	1609
1609	475
1609	476
1608	477
1608	478
1608	479
1607	480
1606	1610
1610	1611
1611	481
1611	482
1610	483
1596	484
1595	1612
1612	1613
1613	1614
1614	485
1614	486
1613	487
1612	488
1594	489
1593	1615
1615	1616
1616	1617
1617	1618
1618	1619
1619	1620
1620	1621
1621	1622
1622	1623
1623	1624
1624	490
1624	491
1623	492
1622	1625
1625	493
1625	494
1621	495
1620	1626
1626	1627
1627	496
1627	497
1626	1628
1628	498
1628	499
1619	1629
1629	500
1629	501
1618	502
1617	503
1616	1630
1630	1631
1631	504
1631	505
1630	506
1615	1632
1632	1633
1633	1634
1634	507
1634	508
1633	509
1632	510
1592	1635
1635	1636
1636	511
1636	512
1635	513
1591	1637
1637	1638
1638	1639
1639	1640
1640	1641
1641	514
1641	515
1640	516
1639	517
1638	1642
1642	1643
1643	518
1643	519
1642	520
1637	521
1590	1644
1644	1645
1645	1646
1646	1647
1647	1648
1648	1649
1649	1650
1650	1651
1651	1652
1652	1653
1653	1654
1654	1655
1655	522
1655	523
1654	524
1653	525
1652	1656
1656	526
1656	527
1651	528
1650	1657
1657	1658
1658	1659
1659	529
1659	530
1658	531
1657	532
1649	1660
1660	533
1660	534
1648	1661
1661	535
1661	536
1647	537
1646	1662
1662	1663
1663	1664
1664	1665
1665	1666
1666	1667
1667	538
1667	539
1666	540
1665	541
1664	1668
1668	542
1668	543
1663	1669
1669	544
1669	545
1662	546
1645	547
1644	548
1589	1670
1670	1671
1671	1672
1672	1673
1673	1674
1674	1675
1675	1676
1676	1677
1677	1678
1678	1679
1679	1680
1680	1681
1681	1682
1682	1683
1683	1684
1684	1685
1685	1686
1686	549
1686	550
1685	551
1684	552
1683	553
1682	554
1681	555
1680	556
1679	557
1678	558
1677	1687
1687	1688
1688	1689
1689	1690
1690	559
1690	560
1689	561
1688	562
1687	1691
1691	563
1691	564
1676	1692
1692	1693
1693	1694
1694	565
1694	566
1694	567
1693	1695
1695	568
1695	569
1692	1696
1696	570
1696	571
1675	1697
1697	1698
1698	572
1698	573
1697	574
1674	575
1673	1699
1699	576
1699	577
1672	1700
1700	578
1700	579
1671	580
1670	1701
1701	1702
1702	1703
1703	581
1703	582
1702	1704
1704	583
1704	584
1701	585
1141	1705
1705	1706
1706	1707
1707	1708
1708	1709
1709	1710
1710	1711
1711	1712
1712	1713
1713	1714
1714	1715
1715	1716
1716	1717
1717	1718
1718	1719
1719	1720
1720	1721
1721	1722
1722	1723
1723	586
1723	587
1723	588
1723	589
1722	590
1721	591
1721	592
1720	1724
1724	1725
1725	593
1725	594
1724	595
1719	596
1718	1726
1726	597
1726	598
1717	599
1716	600
1715	1727
1727	601
1727	602
1714	1728
1728	603
1728	604
1713	1729
1729	1730
1730	605
1730	606
1729	607
1712	608
1711	609
1710	1731
1731	1732
1732	1733
1733	1734
1734	1735
1735	1736
1736	1737
1737	1738
1738	1739
1739	610
1739	611
1738	612
1738	613
1737	614
1736	1740
1740	1741
1741	615
1741	616
1740	1742
1742	617
1742	618
1735	1743
1743	1744
1744	619
1744	620
1743	621
1734	1745
1745	622
1745	623
1733	1746
1746	624
1746	625
1732	1747
1747	1748
1748	626
1748	627
1747	628
1731	1749
1749	629
1749	630
1710	1750
1750	631
1750	632
1709	1751
1751	1752
1752	1753
1753	1754
1754	1755
1755	1756
1756	633
1756	634
1755	1757
1757	635
1757	636
1754	1758
1758	637
1758	638
1753	639
1752	1759
1759	640
1759	641
1751	1760
1760	1761
1761	642
1761	643
1760	1762
1762	644
1762	645
1708	1763
1763	646
1763	647
1707	648
1706	1764
1764	1765
1765	1766
1766	1767
1767	1768
1768	1769
1769	1770
1770	1771
1771	649
1771	650
1770	1772
1772	651
1772	652
1770	1773
1773	653
1773	654
1770	1774
1774	655
1774	656
1770	657
1770	658
1770	659
1770	660
1770	661
1770	662
1770	663
1770	664
1770	665
1769	1775
1775	666
1775	667
1769	1776
1776	668
1776	669
1768	670
1767	1777
1777	1778
1778	1779
1779	1780
1780	1781
1781	1782
1782	1783
1783	1784
1784	1785
1785	671
1785	672
1784	673
1783	1786
1786	674
1786	675
1786	676
1782	1787
1787	677
1787	678
1781	679
1780	1788
1788	680
1788	681
1779	682
1778	1789
1789	683
1789	684
1777	1790
1790	1791
1791	1792
1792	1793
1793	685
1793	686
1792	687
1791	1794
1794	688
1794	689
1790	690
1766	1795
1795	1796
1796	1797
1797	691
1797	692
1796	693
1795	694
1765	1798
1798	1799
1799	1800
1800	695
1800	696
1799	697
1798	698
1764	1801
1801	1802
1802	1803
1803	699
1803	700
1802	701
1801	702
1705	1804
1804	1805
1805	1806
1806	1807
1807	1808
1808	1809
1809	1810
1810	1811
1811	703
1811	704
1810	705
1809	706
1808	1812
1812	1813
1813	707
1813	708
1812	709
1807	1814
1814	1815
1815	1816
1816	1817
1817	710
1817	711
1816	712
1816	713
1815	714
1814	715
1806	1818
1818	1819
1819	1820
1820	716
1820	717
1819	718
1818	1821
1821	719
1821	720
1805	1822
1822	1823
1823	721
1823	722
1822	723
1804	1824
1824	1825
1825	1826
1826	724
1826	725
1825	726
1824	727
1140	1827
1827	1828
1828	1829
1829	1830
1830	1831
1831	1832
1832	1833
1833	1834
1834	1835
1835	1836
1836	1837
1837	1838
1838	1839
1839	1840
1840	1841
1841	1842
1842	1843
1843	728
1843	729
1842	730
1841	731
1841	732
1840	1844
1844	733
1844	734
1839	1845
1845	735
1845	736
1838	1846
1846	737
1846	738
1837	1847
1847	739
1847	740
1836	741
1835	1848
1848	1849
1849	1850
1850	742
1850	743
1849	744
1849	745
1849	746
1848	1851
1851	747
1851	748
1835	1852
1852	1853
1853	1854
1854	1855
1855	749
1855	750
1854	751
1853	1856
1856	752
1856	753
1852	754
1835	1857
1857	1858
1858	1859
1859	755
1859	756
1858	757
1857	1860
1860	758
1860	759
1857	760
1834	1861
1861	1862
1862	1863
1863	1864
1864	1865
1865	761
1865	762
1864	763
1863	764
1862	765
1861	1866
1866	1867
1867	1868
1868	766
1868	767
1867	768
1866	769
1834	1869
1869	1870
1870	770
1870	771
1869	772
1833	1871
1871	1872
1872	1873
1873	773
1873	774
1872	1874
1874	775
1874	776
1871	777
1832	1875
1875	1876
1876	1877
1877	1878
1878	1879
1879	1880
1880	778
1880	779
1879	780
1878	781
1877	782
1876	783
1875	1881
1881	784
1881	785
1831	1882
1882	1883
1883	1884
1884	1885
1885	1886
1886	1887
1887	1888
1888	1889
1889	1890
1890	1891
1891	786
1891	787
1890	788
1890	789
1889	790
1888	1892
1892	791
1892	792
1887	1893
1893	1894
1894	793
1894	794
1894	795
1893	796
1893	797
1887	1895
1895	1896
1896	1897
1897	798
1897	799
1896	800
1895	1898
1898	801
1898	802
1887	803
1886	1899
1899	1900
1900	1901
1901	804
1901	805
1900	806
1899	1902
1902	807
1902	808
1902	809
1899	810
1899	811
1885	1903
1903	1904
1904	1905
1905	812
1905	813
1904	1906
1906	814
1906	815
1903	1907
1907	1908
1908	816
1908	817
1907	818
1884	1909
1909	819
1909	820
1883	1910
1910	1911
1911	1912
1912	1913
1913	1914
1914	1915
1915	1916
1916	821
1916	822
1915	823
1914	824
1913	1917
1917	825
1917	826
1912	1918
1918	827
1918	828
1911	1919
1919	1920
1920	1921
1921	829
1921	830
1920	831
1919	1922
1922	832
1922	833
1910	1923
1923	834
1923	835
1882	1924
1924	1925
1925	1926
1926	836
1926	837
1925	838
1924	839
1830	1927
1927	1928
1928	840
1928	841
1927	842
1829	1929
1929	843
1929	844
1828	1930
1930	1931
1931	1932
1932	1933
1933	1934
1934	1935
1935	1936
1936	1937
1937	845
1937	846
1936	1938
1938	847
1938	848
1935	849
1934	850
1933	1939
1939	1940
1940	1941
1941	1942
1942	851
1942	852
1941	853
1940	1943
1943	854
1943	855
1939	856
1933	1944
1944	857
1944	858
1933	859
1932	860
1931	1945
1945	1946
1946	1947
1947	1948
1948	1949
1949	861
1949	862
1948	1950
1950	863
1950	864
1947	865
1946	866
1945	867
1930	1951
1951	1952
1952	1953
1953	1954
1954	1955
1955	1956
1956	1957
1957	868
1957	869
1956	870
1955	1958
1958	1959
1959	871
1959	872
1958	873
1954	874
1953	1960
1960	875
1960	876
1952	1961
1961	1962
1962	1963
1963	877
1963	878
1962	879
1961	880
1951	1964
1964	881
1964	882
1827	1965
1965	1966
1966	1967
1967	1968
1968	1969
1969	1970
1970	1971
1971	1972
1972	1973
1973	883
1973	884
1972	1974
1974	885
1974	886
1971	1975
1975	887
1975	888
1970	1976
1976	1977
1977	1978
1978	889
1978	890
1977	891
1976	892
1969	893
1968	1979
1979	1980
1980	1981
1981	894
1981	895
1980	896
1979	1982
1982	1983
1983	897
1983	898
1982	899
1967	1984
1984	1985
1985	1986
1986	1987
1987	900
1987	901
1986	1988
1988	902
1988	903
1985	904
1984	905
1966	1989
1989	1990
1990	1991
1991	906
1991	907
1990	908
1989	909
1965	910
1827	1992
1992	1993
1993	1994
1994	1995
1995	1996
1996	1997
1997	911
1997	912
1997	913
1996	914
1995	915
1994	916
1993	917
1992	1998
1998	918
1998	919
1827	1999
1999	2000
2000	920
2000	921
1999	922
1140	2001
2001	2002
2002	2003
2003	2004
2004	2005
2005	2006
2006	2007
2007	2008
2008	2009
2009	2010
2010	2011
2011	2012
2012	2013
2013	2014
2014	923
2014	924
2013	925
2012	926
2011	927
2010	928
2009	2015
2015	929
2015	930
2008	2016
2016	2017
2017	2018
2018	931
2018	932
2017	2019
2019	933
2019	934
2016	2020
2020	935
2020	936
2007	2021
2021	2022
2022	2023
2023	2024
2024	2025
2025	937
2025	938
2024	939
2023	940
2022	941
2021	2026
2026	942
2026	943
2006	2027
2027	2028
2028	944
2028	945
2027	946
2005	2029
2029	2030
2030	947
2030	948
2029	949
2004	2031
2031	2032
2032	2033
2033	2034
2034	2035
2035	950
2035	951
2034	952
2033	953
2032	2036
2036	954
2036	955
2031	956
2003	2037
2037	2038
2038	2039
2039	2040
2040	2041
2041	2042
2042	2043
2043	2044
2044	2045
2045	957
2045	958
2044	959
2043	960
2042	961
2041	2046
2046	962
2046	963
2040	964
2039	965
2038	966
2037	967
2002	2047
2047	2048
2048	2049
2049	2050
2050	2051
2051	2052
2052	968
2052	969
2051	970
2050	2053
2053	2054
2054	971
2054	972
2053	973
2049	2055
2055	2056
2056	974
2056	975
2055	2057
2057	976
2057	977
2048	978
2047	979
2001	980
1139	2058
2058	2059
2059	2060
2060	2061
2061	2062
2062	2063
2063	2064
2064	2065
2065	2066
2066	2067
2067	2068
2068	2069
2069	2070
2070	2071
2071	2072
2072	2073
2073	2074
2074	981
2074	982
2073	983
2072	984
2071	2075
2075	2076
2076	985
2076	986
2075	987
2070	2077
2077	2078
2078	988
2078	989
2077	990
2069	2079
2079	2080
2080	2081
2081	2082
2082	2083
2083	991
2083	992
2082	993
2081	994
2080	995
2079	996
2068	2084
2084	2085
2085	2086
2086	2087
2087	2088
2088	997
2088	998
2087	999
2086	1000
2085	1001
2084	2089
2089	2090
2090	1002
2090	1003
2089	1004
2067	2091
2091	2092
2092	2093
2093	2094
2094	2095
2095	2096
2096	1005
2096	1006
2095	1007
2094	2097
2097	2098
2098	1008
2098	1009
2097	1010
2093	2099
2099	1011
2099	1012
2092	1013
2091	2100
2100	2101
2101	1014
2101	1015
2100	1016
2066	2102
2102	1017
2102	1018
2065	2103
2103	2104
2104	2105
2105	2106
2106	2107
2107	2108
2108	1019
2108	1020
2107	1021
2106	1022
2105	2109
2109	2110
2110	1023
2110	1024
2109	1025
2105	1026
2105	1027
2104	2111
[truncated: 204 more rows]
