# Supplementary material for: Theoretical morphospace reveals mixed optimisation of the avian wing planform for flight style
Source: Nat Commun. 2026 Mar 31;17:3902. doi: 10.1038/s41467-026-70692-w (PMC13128903; doi:10.1038/s41467-026-70692-w)
Supplement: Supplementary file 4 — Supplementary Data 2 [file 41467_2026_70692_MOESM4_ESM.zip › Supplementary Data 2/BirdPhyloArray.csv]

1	2.0165e-16	1	6.4436e-17	1	0	1	6.4628e-17	1	1.4472e-16	1	-7.5676e-17	1	0	1	0	1	0	1	4.5327e-17	1	7.2705e-17	1	-3.2235e-16	1	8.4588e-17	1	-1.2859e-16	1	2.5137e-16	1	2.6079e-16	1	1.2383e-16	1	2.5217e-16	1	1.281e-16	1	1.9082e-16	1	0	1	7.0778e-17	1	6.7191e-17	1	0	1	7.0285e-17
3.3609e-17	0.52264	3.2218e-17	0.47054	-1.8137e-17	0.44671	3.2314e-17	0.49004	-3.618e-17	0.56702	3.7838e-17	0.56324	-7.7351e-17	0.57381	4.9842e-17	0.59551	0	0.61225	4.5327e-17	0.56166	-3.6353e-17	0.55747	0	0.33653	4.2294e-17	0.43407	6.4294e-17	0.40078	0	0.67186	0	0.56868	-3.0958e-17	0.54048	3.1521e-17	0.32076	3.2026e-17	0.41904	-3.1803e-17	0.57278	0	0.38079	-3.5389e-17	0.56964	0	0.60441	0	0.71203	0	0.37847
-0.045388	0.028918	-0.041232	0.031976	-0.19115	0.028362	-0.1516	0.049636	-0.03958	0.020673	-0.065362	0.045243	0.046765	0.03334	0.052242	0.027025	0.037556	0.016674	-0.15878	0.13286	-0.050112	0.036979	-0.028354	0.049697	0.038115	0.022269	0.066568	0.03429	-0.25343	0.10401	-0.039326	0.02037	0.036212	0.044424	0.021272	0.025209	-0.025351	0.083287	-0.0052773	0.049618	0.055031	0.0077619	-0.053207	0.040752	-0.21703	0.062345	0.0054014	0.010211	-0.095299	0.025355
-0.0028794	-0.12619	0.0030087	-0.12808	-0.0064354	-0.15417	-0.029596	-0.15962	-0.0056404	-0.12679	0.0039194	-0.08283	0.015078	-0.094103	-0.022674	-0.091853	0.016614	-0.11025	-0.17233	-0.16318	0.023344	-0.086151	-0.10078	-0.026556	0.0027137	-0.041755	0.030794	-0.072541	-0.034773	-0.16054	-0.016097	-0.063598	-0.051578	-0.016656	-0.067711	-0.073099	-0.036769	-0.071558	-0.034779	-0.13558	-0.00030449	-0.047089	-0.019263	-0.070579	-0.022222	-0.18607	-0.008174	-0.12149	0.022013	-0.077632
0.0003473	0.0085898	-0.0037603	0.0071674	-0.011748	-0.003415	-0.018081	0.015184	-0.02134	0.042344	-0.018799	-0.02437	0.008901	0.018023	0.042048	0.037644	0.010779	0.03161	-0.032513	-0.050951	0.010277	0.020148	0.0091116	0.046479	0.06099	0.0041237	0.0598	0.0017521	0.031809	-0.071761	0.019474	0.0043422	0.044638	0.011323	0.051798	-0.0053916	0.057933	0.03	0.0062429	0.02889	0.06402	-0.0020027	-0.033536	0.005291	-0.038641	0.0071442	-0.013128	0.042421	-0.0070186	0.007565
-0.039615	0.049496	-0.04294	0.048916	-0.035999	0.062043	-0.036181	0.045282	0.0017826	0.05481	0.04272	0.040053	-0.005874	0.06107	0.022983	0.065124	-0.0055873	0.058555	0.093672	0.11548	-0.033687	0.049632	0.053788	-0.013661	-0.018982	0.082394	-0.015074	0.086539	0.039042	0.094116	0.034412	0.063716	-0.0084748	0.052022	0.0091027	0.066805	-0.0086241	0.059778	-0.0012432	0.060322	-0.0065043	0.061059	0.015774	0.032373	0.049228	0.03956	0.0023047	0.042041	0.022189	0.063145
-0.012342	0.00045877	-0.014894	-0.011822	-0.0023404	-0.010459	-0.022327	0.0010545	-0.0040682	-0.0143	-0.027361	-0.017387	0.033104	0.01742	0.029489	-0.0082927	0.031334	0.0017764	-0.007028	0.023749	-0.01131	0.00081322	-0.026701	0.013285	0.021285	-0.0023322	0.035455	0.013771	0.042732	-0.059965	-0.029819	-0.012469	0.01871	0.00019548	0.0054498	0.0062126	0.0045549	0.023777	0.0020674	-0.0071826	0.034815	-0.0039671	-0.017532	-0.0041577	0.00039372	-0.023083	0.0067391	-0.014364	-0.038232	-0.011259
-0.010387	-0.027517	-0.0060046	-0.030706	0.017606	-0.035248	0.0043773	-0.034079	0.0011101	-0.02341	-0.03173	0.0023191	-0.003369	-0.022379	-0.020823	-0.015487	-0.0081003	-0.024967	0.004697	-0.13329	-0.012911	-0.025024	-0.037406	0.0068681	-0.012007	-0.00059668	-0.0015445	-0.027386	-0.035186	-0.011839	-0.015063	-0.028882	-0.018359	0.0041259	-0.02394	-0.039888	-0.0055557	-0.032221	-0.017965	-0.025594	-0.01317	-0.0040755	-0.041555	-0.0017868	-0.032538	-0.011117	-0.021384	0.0056398	-0.031458	-0.044188
-0.025187	0.0092185	-0.025777	0.0075579	0.013985	0.00080689	-0.0066319	0.0039224	-0.032496	0.017518	0.0051013	-0.030616	-0.017715	0.019439	0.0044566	0.027068	-0.017261	0.017458	0.016339	0.026647	-0.014218	0.014904	-0.0041506	0.016654	0.001229	0.011176	0.011464	0.0049407	0.07954	-0.024959	-0.0093403	0.01004	0.0021816	0.0039704	-0.005039	0.0056179	-0.0050358	0.012217	-0.028563	0.024571	0.0066372	0.0047429	-0.015405	-0.014982	0.030162	-0.018735	-0.011083	0.02513	-0.011592	-0.010018
0.0065627	-0.00056242	0.012283	0.010222	0.010343	0.032365	0.017973	0.013106	0.014668	0.00075749	0.016236	-0.013232	-0.0082071	0.007128	0.0072123	-0.0002116	-0.0013646	0.0055263	-0.03381	0.0049114	0.0074019	0.0092139	0.00073958	-0.025057	0.0035709	0.024034	0.014139	0.021919	0.012323	0.028262	0.0050374	-0.0082483	0.014719	0.01007	0.0012076	0.02414	0.008737	0.011376	0.010634	-0.00036513	-0.00093547	0.013747	0.030551	-0.019376	0.010418	0.0087595	0.0089742	-0.021105	0.022343	0.015685
[truncated: 2,224 more columns]
