# Supplementary material for: Theoretical morphospace reveals mixed optimisation of the avian wing planform for flight style
Source: Nat Commun. 2026 Mar 31;17:3902. doi: 10.1038/s41467-026-70692-w (PMC13128903; doi:10.1038/s41467-026-70692-w)
Supplement: Supplementary file 4 — Supplementary Data 2 [file 41467_2026_70692_MOESM4_ESM.zip › Supplementary Data 2/BirdTipLabels.csv]

Melospiza_georgiana
Melospiza_lincolnii
Melospiza_melodia
Passerculus_sandwichensis
Amphispiza_belli
Pooecetes_gramineus
Ammodramus_leconteii
Atlapetes_citrinellus
Atlapetes_albinucha
Pipilo_erythrophthalmus
Melozone_leucotis
Pipilo_aberti
Aimophila_rufescens
Zonotrichia_leucophrys
Zonotrichia_atricapilla
Zonotrichia_albicollis
Zonotrichia_querula
Zonotrichia_capensis
Junco_hyemalis
Junco_phaeonotus
Spizella_arborea
Passerella_iliaca
Arremon_brunneinucha
Arremon_aurantiirostris
Arremon_virenticeps
Spizella_pallida
Spizella_passerina
Spizella_pusilla
Spizella_atrogularis
Amphispiza_bilineata
Arremonops_conirostris
Arremonops_rufivirgatus
Ammodramus_savannarum
Aimophila_aestivalis
Chlorospingus_ophthalmicus
Calamospiza_melanocorys
Chondestes_grammacus
Emberiza_buchanani
Emberiza_hortulana
Emberiza_leucocephalos
Emberiza_citrinella
Emberiza_cia
Miliaria_calandra
Emberiza_melanocephala
Emberiza_aureola
Emberiza_schoeniclus
Quiscalus_mexicanus
Quiscalus_major
Quiscalus_quiscula
Euphagus_carolinus
Euphagus_cyanocephalus
Molothrus_ater
Agelaius_phoeniceus
Amblycercus_holosericeus
Icterus_galbula
Icterus_gularis
Icterus_spurius
Cacicus_cela
Psarocolius_decumanus
Dolichonyx_oryzivorus
Xanthocephalus_xanthocephalus
Sturnella_magna
Dendroica_castanea
Dendroica_striata
Dendroica_petechia
Dendroica_fusca
Dendroica_kirtlandii
Parula_pitiayumi
Parula_americana
Dendroica_tigrina
Dendroica_cerulea
Dendroica_dominica
Dendroica_pinus
Dendroica_coronata
Dendroica_palmarum
Dendroica_virens
Dendroica_nigrescens
Dendroica_discolor
Dendroica_caerulescens
Setophaga_ruticilla
Dendroica_magnolia
Wilsonia_citrina
Wilsonia_canadensis
Wilsonia_pusilla
Myioborus_pictus
Myioborus_miniatus
Basileuterus_culicivorus
Vermivora_celata
Vermivora_ruficapilla
Vermivora_peregrina
Vermivora_chrysoptera
Vermivora_pinus
Oporornis_agilis
Oporornis_philadelphia
Oporornis_formosus
Geothlypis_trichas
Geothlypis_poliocephala
Mniotilta_varia
Protonotaria_citrea
Helmitheros_vermivorum
Icteria_virens
Piranga_ludoviciana
Piranga_olivacea
Piranga_bidentata
Piranga_flava
Piranga_rubra
Piranga_roseogularis
Piranga_erythrocephala
Cardinalis_cardinalis
Habia_rubica
Passerina_cyanea
Passerina_ciris
Spiza_americana
Pheucticus_ludovicianus
Pheucticus_melanocephalus
Pheucticus_chrysopeplus
Ramphocelus_dimidiatus
Ramphocelus_passerinii
Tachyphonus_rufus
Eucometis_penicillata
Volatinia_jacarina
Cyanerpes_cyaneus
Sicalis_flaveola
Saltator_maximus
Saltator_atriceps
Tiaris_olivaceus
Tiaris_bicolor
Tangara_florida
Tangara_icterocephala
Calcarius_ornatus
Calcarius_pictus
Calcarius_lapponicus
Plectrophenax_nivalis
Loxia_curvirostra
Loxia_leucoptera
Carduelis_hornemanni
Carduelis_flammea
Carduelis_citrinella
Carduelis_carduelis
Carduelis_spinus
Carduelis_pinus
Carduelis_tristis
Carduelis_cannabina
Serinus_serinus
Carduelis_chloris
Carpodacus_erythrinus
Carpodacus_purpureus
Leucosticte_brandti
Pyrrhula_pyrrhula
Pinicola_enucleator
Coccothraustes_vespertinus
Coccothraustes_coccothraustes
Euphonia_laniirostris
Euphonia_hirundinacea
Euphonia_gouldi
Euphonia_minuta
Fringilla_coelebs
Anthus_pratensis
Anthus_spinoletta
Anthus_trivialis
Anthus_lutescens
Anthus_novaeseelandiae
Motacilla_citreola
Motacilla_flava
Motacilla_alba
Motacilla_cinerea
Passer_hispaniolensis
Passer_domesticus
Passer_montanus
Taeniopygia_guttata
Lonchura_punctulata
Uraeginthus_bengalus
Vidua_macroura
Ploceus_cucullatus
Prunella_collaris
Prunella_modularis
Prunella_atrogularis
Prionochilus_xanthopygius
Arachnothera_longirostra
Nectarinia_sperata
Irena_puella
Turdus_torquatus
Turdus_naumanni
Turdus_pilaris
Turdus_falcklandii
Turdus_grayi
Turdus_migratorius
Turdus_iliacus
Turdus_merula
Turdus_viscivorus
Turdus_philomelos
Catharus_guttatus
Catharus_occidentalis
Catharus_fuscescens
Catharus_minimus
Catharus_ustulatus
Catharus_aurantiirostris
Hylocichla_mustelina
Sialia_mexicana
Sialia_currucoides
Sialia_sialis
Saxicola_rubetra
Saxicola_torquatus
Oenanthe_oenanthe
Monticola_saxatilis
Phoenicurus_ochruros
Phoenicurus_phoenicurus
Ficedula_albicollis
Ficedula_hypoleuca
Ficedula_semitorquata
Ficedula_parva
Ficedula_hyperythra
Luscinia_svecica
Luscinia_megarhynchos
Erithacus_rubecula
Muscicapa_striata
Cinclus_cinclus
Mimus_polyglottos
Mimus_gilvus
Toxostoma_rufum
Dumetella_carolinensis
Acridotheres_tristis
Sturnus_vulgaris
Henicorhina_leucosticta
Thryothorus_ludovicianus
Thryomanes_bewickii
Henicorhina_leucophrys
Thryothorus_fasciatoventris
Thryothorus_modestus
Troglodytes_aedon
Troglodytes_solstitialis
Troglodytes_troglodytes
Cistothorus_platensis
Cistothorus_palustris
Polioptila_plumbea
Polioptila_caerulea
Ramphocaenus_melanurus
Tichodroma_muraria
Certhia_familiaris
Sitta_canadensis
Sitta_pusilla
Sitta_europaea
Sitta_carolinensis
Bombycilla_cedrorum
Bombycilla_garrulus
Regulus_regulus
Regulus_calendula
Regulus_satrapa
Sylvia_curruca
Sylvia_nisoria
Sylvia_communis
Sylvia_nana
Sylvia_atricapilla
Sylvia_borin
Acrocephalus_melanopogon
Acrocephalus_schoenobaenus
Acrocephalus_scirpaceus
Hippolais_icterina
Locustella_naevia
Acrocephalus_palustris
Pycnonotus_plumosus
Tachycineta_albilinea
Tachycineta_bicolor
Riparia_riparia
Progne_subis
Pygochelidon_cyanoleuca
Hirundo_rustica
Petrochelidon_pyrrhonota
Delichon_urbicum
Phylloscopus_trochilus
Phylloscopus_collybita
Cettia_cetti
Aegithalos_caudatus
Galerida_cristata
Alauda_arvensis
Lullula_arborea
Melanocorypha_calandra
Eremophila_alpestris
Panurus_biarmicus
Parus_hudsonicus
Parus_atricapillus
Parus_carolinensis
Parus_montanus
Baeolophus_bicolor
Parus_ater
Parus_major
Parus_caeruleus
Parus_cyanus
Remiz_pendulinus
Corvus_corax
Corvus_cryptoleucus
Corvus_frugilegus
Corvus_corone
Corvus_brachyrhynchos
Corvus_splendens
Corvus_monedula
Corvus_ossifragus
Nucifraga_columbiana
Nucifraga_caryocatactes
Pica_pica
Garrulus_glandarius
Aphelocoma_coerulescens
Aphelocoma_californica
Aphelocoma_ultramarina
Gymnorhinus_cyanocephalus
Cyanocitta_cristata
Cyanocorax_yncas
Perisoreus_canadensis
Perisoreus_infaustus
Pyrrhocorax_pyrrhocorax
Pyrrhocorax_graculus
Lanius_senator
Lanius_minor
Lanius_collurio
Lanius_excubitor
Rhipidura_javanica
Dicrurus_adsimilis
Vireo_griseus
Vireo_bellii
Vireo_flavifrons
Vireo_solitarius
Vireo_gilvus
Vireo_philadelphicus
Vireo_olivaceus
Vireo_altiloquus
Cyclarhis_gujanensis
Oriolus_oriolus
Artamus_leucorynchus
Malurus_melanocephalus
Malurus_splendens
Chlamydera_maculata
Chlamydera_nuchalis
Ailuroedus_buccoides
Climacteris_melanurus
Climacteris_erythrops
Menura_novaehollandiae
Empidonax_flaviventris
Empidonax_flavescens
Empidonax_minimus
Empidonax_traillii
Empidonax_virescens
Contopus_virens
Contopus_sordidulus
Contopus_cooperi
Contopus_fumigatus
Sayornis_nigricans
Sayornis_phoebe
Mitrephanes_phaeocercus
Myiophobus_fasciatus
Fluvicola_pica
Tyrannus_savana
Tyrannus_melancholicus
Tyrannus_tyrannus
Tyrannus_verticalis
Myiodynastes_maculatus
Myiodynastes_hemichrysus
Myiozetetes_cayanensis
Myiozetetes_similis
Pitangus_sulphuratus
Myiarchus_crinitus
Myiarchus_tuberculifer
Rhytipterna_holerythra
Legatus_leucophaius
Attila_spadiceus
Elaenia_frantzii
Elaenia_flavogaster
Myiopagis_viridicata
Capsiempis_flaveola
Zimmerius_vilissimus
Camptostoma_obsoletum
Platyrinchus_mystaceus
Rhynchocyclus_brevirostris
Rhynchocyclus_olivaceus
Tolmomyias_sulphurescens
Todirostrum_cinereum
Oncostoma_cinereigulare
Mionectes_olivaceus
Mionectes_oleagineus
Leptopogon_superciliaris
Pachyramphus_aglaiae
Pachyramphus_homochrous
Pachyramphus_validus
Pachyramphus_polychopterus
Tityra_semifasciata
Tityra_cayana
Tityra_inquisitor
Schiffornis_turdina
Terenotriccus_erythrurus
Myiobius_atricaudus
Onychorhynchus_coronatus
Manacus_vitellinus
Pipra_mentalis
Lepidothrix_coronata
Xenopipo_holochlora
Lepidocolaptes_affinis
Lepidocolaptes_angustirostris
Xiphorhynchus_guttatus
Xiphorhynchus_erythropygius
Dendrocincla_homochroa
Dendrocincla_fuliginosa
Sittasomus_griseicapillus
Glyphorynchus_spirurus
Anabacerthia_striaticollis
Anabacerthia_variegaticeps
Syndactyla_subalaris
Premnoplex_brunnescens
Furnarius_rufus
Synallaxis_brachyura
Xenops_rutilans
Sclerurus_guatemalensis
Thamnophilus_doliatus
Thamnophilus_ruficapillus
Thamnophilus_punctatus
Dysithamnus_mentalis
Taraba_major
Cercomacra_tyrannina
Gymnopithys_leucaspis
Hylophylax_naevioides
Myrmeciza_exsul
Myrmotherula_schisticolor
Myrmotherula_surinamensis
Thamnistes_anabatinus
Eurylaimus_ochromalus
Chalcopsitta_duivenbodei
Chalcopsitta_sintillata
Psitteuteles_goldiei
Eos_squamata
Eos_reticulata
Trichoglossus_haematodus
Lorius_lory
Lorius_garrulus
Neopsittacus_musschenbroekii
Charmosyna_papou
Vini_peruviana
Melopsittacus_undulatus
Platycercus_elegans
Psittacula_alexandri
Psittacula_krameri
Alisterus_scapularis
Micropsitta_finschii
Psittacus_erithacus
Poicephalus_meyeri
Brotogeris_jugularis
Brotogeris_versicolurus
Nestor_notabilis
Falco_peregrinus
Falco_rusticolus
Falco_mexicanus
Falco_novaeseelandiae
Falco_femoralis
Falco_longipennis
Falco_subbuteo
Falco_vespertinus
Falco_cenchroides
Falco_tinnunculus
Falco_naumanni
Falco_columbarius
Falco_sparverius
Caracara_cheriway
Milvago_chimachima
Micrastur_semitorquatus
Chunga_burmeisteri
Colius_colius
Colius_striatus
Urocolius_indicus
Dryocopus_pileatus
Dryocopus_lineatus
Dryocopus_martius
Colaptes_auratus
Colaptes_rubiginosus
Picus_canus
Picus_viridis
Picus_mineaceus
Campephilus_guatemalensis
Melanerpes_carolinus
Melanerpes_pucherani
Melanerpes_formicivorus
Melanerpes_rubricapillus
Melanerpes_erythrocephalus
Sphyrapicus_varius
Picoides_pubescens
Dendrocopos_leucotos
Picoides_arcticus
Jynx_torquilla
Aulacorhynchus_prasinus
Pteroglossus_torquatus
Ramphastos_ambiguus
Tricholaema_leucomelas
Malacoptila_panamensis
Todiramphus_chloris
Todiramphus_tutus
Actenoides_concretus
Dacelo_gaudichaud
Dacelo_novaeguineae
Pelargopsis_capensis
Megaceryle_alcyon
Megaceryle_torquata
Chloroceryle_amazona
Chloroceryle_americana
Alcedo_atthis
Ceyx_lepidus
Momotus_momota
Todus_mexicanus
Coracias_garrulus
Coracias_caudatus
Coracias_benghalensis
Merops_nubicus
Merops_apiaster
Merops_pusillus
Nyctyornis_amictus
Phoeniculus_purpureus
Rhinopomastus_cyanomelas
Upupa_epops
Trogon_violaceus
Trogon_curucui
Trogon_viridis
Trogon_melanurus
Trogon_personatus
Trogon_collaris
Trogon_elegans
Pharomachrus_mocinno
Strix_aluco
Strix_uralensis
Strix_nebulosa
Strix_nigrolineata
Strix_varia
Strix_occidentalis
Pulsatrix_perspicillata
Bubo_scandiaca
Bubo_virginianus
Bubo_bubo
Ketupa_ketupu
Megascops_asio
Otus_flammeolus
Asio_otus
Asio_flammeus
Otus_scops
Glaucidium_gnoma
Glaucidium_minutissimum
Glaucidium_brasilianum
Surnia_ulula
Athene_noctua
Athene_cunicularia
Aegolius_funereus
Aegolius_acadicus
Micrathene_whitneyi
Ninox_scutulata
Tyto_alba
Buteo_regalis
Buteo_lagopus
Buteo_buteo
Buteo_swainsoni
Buteo_jamaicensis
Buteo_platypterus
Buteo_lineatus
Buteo_nitidus
Parabuteo_unicinctus
Ictinia_mississippiensis
Haliaeetus_leucocephalus
Haliaeetus_albicilla
Haliaeetus_pelagicus
Haliaeetus_leucogaster
Haliastur_indus
Milvus_migrans
Circus_pygargus
Circus_cyaneus
Circus_aeruginosus
Accipiter_cooperii
Accipiter_gentilis
Accipiter_striatus
Accipiter_nisus
Aquila_chrysaetos
Aquila_audax
Nisaetus_cirrhatus
Spilornis_cheela
Aviceda_jerdoni
Pernis_apivorus
Elanus_caeruleus
Elanus_axillaris
Pandion_haliaetus
Coragyps_atratus
Gymnogyps_californianus
Cathartes_aura
Cathartes_burrovianus
Sarcoramphus_papa
Larus_glaucoides
Larus_glaucescens
Larus_schistisagus
Larus_thayeri
Larus_californicus
Larus_dominicanus
Larus_fuscus
Larus_hyperboreus
Larus_argentatus
Larus_marinus
Larus_occidentalis
Larus_heermanni
Larus_delawarensis
Larus_canus
Larus_crassirostris
Larus_atricilla
Larus_pipixcan
Larus_philadelphia
Larus_ridibundus
Xema_sabini
Pagophila_eburnea
Rissa_tridactyla
Rhodostethia_rosea
Rynchops_niger
Sterna_paradisaea
Sterna_vittata
Sterna_hirundo
Sterna_dougallii
Sterna_forsteri
Sterna_sandvicensis
Sterna_elegans
Sterna_bergii
Sterna_maxima
Chlidonias_leucopterus
Chlidonias_niger
Chlidonias_hybrida
Sterna_caspia
Sterna_nilotica
Sterna_antillarum
Sterna_albifrons
Sterna_fuscata
Sterna_anaethetus
Sterna_aleutica
Gygis_alba
Procelsterna_cerulea
Anous_stolidus
Anous_minutus
Uria_lomvia
Uria_aalge
Alca_torda
Alle_alle
Synthliboramphus_antiquus
Synthliboramphus_wumizusume
Cepphus_grylle
Fratercula_arctica
Aethia_cristatella
Stercorarius_parasiticus
Stercorarius_longicaudus
Catharacta_maccormicki
Stercorarius_pomarinus
Glareola_pratincola
Glareola_nordmanni
Turnix_sylvaticus
Tryngites_subruficollis
Calidris_bairdii
Calidris_pusilla
Calidris_mauri
Calidris_alpina
Calidris_maritima
Calidris_alba
Calidris_minuta
Calidris_ferruginea
Calidris_subminuta
Calidris_temminckii
Calidris_acuminata
Calidris_ruficollis
Calidris_fuscicollis
Calidris_melanotos
Calidris_minutilla
Calidris_himantopus
Limicola_falcinellus
Philomachus_pugnax
Calidris_canutus
Calidris_tenuirostris
Arenaria_interpres
Tringa_nebularia
Tringa_melanoleuca
Tringa_erythropus
Tringa_glareola
Tringa_totanus
Tringa_stagnatilis
Tringa_flavipes
Catoptrophorus_semipalmatus
Heteroscelus_brevipes
Tringa_ochropus
Tringa_solitaria
Actitis_hypoleucos
Xenus_cinereus
Phalaropus_fulicarius
Gallinago_stenura
Gallinago_media
Gallinago_gallinago
Scolopax_rusticola
Scolopax_minor
Limnodromus_griseus
Limosa_haemastica
Limosa_fedoa
Limosa_limosa
Limosa_lapponica
Numenius_americanus
Numenius_arquata
Numenius_phaeopus
Bartramia_longicauda
Jacana_spinosa
Jacana_jacana
Rostratula_benghalensis
Thinocorus_orbignyianus
Charadrius_mongolus
Charadrius_leschenaultii
Charadrius_wilsonia
Charadrius_alexandrinus
Vanellus_chilensis
Vanellus_vanellus
Vanellus_indicus
Charadrius_melodus
Charadrius_hiaticula
Charadrius_semipalmatus
Charadrius_vociferus
Charadrius_dubius
Eudromias_morinellus
Recurvirostra_avosetta
Recurvirostra_americana
Himantopus_himantopus
Haematopus_palliatus
Haematopus_ostralegus
Pluvialis_dominica
Pluvialis_apricaria
Pluvialis_squatarola
Burhinus_capensis
Burhinus_oedicnemus
Burhinus_bistriatus
Chionis_albus
Puffinus_creatopus
Puffinus_carneipes
Puffinus_gravis
Puffinus_griseus
Puffinus_tenuirostris
Puffinus_bulleri
Puffinus_pacificus
Puffinus_lherminieri
Puffinus_puffinus
Calonectris_diomedea
Calonectris_leucomelas
Procellaria_cinerea
Procellaria_aequinoctialis
Bulweria_bulwerii
Pterodroma_externa
Pterodroma_inexpectata
Pterodroma_hypoleuca
Pterodroma_ultima
Pterodroma_cookii
Pterodroma_lessonii
Pterodroma_macroptera
Fulmarus_glacialis
Fulmarus_glacialoides
Macronectes_giganteus
Thalassoica_antarctica
Pagodroma_nivea
Daption_capense
Pachyptila_turtur
Pachyptila_desolata
Halobaena_caerulea
Pelecanoides_urinatrix
Pelecanoides_georgicus
Lugensa_brevirostris
Diomedea_exulans
Thalassarche_cauta
Thalassarche_salvini
Thalassarche_bulleri
Thalassarche_melanophrys
Phoebastria_immutabilis
Phoebastria_nigripes
Phoebastria_albatrus
Diomedea_epomophora
Garrodia_nereis
Pelagodroma_marina
Oceanites_oceanicus
Oceanodroma_furcata
Oceanodroma_tethys
Oceanodroma_homochroa
Oceanodroma_leucorhoa
Oceanodroma_castro
Spheniscus_demersus
Spheniscus_magellanicus
Spheniscus_humboldti
Eudyptula_minor
Eudyptes_chrysocome
Aptenodytes_patagonicus
Pygoscelis_adeliae
Pygoscelis_antarcticus
Ardea_herodias
Ardea_cinerea
Ardea_pacifica
Ardea_purpurea
Bubulcus_ibis
Mesophoyx_intermedia
Casmerodius_albus
Ardeola_grayii
Ardeola_bacchus
Ardeola_ralloides
Nyctanassa_violacea
Nycticorax_nycticorax
Egretta_rufescens
Egretta_tricolor
Egretta_caerulea
Egretta_thula
Egretta_garzetta
Butorides_virescens
Botaurus_stellaris
Botaurus_lentiginosus
Ixobrychus_exilis
Ixobrychus_flavicollis
Ixobrychus_cinnamomeus
Ixobrychus_eurhythmus
Ixobrychus_minutus
Ixobrychus_sinensis
Plegadis_chihi
Plegadis_falcinellus
Platalea_ajaja
Threskiornis_aethiopicus
Eudocimus_albus
Eudocimus_ruber
Geronticus_eremita
Pelecanus_erythrorhynchos
Pelecanus_occidentalis
Phalacrocorax_pelagicus
Phalacrocorax_urile
Phalacrocorax_penicillatus
Phalacrocorax_carbo
Phalacrocorax_auritus
Phalacrocorax_brasilianus
Anhinga_anhinga
Anhinga_melanogaster
Sula_leucogaster
Sula_dactylatra
Sula_sula
Morus_bassanus
Morus_serrator
Fregata_minor
Fregata_magnificens
Mycteria_ibis
Mycteria_leucocephala
Mycteria_americana
Ephippiorhynchus_senegalensis
Gavia_adamsii
Gavia_immer
Gavia_stellata
Corythaeola_cristata
Musophaga_rossae
Rallus_aquaticus
Rallus_limicola
Rallus_elegans
Rallus_longirostris
Crex_crex
Amaurornis_phoenicurus
Fulica_atra
Fulica_americana
Gallinula_chloropus
Porzana_carolina
Porzana_porzana
Gallicrex_cinerea
Rallina_fasciata
Porphyrio_porphyrio
Aramides_cajanea
Sarothrura_elegans
Grus_canadensis
Grus_rubicunda
Grus_americana
Grus_grus
Balearica_regulorum
Aramus_guarauna
Psophia_crepitans
Coccyzus_erythropthalmus
Coccyzus_americanus
Piaya_cayana
Cuculus_canorus
Cuculus_optatus
Chrysococcyx_caprius
Carpococcyx_radiatus
Centropus_sinensis
Centropus_bengalensis
Crotophaga_sulcirostris
Crotophaga_ani
Crotophaga_major
Geococcyx_californianus
Tetrax_tetrax
Ardeotis_kori
Streptopelia_turtur
Streptopelia_orientalis
Streptopelia_decaocto
Streptopelia_roseogrisea
Stigmatopelia_senegalensis
Stigmatopelia_chinensis
Columba_livia
Columba_rupestris
Columba_guinea
Columba_palumbus
Patagioenas_fasciata
Leptotila_rufaxilla
Leptotila_cassini
Leptotila_verreauxi
Zenaida_macroura
Geotrygon_costaricensis
Geotrygon_montana
Ptilinopus_magnificus
Ducula_bicolor
Treron_vernans
Treron_calvus
Caloenas_nicobarica
Geopelia_striata
Columbina_minuta
Columbina_talpacoti
Columbina_passerina
Columbina_picui
Syrrhaptes_paradoxus
Podiceps_auritus
Podiceps_cristatus
Podiceps_grisegena
Podiceps_nigricollis
Aechmophorus_occidentalis
Tachybaptus_dominicus
Podilymbus_podiceps
Phoenicopterus_ruber
Phoenicopterus_chilensis
Phaethon_lepturus
Phaethon_rubricauda
Phaethon_aethereus
Lampornis_castaneoventris
Lampornis_calolaemus
Lampornis_sybillae
Lampornis_amethystinus
Lampornis_clemenciae
Lampornis_hemileucus
Heliomaster_constantii
Heliomaster_longirostris
Calypte_costae
Calypte_anna
Selasphorus_sasin
Stellula_calliope
Archilochus_alexandri
Archilochus_colubris
Amazilia_tzacatl
Hylocharis_cyanus
Phaeochroa_cuvierii
Eupherusa_eximia
Campylopterus_hemileucurus
Chlorostilbon_lucidus
Chlorostilbon_canivetii
Adelomyia_melanogenys
Aglaiocercus_kingi
Eriocnemis_glaucopoides
Anthracothorax_viridis
Heliothryx_barroti
Colibri_thalassinus
Phaethornis_guy
Phaethornis_malaris
Phaethornis_longirostris
Phaethornis_longuemareus
Glaucis_aeneus
Threnetes_ruckeri
Eutoxeres_aquila
Apus_apus
Apus_affinis
Apus_pacificus
Tachymarptis_melba
Aeronautes_saxatalis
Collocalia_amelis
Collocalia_esculenta
Hirundapus_caudacutus
Chaetura_pelagica
Cypseloides_niger
Hemiprocne_mystacea
Caprimulgus_longirostris
Nyctidromus_albicollis
Lurocalis_semitorquatus
Caprimulgus_vociferus
Caprimulgus_carolinensis
Phalaenoptilus_nuttallii
Caprimulgus_europaeus
Caprimulgus_macrurus
Chordeiles_minor
Chordeiles_acutipennis
Eurostopodus_mystacalis
Podargus_strigoides
Eurypyga_helias
Mergus_merganser
Mergus_serrator
Lophodytes_cucullatus
Mergellus_albellus
Bucephala_islandica
Bucephala_clangula
Bucephala_albeola
Melanitta_fusca
Melanitta_perspicillata
Melanitta_nigra
Somateria_spectabilis
Somateria_mollissima
Somateria_fischeri
Polysticta_stelleri
Histrionicus_histrionicus
Clangula_hyemalis
Tadorna_tadornoides
Tadorna_ferruginea
Tadorna_tadorna
Tadorna_radjah
Alopochen_aegyptiaca
Aix_sponsa
Aix_galericulata
Cairina_moschata
Aythya_americana
Aythya_collaris
Aythya_valisineria
Aythya_affinis
Aythya_marila
Aythya_fuligula
Aythya_australis
Aythya_nyroca
Netta_rufina
Cyanochen_cyanoptera
Pteronetta_hartlaubii
Marmaronetta_angustirostris
Sarkidiornis_melanotos
Chenonetta_jubata
Anas_platyrhynchos
Anas_rubripes
Anas_undulata
Anas_superciliosa
Anas_acuta
Anas_bahamensis
Anas_capensis
Anas_castanea
Anas_crecca
Anas_falcata
Anas_strepera
Anas_americana
Anas_gibberifrons
Anas_cyanoptera
Anas_discors
Anas_clypeata
Anas_rhynchotis
Anas_querquedula
Stictonetta_naevosa
Oxyura_jamaicensis
Oxyura_leucocephala
Plectropterus_gambensis
Anser_anser
Anser_erythropus
Anser_indicus
Anser_albifrons
Anser_fabalis
Chen_caerulescens
Chen_rossii
Chen_canagica
Branta_hutchinsii
Branta_leucopsis
Branta_canadensis
Branta_sandvicensis
Branta_ruficollis
Branta_bernicla
Cygnus_buccinator
Cygnus_columbianus
Cygnus_atratus
Cygnus_olor
Cereopsis_novaehollandiae
Malacorhynchus_membranaceus
Dendrocygna_eytoni
Dendrocygna_bicolor
Dendrocygna_guttata
Dendrocygna_viduata
Dendrocygna_autumnalis
Dendrocygna_arborea
Anseranas_semipalmata
Chauna_torquata
Tympanuchus_phasianellus
Tympanuchus_cupido
Dendragapus_fuliginosus
Centrocercus_minimus
Tetrao_tetrix
Tetrao_mlokosiewiczi
Tetrao_urogallus
Dendragapus_canadensis
Lagopus_muta
Lagopus_lagopus
Bonasa_umbellus
Bonasa_bonasia
Meleagris_gallopavo
Meleagris_ocellata
Lophura_edwardsi
Lophura_nycthemera
Lophura_ignita
Crossoptilon_crossoptilon
Crossoptilon_auritum
Chrysolophus_pictus
Chrysolophus_amherstiae
Phasianus_colchicus
Syrmaticus_humiae
Syrmaticus_ellioti
Syrmaticus_mikado
Perdix_perdix
Perdix_dauurica
Pucrasia_macrolopha
Tragopan_caboti
Tragopan_temminckii
Tragopan_satyra
Lophophorus_impejanus
Coturnix_japonica
Coturnix_coturnix
Coturnix_pectoralis
Coturnix_chinensis
Coturnix_ypsilophora
Tetraogallus_altaicus
Tetraogallus_himalayensis
Alectoris_chukar
Francolinus_swainsonii
Gallus_lafayetii
Gallus_gallus
Gallus_sonneratii
Francolinus_africanus
Polyplectron_napoleonis
Pavo_cristatus
Callipepla_californica
Colinus_virginianus
Oreortyx_pictus
Cyrtonyx_montezumae
Acryllium_vulturinum
Numida_meleagris
Crax_rubra
Alectura_lathami
Leipoa_ocellata
Megapodius_eremita
Megapodius_freycinet
Nothoprocta_cinerascens
Nothoprocta_perdicaria
Nothoprocta_ornata
Rhynchotus_rufescens
Nothura_maculosa
Eudromia_elegans
Crypturellus_undulatus
Crypturellus_tataupa
Rhea_pennata
Rhea_americana
Struthio_camelus
