# Supplementary material for: Theoretical morphospace reveals mixed optimisation of the avian wing planform for flight style
Source: Nat Commun. 2026 Mar 31;17:3902. doi: 10.1038/s41467-026-70692-w (PMC13128903; doi:10.1038/s41467-026-70692-w)
Supplement: Supplementary file 4 — Supplementary Data 2 [file 41467_2026_70692_MOESM4_ESM.zip › Supplementary Data 2/Bird_TDS_Phylo.csv]

Accipiter_cooperii	1	1	29
Accipiter_gentilis	1	1	29
Accipiter_nisus	1	1	29
Accipiter_striatus	1	1	29
Acridotheres_tristis	1	1	40
Acrocephalus_melanopogon	1	1	40
Acrocephalus_palustris	1	1	40
Acrocephalus_schoenobaenus	1	1	40
Acrocephalus_scirpaceus	1	1	40
Acryllium_vulturinum	1	1	7
Actenoides_concretus	1	1	37
Actitis_hypoleucos	1	1	20
Adelomyia_melanogenys	1	1	14
Aechmophorus_occidentalis	1	1	9
Aegithalos_caudatus	1	1	40
Aegolius_acadicus	1	1	30
Aegolius_funereus	1	1	30
Aeronautes_saxatalis	1	1	14
Aethia_cristatella	1	1	20
Agelaius_phoeniceus	1	1	40
Aglaiocercus_kingi	1	1	14
Ailuroedus_buccoides	1	1	40
Aimophila_aestivalis	1	1	40
Aimophila_rufescens	1	1	40
Aix_galericulata	1	1	6
Aix_sponsa	1	1	6
Alauda_arvensis	1	1	40
Alca_torda	1	1	20
Alcedo_atthis	1	1	36
Alectoris_chukar	1	1	7
Alectura_lathami	1	1	7
Alisterus_scapularis	1	1	39
Alle_alle	1	1	20
Alopochen_aegyptiaca	1	1	6
Amaurornis_phoenicurus	1	1	19
Amazilia_tzacatl	1	1	14
Amblycercus_holosericeus	1	1	40
Ammodramus_leconteii	1	1	40
Ammodramus_savannarum	1	1	40
Amphispiza_belli	1	1	40
Amphispiza_bilineata	1	1	40
Anabacerthia_striaticollis	1	1	40
Anabacerthia_variegaticeps	1	1	40
Anas_acuta	1	1	6
Anas_americana	1	1	6
Anas_bahamensis	1	1	6
Anas_capensis	1	1	6
Anas_castanea	1	1	6
Anas_clypeata	1	1	6
Anas_crecca	1	1	6
Anas_cyanoptera	1	1	6
Anas_discors	1	1	6
Anas_falcata	1	1	6
Anas_gibberifrons	1	1	6
Anas_platyrhynchos	1	1	6
Anas_querquedula	1	1	6
Anas_rhynchotis	1	1	6
Anas_rubripes	1	1	6
Anas_strepera	1	1	6
Anas_superciliosa	1	1	6
Anas_undulata	1	1	6
Anhinga_anhinga	1	1	27
Anhinga_melanogaster	1	1	27
Anous_minutus	1	1	20
Anous_stolidus	1	1	20
Anser_albifrons	1	1	6
Anser_anser	1	1	6
Anser_erythropus	1	1	6
Anser_fabalis	1	1	6
Anser_indicus	1	1	6
Anseranas_semipalmata	1	1	6
Anthracothorax_viridis	1	1	14
Anthus_lutescens	1	1	40
Anthus_novaeseelandiae	1	1	40
Anthus_pratensis	1	1	40
Anthus_spinoletta	1	1	40
Anthus_trivialis	1	1	40
Aphelocoma_californica	1	1	40
Aphelocoma_coerulescens	1	1	40
Aphelocoma_ultramarina	1	1	40
Aptenodytes_patagonicus	1	1	24
Apus_affinis	1	1	14
Apus_apus	1	1	14
Apus_pacificus	1	1	14
Aquila_audax	1	1	29
Aquila_chrysaetos	1	1	29
Arachnothera_longirostra	1	1	40
Aramides_cajanea	1	1	19
Aramus_guarauna	1	1	19
Archilochus_alexandri	1	1	14
Archilochus_colubris	1	1	14
Ardea_cinerea	1	1	28
Ardea_herodias	1	1	28
Ardea_pacifica	1	1	28
Ardea_purpurea	1	1	28
Ardeola_bacchus	1	1	28
Ardeola_grayii	1	1	28
Ardeola_ralloides	1	1	28
Ardeotis_kori	1	1	16
Arenaria_interpres	1	1	20
Arremon_aurantiirostris	1	1	40
Arremon_brunneinucha	1	1	40
Arremon_virenticeps	1	1	40
Arremonops_conirostris	1	1	40
Arremonops_rufivirgatus	1	1	40
Artamus_leucorynchus	1	1	40
Asio_flammeus	1	1	30
Asio_otus	1	1	30
Athene_cunicularia	1	1	30
Athene_noctua	1	1	30
Atlapetes_albinucha	1	1	40
Atlapetes_citrinellus	1	1	40
Attila_spadiceus	1	1	40
Aulacorhynchus_prasinus	1	1	35
Aviceda_jerdoni	1	1	29
Aythya_affinis	1	1	6
Aythya_americana	1	1	6
Aythya_australis	1	1	6
Aythya_collaris	1	1	6
Aythya_fuligula	1	1	6
Aythya_marila	1	1	6
Aythya_nyroca	1	1	6
Aythya_valisineria	1	1	6
Baeolophus_bicolor	1	1	40
Balearica_regulorum	1	1	19
Bartramia_longicauda	1	1	20
Basileuterus_culicivorus	1	1	40
Bombycilla_cedrorum	1	1	40
Bombycilla_garrulus	1	1	40
Bonasa_bonasia	1	1	7
Bonasa_umbellus	1	1	7
Botaurus_lentiginosus	1	1	28
Botaurus_stellaris	1	1	28
Branta_bernicla	1	1	6
Branta_canadensis	1	1	6
Branta_hutchinsii	1	1	6
Branta_leucopsis	1	1	6
Branta_ruficollis	1	1	6
Branta_sandvicensis	1	1	6
Brotogeris_jugularis	1	1	39
Brotogeris_versicolurus	1	1	39
Bubo_bubo	1	1	30
Bubo_scandiaca	1	1	30
Bubo_virginianus	1	1	30
Bubulcus_ibis	1	1	28
Bucephala_albeola	1	1	6
Bucephala_clangula	1	1	6
Bucephala_islandica	1	1	6
Bulweria_bulwerii	1	1	25
Burhinus_bistriatus	1	1	20
Burhinus_capensis	1	1	20
Burhinus_oedicnemus	1	1	20
Buteo_buteo	1	1	29
Buteo_jamaicensis	1	1	29
Buteo_lagopus	1	1	29
Buteo_lineatus	1	1	29
Buteo_nitidus	1	1	29
Buteo_platypterus	1	1	29
Buteo_regalis	1	1	29
Buteo_swainsoni	1	1	29
Butorides_virescens	1	1	28
Cacicus_cela	1	1	40
Cairina_moschata	1	1	6
Calamospiza_melanocorys	1	1	40
Calcarius_lapponicus	1	1	40
Calcarius_ornatus	1	1	40
Calcarius_pictus	1	1	40
Calidris_acuminata	1	1	20
Calidris_alba	1	1	20
Calidris_alpina	1	1	20
Calidris_bairdii	1	1	20
Calidris_canutus	1	1	20
Calidris_ferruginea	1	1	20
Calidris_fuscicollis	1	1	20
Calidris_himantopus	1	1	20
Calidris_maritima	1	1	20
Calidris_mauri	1	1	20
Calidris_melanotos	1	1	20
Calidris_minuta	1	1	20
Calidris_minutilla	1	1	20
Calidris_pusilla	1	1	20
Calidris_ruficollis	1	1	20
Calidris_subminuta	1	1	20
Calidris_temminckii	1	1	20
Calidris_tenuirostris	1	1	20
Callipepla_californica	1	1	7
Caloenas_nicobarica	1	1	12
Calonectris_diomedea	1	1	25
Calonectris_leucomelas	1	1	25
Calypte_anna	1	1	14
Calypte_costae	1	1	14
Campephilus_guatemalensis	1	1	35
Camptostoma_obsoletum	1	1	40
Campylopterus_hemileucurus	1	1	40
Caprimulgus_carolinensis	1	1	13
Caprimulgus_europaeus	1	1	13
Caprimulgus_longirostris	1	1	13
Caprimulgus_macrurus	1	1	13
Caprimulgus_vociferus	1	1	13
Capsiempis_flaveola	1	1	40
Caracara_cheriway	1	1	38
Cardinalis_cardinalis	1	1	40
Carduelis_cannabina	1	1	40
Carduelis_carduelis	1	1	40
Carduelis_chloris	1	1	40
Carduelis_citrinella	1	1	40
Carduelis_flammea	1	1	40
Carduelis_hornemanni	1	1	40
Carduelis_pinus	1	1	40
Carduelis_spinus	1	1	40
Carduelis_tristis	1	1	40
Carpococcyx_radiatus	1	1	15
Carpodacus_erythrinus	1	1	40
Carpodacus_purpureus	1	1	40
Casmerodius_albus	1	1	28
Catharacta_maccormicki	1	1	20
Cathartes_aura	1	1	29
Cathartes_burrovianus	1	1	29
Catharus_aurantiirostris	1	1	40
Catharus_fuscescens	1	1	40
Catharus_guttatus	1	1	40
Catharus_minimus	1	1	40
Catharus_occidentalis	1	1	40
Catharus_ustulatus	1	1	40
Catoptrophorus_semipalmatus	1	1	20
Centrocercus_minimus	1	1	7
Centropus_bengalensis	1	1	15
Centropus_sinensis	1	1	15
Cepphus_grylle	1	1	20
Cercomacra_tyrannina	1	1	40
Cereopsis_novaehollandiae	1	1	6
Certhia_familiaris	1	1	40
Cettia_cetti	1	1	40
Ceyx_lepidus	1	1	36
Chaetura_pelagica	1	1	14
Chalcopsitta_duivenbodei	1	1	39
Chalcopsitta_sintillata	1	1	39
Charadrius_alexandrinus	1	1	20
Charadrius_dubius	1	1	20
Charadrius_hiaticula	1	1	20
Charadrius_leschenaultii	1	1	20
Charadrius_melodus	1	1	20
Charadrius_mongolus	1	1	20
Charadrius_semipalmatus	1	1	20
Charadrius_vociferus	1	1	20
Charadrius_wilsonia	1	1	20
Charmosyna_papou	1	1	39
Chauna_torquata	1	1	6
Chen_caerulescens	1	1	6
Chen_canagica	1	1	6
Chen_rossii	1	1	6
Chenonetta_jubata	1	1	6
Chionis_albus	1	1	20
Chlamydera_maculata	1	1	40
Chlamydera_nuchalis	1	1	40
Chlidonias_hybrida	1	1	20
Chlidonias_leucopterus	1	1	20
Chlidonias_niger	1	1	20
Chloroceryle_amazona	1	1	37
Chloroceryle_americana	1	1	36
Chlorospingus_ophthalmicus	1	1	40
Chlorostilbon_canivetii	1	1	14
Chlorostilbon_lucidus	1	1	14
Chondestes_grammacus	1	1	40
Chordeiles_acutipennis	1	1	13
Chordeiles_minor	1	1	13
Chrysococcyx_caprius	1	1	15
Chrysolophus_amherstiae	1	1	7
Chrysolophus_pictus	1	1	7
Chunga_burmeisteri	1	1	37
Cinclus_cinclus	1	1	40
Circus_aeruginosus	1	1	29
Circus_cyaneus	1	1	29
Circus_pygargus	1	1	29
Cistothorus_palustris	1	1	40
Cistothorus_platensis	1	1	40
Clangula_hyemalis	1	1	6
Climacteris_erythrops	1	1	40
Climacteris_melanurus	1	1	40
Coccothraustes_coccothraustes	1	1	40
Coccothraustes_vespertinus	1	1	40
Coccyzus_americanus	1	1	15
Coccyzus_erythropthalmus	1	1	15
Colaptes_auratus	1	1	35
Colaptes_rubiginosus	1	1	35
Colibri_thalassinus	1	1	14
Colinus_virginianus	1	1	7
Colius_colius	1	1	31
Colius_striatus	1	1	31
Collocalia_amelis	1	1	14
Collocalia_esculenta	1	1	14
Columba_guinea	1	1	12
Columba_livia	1	1	12
Columba_palumbus	1	1	12
Columba_rupestris	1	1	12
Columbina_minuta	1	1	12
Columbina_passerina	1	1	12
Columbina_picui	1	1	12
Columbina_talpacoti	1	1	12
Contopus_cooperi	1	1	40
Contopus_fumigatus	1	1	40
Contopus_sordidulus	1	1	40
Contopus_virens	1	1	40
Coracias_benghalensis	1	1	36
Coracias_caudatus	1	1	36
Coracias_garrulus	1	1	36
Coragyps_atratus	1	1	29
Corvus_brachyrhynchos	1	1	40
Corvus_corax	1	1	40
Corvus_corone	1	1	40
Corvus_cryptoleucus	1	1	40
Corvus_frugilegus	1	1	40
Corvus_monedula	1	1	40
Corvus_ossifragus	1	1	40
Corvus_splendens	1	1	40
Corythaeola_cristata	1	1	17
Coturnix_chinensis	1	1	7
Coturnix_coturnix	1	1	7
Coturnix_japonica	1	1	7
Coturnix_pectoralis	1	1	7
Coturnix_ypsilophora	1	1	7
Crax_rubra	1	1	7
Crex_crex	1	1	19
Zonotrichia_albicollis	1	1	7
Crossoptilon_auritum	1	1	7
Crossoptilon_crossoptilon	1	1	15
Crotophaga_ani	1	1	15
Crotophaga_major	1	1	15
Crotophaga_sulcirostris	1	1	5
Crypturellus_tataupa	1	1	5
Crypturellus_undulatus	1	1	15
Cuculus_canorus	1	1	15
Cuculus_optatus	1	1	40
Cyanerpes_cyaneus	1	1	6
Cyanochen_cyanoptera	1	1	40
Cyanocitta_cristata	1	1	40
Cyanocorax_yncas	1	1	40
Cyclarhis_gujanensis	1	1	6
Cygnus_atratus	1	1	6
Cygnus_buccinator	1	1	6
Cygnus_columbianus	1	1	6
Cygnus_olor	1	1	14
Cypseloides_niger	1	1	7
Cyrtonyx_montezumae	1	1	36
Dacelo_gaudichaud	1	1	36
Dacelo_novaeguineae	1	1	25
Daption_capense	1	1	40
Delichon_urbicum	1	1	7
Dendragapus_canadensis	1	1	7
Dendragapus_fuliginosus	1	1	40
Dendrocincla_fuliginosa	1	1	40
Dendrocincla_homochroa	1	1	35
Dendrocopos_leucotos	1	1	6
Dendrocygna_arborea	1	1	6
Dendrocygna_autumnalis	1	1	6
Dendrocygna_bicolor	1	1	6
Dendrocygna_eytoni	1	1	6
Dendrocygna_guttata	1	1	6
Dendrocygna_viduata	1	1	40
Dendroica_caerulescens	1	1	40
Dendroica_castanea	1	1	40
Dendroica_cerulea	1	1	40
Dendroica_coronata	1	1	40
Dendroica_discolor	1	1	40
Dendroica_dominica	1	1	40
Dendroica_fusca	1	1	40
Dendroica_kirtlandii	1	1	40
Dendroica_magnolia	1	1	40
Dendroica_nigrescens	1	1	40
Dendroica_palmarum	1	1	40
Dendroica_petechia	1	1	40
Dendroica_pinus	1	1	40
Dendroica_striata	1	1	40
Dendroica_tigrina	1	1	40
Dendroica_virens	1	1	40
Dicrurus_adsimilis	1	1	25
Diomedea_epomophora	1	1	25
Diomedea_exulans	1	1	40
Dolichonyx_oryzivorus	1	1	12
Dryocopus_lineatus	1	1	35
Dryocopus_martius	1	1	35
Dryocopus_pileatus	1	1	35
Ducula_bicolor	1	1	40
Dumetella_carolinensis	1	1	40
Dysithamnus_mentalis	1	1	28
Egretta_caerulea	1	1	28
Egretta_garzetta	1	1	28
Egretta_rufescens	1	1	28
Egretta_thula	1	1	28
Egretta_tricolor	1	1	40
Elaenia_flavogaster	1	1	40
Elaenia_frantzii	1	1	29
Elanus_axillaris	1	1	29
Elanus_caeruleus	1	1	40
Emberiza_aureola	1	1	40
Emberiza_buchanani	1	1	40
Emberiza_cia	1	1	40
Emberiza_citrinella	1	1	40
Emberiza_hortulana	1	1	40
Emberiza_leucocephalos	1	1	40
Emberiza_melanocephala	1	1	40
Emberiza_schoeniclus	1	1	40
Empidonax_flavescens	1	1	40
Empidonax_flaviventris	1	1	40
Empidonax_minimus	1	1	40
Empidonax_traillii	1	1	40
Empidonax_virescens	1	1	39
Eos_reticulata	1	1	39
Eos_squamata	1	1	26
Ephippiorhynchus_senegalensis	1	1	40
Eremophila_alpestris	1	1	14
Eriocnemis_glaucopoides	1	1	40
Erithacus_rubecula	1	1	40
Eucometis_penicillata	1	1	28
Eudocimus_albus	1	1	28
Eudocimus_ruber	1	1	5
Eudromia_elegans	1	1	20
Eudromias_morinellus	1	1	24
Eudyptes_chrysocome	1	1	24
Eudyptula_minor	1	1	40
Euphagus_carolinus	1	1	40
Euphagus_cyanocephalus	1	1	14
Eupherusa_eximia	1	1	40
Euphonia_gouldi	1	1	40
Euphonia_hirundinacea	1	1	40
Euphonia_laniirostris	1	1	40
Euphonia_minuta	1	1	13
Eurostopodus_mystacalis	1	1	40
Eurylaimus_ochromalus	1	1	21
Eurypyga_helias	1	1	14
Eutoxeres_aquila	1	1	38
Falco_cenchroides	1	1	29
Falco_columbarius	1	1	29
Falco_femoralis	1	1	38
Falco_longipennis	1	1	29
Falco_mexicanus	1	1	38
Falco_naumanni	1	1	29
Falco_novaeseelandiae	1	1	29
Falco_peregrinus	1	1	29
Falco_rusticolus	1	1	29
Falco_sparverius	1	1	38
Falco_subbuteo	1	1	29
Falco_tinnunculus	1	1	38
Falco_vespertinus	1	1	40
Ficedula_albicollis	1	1	40
Ficedula_hyperythra	1	1	40
Ficedula_hypoleuca	1	1	40
Ficedula_parva	1	1	40
Ficedula_semitorquata	1	1	40
Fluvicola_pica	1	1	7
Francolinus_africanus	1	1	7
Francolinus_swainsonii	1	1	20
Fratercula_arctica	1	1	27
Fregata_magnificens	1	1	27
Fregata_minor	1	1	40
Fringilla_coelebs	1	1	19
Fulica_americana	1	1	19
Fulica_atra	1	1	25
Fulmarus_glacialis	1	1	25
Fulmarus_glacialoides	1	1	40
Furnarius_rufus	1	1	40
Galerida_cristata	1	1	19
Gallicrex_cinerea	1	1	20
Gallinago_gallinago	1	1	20
Gallinago_media	1	1	20
Gallinago_stenura	1	1	19
Gallinula_chloropus	1	1	7
Gallus_gallus	1	1	7
Gallus_lafayetii	1	1	7
Gallus_sonneratii	1	1	25
Garrodia_nereis	1	1	40
Garrulus_glandarius	1	1	23
Gavia_adamsii	1	1	23
Gavia_immer	1	1	23
Gavia_stellata	1	1	15
Geococcyx_californianus	1	1	12
Geopelia_striata	1	1	40
Geothlypis_poliocephala	1	1	40
Geothlypis_trichas	1	1	12
Geotrygon_costaricensis	1	1	12
Geotrygon_montana	1	1	28
Geronticus_eremita	1	1	20
Glareola_nordmanni	1	1	20
Glareola_pratincola	1	1	30
Glaucidium_brasilianum	1	1	30
Glaucidium_gnoma	1	1	30
Glaucidium_minutissimum	1	1	14
Glaucis_aeneus	1	1	40
Glyphorynchus_spirurus	1	1	19
Grus_americana	1	1	19
Grus_canadensis	1	1	19
Grus_grus	1	1	19
Grus_rubicunda	1	1	20
Gygis_alba	1	1	29
Gymnogyps_californianus	1	1	40
Gymnopithys_leucaspis	1	1	40
Gymnorhinus_cyanocephalus	1	1	40
Habia_rubica	1	1	20
Haematopus_ostralegus	1	1	20
Haematopus_palliatus	1	1	29
Haliaeetus_albicilla	1	1	29
Haliaeetus_leucocephalus	1	1	29
Haliaeetus_leucogaster	1	1	29
Haliaeetus_pelagicus	1	1	29
Haliastur_indus	1	1	25
Halobaena_caerulea	1	1	14
Heliomaster_constantii	1	1	14
Heliomaster_longirostris	1	1	14
Heliothryx_barroti	1	1	40
Helmitheros_vermivorum	1	1	14
Hemiprocne_mystacea	1	1	40
Henicorhina_leucophrys	1	1	40
Henicorhina_leucosticta	1	1	20
Heteroscelus_brevipes	1	1	20
Himantopus_himantopus	1	1	40
Hippolais_icterina	1	1	14
Hirundapus_caudacutus	1	1	40
Hirundo_rustica	1	1	6
Histrionicus_histrionicus	1	1	14
Hylocharis_cyanus	1	1	40
Hylocichla_mustelina	1	1	40
Hylophylax_naevioides	1	1	40
Icteria_virens	1	1	40
Icterus_galbula	1	1	40
Icterus_gularis	1	1	40
Icterus_spurius	1	1	29
Ictinia_mississippiensis	1	1	40
Irena_puella	1	1	28
Ixobrychus_cinnamomeus	1	1	28
Ixobrychus_eurhythmus	1	1	28
Ixobrychus_exilis	1	1	28
Ixobrychus_flavicollis	1	1	28
Ixobrychus_minutus	1	1	28
Ixobrychus_sinensis	1	1	20
Jacana_jacana	1	1	20
Jacana_spinosa	1	1	40
Junco_hyemalis	1	1	40
Junco_phaeonotus	1	1	35
Jynx_torquilla	1	1	30
Ketupa_ketupu	1	1	7
Lagopus_lagopus	1	1	7
Lagopus_muta	1	1	14
Lampornis_amethystinus	1	1	14
Lampornis_calolaemus	1	1	14
Lampornis_castaneoventris	1	1	14
Lampornis_clemenciae	1	1	14
Lampornis_hemileucus	1	1	14
Lampornis_sybillae	1	1	40
Lanius_collurio	1	1	40
Lanius_excubitor	1	1	40
Lanius_minor	1	1	40
Lanius_senator	1	1	20
Larus_argentatus	1	1	20
Larus_atricilla	1	1	20
Larus_californicus	1	1	20
Larus_canus	1	1	20
Larus_crassirostris	1	1	20
Larus_delawarensis	1	1	20
Larus_dominicanus	1	1	20
Larus_fuscus	1	1	20
Larus_glaucescens	1	1	20
Larus_glaucoides	1	1	20
Larus_heermanni	1	1	20
Larus_hyperboreus	1	1	20
Larus_marinus	1	1	20
Larus_occidentalis	1	1	20
Larus_philadelphia	1	1	20
Larus_pipixcan	1	1	20
Larus_ridibundus	1	1	20
Larus_schistisagus	1	1	20
Larus_thayeri	1	1	40
Legatus_leucophaius	1	1	7
Leipoa_ocellata	1	1	40
Lepidocolaptes_affinis	1	1	40
Lepidocolaptes_angustirostris	1	1	40
Lepidothrix_coronata	1	1	40
Leptopogon_superciliaris	1	1	12
Leptotila_cassini	1	1	12
Leptotila_rufaxilla	1	1	12
Leptotila_verreauxi	1	1	40
Leucosticte_brandti	1	1	20
Limicola_falcinellus	1	1	20
Limnodromus_griseus	1	1	20
Limosa_fedoa	1	1	20
Limosa_haemastica	1	1	20
Limosa_lapponica	1	1	20
Limosa_limosa	1	1	40
Locustella_naevia	1	1	40
Lonchura_punctulata	1	1	6
Lophodytes_cucullatus	1	1	7
Lophophorus_impejanus	1	1	7
Lophura_edwardsi	1	1	7
Lophura_ignita	1	1	7
Lophura_nycthemera	1	1	39
Lorius_garrulus	1	1	39
Lorius_lory	1	1	40
Loxia_curvirostra	1	1	40
Loxia_leucoptera	1	1	25
Lugensa_brevirostris	1	1	40
Lullula_arborea	1	1	13
Lurocalis_semitorquatus	1	1	40
Luscinia_megarhynchos	1	1	40
Luscinia_svecica	1	1	25
Macronectes_giganteus	1	1	35
Malacoptila_panamensis	1	1	6
Malacorhynchus_membranaceus	1	1	40
Malurus_melanocephalus	1	1	40
Malurus_splendens	1	1	40
Manacus_vitellinus	1	1	6
Marmaronetta_angustirostris	1	1	36
Megaceryle_alcyon	1	1	36
Megaceryle_torquata	1	1	7
Megapodius_eremita	1	1	7
Megapodius_freycinet	1	1	30
Megascops_asio	1	1	35
Melanerpes_carolinus	1	1	35
Melanerpes_erythrocephalus	1	1	35
Melanerpes_formicivorus	1	1	35
Melanerpes_pucherani	1	1	35
Melanerpes_rubricapillus	1	1	6
Melanitta_fusca	1	1	6
Melanitta_nigra	1	1	6
Melanitta_perspicillata	1	1	40
Melanocorypha_calandra	1	1	7
Meleagris_gallopavo	1	1	7
Meleagris_ocellata	1	1	39
Melopsittacus_undulatus	1	1	40
Melospiza_georgiana	1	1	40
Melospiza_lincolnii	1	1	40
Melospiza_melodia	1	1	40
Melozone_leucotis	1	1	40
Menura_novaehollandiae	1	1	6
Mergellus_albellus	1	1	6
Mergus_merganser	1	1	6
Mergus_serrator	1	1	36
Merops_apiaster	1	1	36
Merops_nubicus	1	1	36
Merops_pusillus	1	1	28
Mesophoyx_intermedia	1	1	38
Micrastur_semitorquatus	1	1	30
Micrathene_whitneyi	1	1	39
Micropsitta_finschii	1	1	40
Miliaria_calandra	1	1	38
Milvago_chimachima	1	1	29
Milvus_migrans	1	1	40
Mimus_gilvus	1	1	40
Mimus_polyglottos	1	1	40
Mionectes_oleagineus	1	1	40
Mionectes_olivaceus	1	1	40
Mitrephanes_phaeocercus	1	1	40
Mniotilta_varia	1	1	40
Molothrus_ater	1	1	36
Momotus_momota	1	1	40
Monticola_saxatilis	1	1	27
Morus_bassanus	1	1	27
Morus_serrator	1	1	40
Motacilla_alba	1	1	40
Motacilla_cinerea	1	1	40
Motacilla_citreola	1	1	40
Motacilla_flava	1	1	40
Muscicapa_striata	1	1	17
Musophaga_rossae	1	1	28
Mycteria_americana	1	1	28
Mycteria_ibis	1	1	26
Mycteria_leucocephala	1	1	40
Myiarchus_crinitus	1	1	40
Myiarchus_tuberculifer	1	1	40
Myiobius_atricaudus	1	1	40
Myioborus_miniatus	1	1	40
Myioborus_pictus	1	1	40
Myiodynastes_hemichrysus	1	1	40
Myiodynastes_maculatus	1	1	40
Myiopagis_viridicata	1	1	40
Myiophobus_fasciatus	1	1	40
Myiozetetes_cayanensis	1	1	40
Myiozetetes_similis	1	1	40
Myrmeciza_exsul	1	1	40
Myrmotherula_schisticolor	1	1	40
Myrmotherula_surinamensis	1	1	40
Nectarinia_sperata	1	1	39
Neopsittacus_musschenbroekii	1	1	39
Nestor_notabilis	1	1	6
Netta_rufina	1	1	30
Ninox_scutulata	1	1	29
Nisaetus_cirrhatus	1	1	5
Nothoprocta_cinerascens	1	1	5
Nothoprocta_ornata	1	1	5
Nothoprocta_perdicaria	1	1	5
Nothura_maculosa	1	1	40
Nucifraga_caryocatactes	1	1	40
Nucifraga_columbiana	1	1	20
Numenius_americanus	1	1	20
Numenius_arquata	1	1	20
Numenius_phaeopus	1	1	7
Numida_meleagris	1	1	28
Nyctanassa_violacea	1	1	28
Nycticorax_nycticorax	1	1	13
Nyctidromus_albicollis	1	1	36
Nyctyornis_amictus	1	1	25
Oceanites_oceanicus	1	1	25
Oceanodroma_castro	1	1	25
Oceanodroma_furcata	1	1	25
Zonotrichia_atricapilla	1	1	25
Oceanodroma_homochroa	1	1	25
Oceanodroma_leucorhoa	1	1	40
Oceanodroma_tethys	1	1	40
Oenanthe_oenanthe	1	1	40
Oncostoma_cinereigulare	1	1	18
Onychorhynchus_coronatus	1	1	40
Oporornis_agilis	1	1	40
Oporornis_formosus	1	1	7
Oporornis_philadelphia	1	1	40
Oreortyx_pictus	1	1	30
Oriolus_oriolus	1	1	30
Otus_flammeolus	1	1	6
Otus_scops	1	1	6
Oxyura_jamaicensis	1	1	25
Oxyura_leucocephala	1	1	25
Pachyptila_desolata	1	1	40
Pachyptila_turtur	1	1	40
Pachyramphus_aglaiae	1	1	40
Pachyramphus_homochrous	1	1	40
Pachyramphus_polychopterus	1	1	25
Pachyramphus_validus	1	1	20
Pagodroma_nivea	1	1	29
Pagophila_eburnea	1	1	40
Pandion_haliaetus	1	1	29
Panurus_biarmicus	1	1	40
Parabuteo_unicinctus	1	1	40
Parula_americana	1	1	40
Parula_pitiayumi	1	1	40
Parus_ater	1	1	40
Parus_atricapillus	1	1	40
Parus_caeruleus	1	1	40
Parus_carolinensis	1	1	40
Parus_cyanus	1	1	40
Parus_hudsonicus	1	1	40
Parus_major	1	1	40
Parus_montanus	1	1	40
Passer_domesticus	1	1	40
Passer_hispaniolensis	1	1	40
Passer_montanus	1	1	40
Passerculus_sandwichensis	1	1	40
Passerella_iliaca	1	1	40
Passerina_ciris	1	1	12
Passerina_cyanea	1	1	7
Patagioenas_fasciata	1	1	25
Pavo_cristatus	1	1	36
Pelagodroma_marina	1	1	25
Pelargopsis_capensis	1	1	25
Pelecanoides_georgicus	1	1	27
Pelecanoides_urinatrix	1	1	27
Pelecanus_erythrorhynchos	1	1	7
Pelecanus_occidentalis	1	1	7
Perdix_dauurica	1	1	40
Perdix_perdix	1	1	40
Perisoreus_canadensis	1	1	29
Perisoreus_infaustus	1	1	40
Pernis_apivorus	1	1	14
Petrochelidon_pyrrhonota	1	1	27
Phaeochroa_cuvierii	1	1	22
Phaethon_aethereus	1	1	27
Phaethon_lepturus	1	1	14
Phaethon_rubricauda	1	1	14
Phaethornis_guy	1	1	14
Phaethornis_longirostris	1	1	14
Phaethornis_longuemareus	1	1	27
Phaethornis_malaris	1	1	27
Phalacrocorax_auritus	1	1	27
Phalacrocorax_brasilianus	1	1	27
Phalacrocorax_carbo	1	1	27
Phalacrocorax_pelagicus	1	1	27
Phalacrocorax_penicillatus	1	1	13
Phalacrocorax_urile	1	1	20
Phalaenoptilus_nuttallii	1	1	33
Phalaropus_fulicarius	1	1	7
Pharomachrus_mocinno	1	1	40
Phasianus_colchicus	1	1	40
Pheucticus_chrysopeplus	1	1	40
Pheucticus_ludovicianus	1	1	20
Pheucticus_melanocephalus	1	1	25
Philomachus_pugnax	1	1	25
Phoebastria_albatrus	1	1	25
Phoebastria_immutabilis	1	1	8
Phoebastria_nigripes	1	1	28
Phoenicopterus_chilensis	1	1	34
Phoenicopterus_ruber	1	1	40
Phoeniculus_purpureus	1	1	40
Phoenicurus_ochruros	1	1	40
Phoenicurus_phoenicurus	1	1	40
Phylloscopus_collybita	1	1	15
Phylloscopus_trochilus	1	1	40
Piaya_cayana	1	1	35
Pica_pica	1	1	35
Picoides_arcticus	1	1	35
Picoides_pubescens	1	1	35
Picus_canus	1	1	35
Picus_mineaceus	1	1	40
Picus_viridis	1	1	40
Pinicola_enucleator	1	1	40
Pipilo_aberti	1	1	40
Pipilo_erythrophthalmus	1	1	40
Pipra_mentalis	1	1	40
Piranga_bidentata	1	1	40
Piranga_erythrocephala	1	1	40
Piranga_flava	1	1	40
Piranga_ludoviciana	1	1	40
Piranga_olivacea	1	1	40
Piranga_roseogularis	1	1	40
Piranga_rubra	1	1	28
Pitangus_sulphuratus	1	1	39
Platalea_ajaja	1	1	40
Platycercus_elegans	1	1	40
Platyrinchus_mystaceus	1	1	6
Plectrophenax_nivalis	1	1	28
Plectropterus_gambensis	1	1	28
Plegadis_chihi	1	1	40
Plegadis_falcinellus	1	1	20
Ploceus_cucullatus	1	1	20
Pluvialis_apricaria	1	1	20
Pluvialis_dominica	1	1	13
Pluvialis_squatarola	1	1	9
Podargus_strigoides	1	1	9
Podiceps_auritus	1	1	9
Podiceps_cristatus	1	1	9
Podiceps_grisegena	1	1	9
Podiceps_nigricollis	1	1	39
Podilymbus_podiceps	1	1	40
Poicephalus_meyeri	1	1	40
Polioptila_caerulea	1	1	7
Polioptila_plumbea	1	1	6
Polyplectron_napoleonis	1	1	40
Polysticta_stelleri	1	1	19
Pooecetes_gramineus	1	1	19
Porphyrio_porphyrio	1	1	19
Porzana_carolina	1	1	40
Porzana_porzana	1	1	40
Premnoplex_brunnescens	1	1	25
Prionochilus_xanthopygius	1	1	25
Procellaria_aequinoctialis	1	1	20
Procellaria_cinerea	1	1	40
Procelsterna_cerulea	1	1	40
Progne_subis	1	1	40
Protonotaria_citrea	1	1	40
Prunella_atrogularis	1	1	40
Prunella_collaris	1	1	40
Prunella_modularis	1	1	39
Psarocolius_decumanus	1	1	39
Psittacula_alexandri	1	1	39
Psittacula_krameri	1	1	39
Psittacus_erithacus	1	1	19
Psitteuteles_goldiei	1	1	25
Psophia_crepitans	1	1	25
Pterodroma_cookii	1	1	25
Pterodroma_externa	1	1	25
Pterodroma_hypoleuca	1	1	25
Pterodroma_inexpectata	1	1	25
Pterodroma_lessonii	1	1	25
Pterodroma_macroptera	1	1	35
Pterodroma_ultima	1	1	6
Pteroglossus_torquatus	1	1	12
Pteronetta_hartlaubii	1	1	7
Ptilinopus_magnificus	1	1	25
Pucrasia_macrolopha	1	1	25
Puffinus_bulleri	1	1	25
Puffinus_carneipes	1	1	25
Puffinus_creatopus	1	1	25
Puffinus_gravis	1	1	25
Puffinus_griseus	1	1	25
Puffinus_lherminieri	1	1	25
Puffinus_pacificus	1	1	25
Puffinus_puffinus	1	1	30
Puffinus_tenuirostris	1	1	40
Pulsatrix_perspicillata	1	1	40
Pycnonotus_plumosus	1	1	24
Pygochelidon_cyanoleuca	1	1	24
Pygoscelis_adeliae	1	1	40
Pygoscelis_antarcticus	1	1	40
Pyrrhocorax_graculus	1	1	40
Pyrrhocorax_pyrrhocorax	1	1	40
Pyrrhula_pyrrhula	1	1	40
Quiscalus_major	1	1	40
Quiscalus_mexicanus	1	1	19
Quiscalus_quiscula	1	1	19
Rallina_fasciata	1	1	19
Rallus_aquaticus	1	1	19
Rallus_elegans	1	1	19
Rallus_limicola	1	1	35
Rallus_longirostris	1	1	40
Ramphastos_ambiguus	1	1	40
Ramphocaenus_melanurus	1	1	20
Ramphocelus_dimidiatus	1	1	20
Ramphocelus_passerinii	1	1	40
Recurvirostra_americana	1	1	40
Recurvirostra_avosetta	1	1	40
Regulus_calendula	1	1	40
Regulus_regulus	1	1	40
Regulus_satrapa	1	1	2
Remiz_pendulinus	1	1	2
Rhea_americana	1	1	34
Rhea_pennata	1	1	40
Rhinopomastus_cyanomelas	1	1	20
Rhipidura_javanica	1	1	40
Rhodostethia_rosea	1	1	40
Rhynchocyclus_brevirostris	1	1	5
Rhynchocyclus_olivaceus	1	1	40
Rhynchotus_rufescens	1	1	40
Rhytipterna_holerythra	1	1	20
Riparia_riparia	1	1	20
Rissa_tridactyla	1	1	20
Rostratula_benghalensis	1	1	40
Rynchops_niger	1	1	40
Saltator_atriceps	1	1	29
Saltator_maximus	1	1	6
Sarcoramphus_papa	1	1	19
Sarkidiornis_melanotos	1	1	40
Sarothrura_elegans	1	1	40
Saxicola_rubetra	1	1	40
Saxicola_torquatus	1	1	40
Sayornis_nigricans	1	1	40
Sayornis_phoebe	1	1	40
Schiffornis_turdina	1	1	20
Sclerurus_guatemalensis	1	1	20
Scolopax_minor	1	1	14
Scolopax_rusticola	1	1	40
Selasphorus_sasin	1	1	40
Serinus_serinus	1	1	40
Setophaga_ruticilla	1	1	40
Sialia_currucoides	1	1	40
Sialia_mexicana	1	1	40
Sialia_sialis	1	1	40
Sicalis_flaveola	1	1	40
Sitta_canadensis	1	1	40
Sitta_carolinensis	1	1	40
Sitta_europaea	1	1	40
Sitta_pusilla	1	1	6
Sittasomus_griseicapillus	1	1	6
Somateria_fischeri	1	1	6
Somateria_mollissima	1	1	24
Somateria_spectabilis	1	1	24
Spheniscus_demersus	1	1	24
Spheniscus_humboldti	1	1	35
Spheniscus_magellanicus	1	1	29
Sphyrapicus_varius	1	1	40
Spilornis_cheela	1	1	40
Spiza_americana	1	1	40
Spizella_arborea	1	1	40
Spizella_atrogularis	1	1	40
Spizella_pallida	1	1	40
Spizella_passerina	1	1	14
Spizella_pusilla	1	1	20
Stellula_calliope	1	1	20
Stercorarius_longicaudus	1	1	20
Stercorarius_parasiticus	1	1	20
Stercorarius_pomarinus	1	1	20
Sterna_albifrons	1	1	20
Sterna_aleutica	1	1	20
Sterna_anaethetus	1	1	20
Sterna_antillarum	1	1	20
Sterna_bergii	1	1	20
Sterna_caspia	1	1	20
Sterna_dougallii	1	1	20
Sterna_elegans	1	1	20
Sterna_forsteri	1	1	20
Sterna_fuscata	1	1	20
Sterna_hirundo	1	1	20
Sterna_maxima	1	1	20
Sterna_nilotica	1	1	20
Sterna_paradisaea	1	1	20
Sterna_sandvicensis	1	1	6
Sterna_vittata	1	1	12
Stictonetta_naevosa	1	1	12
Stigmatopelia_chinensis	1	1	12
Stigmatopelia_senegalensis	1	1	12
Streptopelia_decaocto	1	1	12
Streptopelia_orientalis	1	1	12
Streptopelia_roseogrisea	1	1	30
Streptopelia_turtur	1	1	30
Strix_aluco	1	1	30
Strix_nebulosa	1	1	30
Strix_nigrolineata	1	1	30
Strix_occidentalis	1	1	30
Strix_uralensis	1	1	1
Strix_varia	1	1	40
Struthio_camelus	1	1	40
Sturnella_magna	1	1	27
Sturnus_vulgaris	1	1	27
Sula_dactylatra	1	1	27
Sula_leucogaster	1	1	30
Sula_sula	1	1	40
Surnia_ulula	1	1	40
Sylvia_atricapilla	1	1	40
Sylvia_borin	1	1	40
Sylvia_communis	1	1	40
Sylvia_curruca	1	1	40
Sylvia_nana	1	1	40
Sylvia_nisoria	1	1	40
Synallaxis_brachyura	1	1	20
Syndactyla_subalaris	1	1	20
Synthliboramphus_antiquus	1	1	7
Synthliboramphus_wumizusume	1	1	7
Syrmaticus_ellioti	1	1	7
Syrmaticus_humiae	1	1	10
Syrmaticus_mikado	1	1	9
Syrrhaptes_paradoxus	1	1	40
Tachybaptus_dominicus	1	1	40
Zonotrichia_capensis	1	1	14
Tachycineta_albilinea	1	1	40
Tachycineta_bicolor	1	1	6
Tachymarptis_melba	1	1	6
Tachyphonus_rufus	1	1	6
Tadorna_ferruginea	1	1	6
Tadorna_radjah	1	1	40
Tadorna_tadorna	1	1	40
Tadorna_tadornoides	1	1	40
Taeniopygia_guttata	1	1	40
Tangara_florida	1	1	40
Tangara_icterocephala	1	1	7
Taraba_major	1	1	7
Terenotriccus_erythrurus	1	1	7
Tetrao_mlokosiewiczi	1	1	7
Tetrao_tetrix	1	1	7
Tetrao_urogallus	1	1	16
Tetraogallus_altaicus	1	1	25
Tetraogallus_himalayensis	1	1	25
Tetrax_tetrax	1	1	25
Thalassarche_bulleri	1	1	25
Thalassarche_cauta	1	1	25
Thalassarche_melanophrys	1	1	40
Thalassarche_salvini	1	1	40
Thalassoica_antarctica	1	1	40
Thamnistes_anabatinus	1	1	40
Thamnophilus_doliatus	1	1	20
Thamnophilus_punctatus	1	1	14
Thamnophilus_ruficapillus	1	1	28
Thinocorus_orbignyianus	1	1	40
Threnetes_ruckeri	1	1	40
Threskiornis_aethiopicus	1	1	40
Thryomanes_bewickii	1	1	40
Thryothorus_fasciatoventris	1	1	40
Thryothorus_ludovicianus	1	1	40
Thryothorus_modestus	1	1	40
Tiaris_bicolor	1	1	40
Tiaris_olivaceus	1	1	40
Tichodroma_muraria	1	1	40
Tityra_cayana	1	1	36
Tityra_inquisitor	1	1	36
Tityra_semifasciata	1	1	40
Todiramphus_chloris	1	1	36
Todiramphus_tutus	1	1	40
Todirostrum_cinereum	1	1	40
Todus_mexicanus	1	1	7
Tolmomyias_sulphurescens	1	1	7
Toxostoma_rufum	1	1	7
Tragopan_caboti	1	1	12
Tragopan_satyra	1	1	12
Tragopan_temminckii	1	1	39
Treron_calvus	1	1	35
Treron_vernans	1	1	20
Trichoglossus_haematodus	1	1	20
Tricholaema_leucomelas	1	1	20
Tringa_erythropus	1	1	20
Tringa_flavipes	1	1	20
Tringa_glareola	1	1	20
Tringa_melanoleuca	1	1	20
Tringa_nebularia	1	1	20
Tringa_ochropus	1	1	20
Tringa_solitaria	1	1	40
Tringa_stagnatilis	1	1	40
Tringa_totanus	1	1	40
Troglodytes_aedon	1	1	33
Troglodytes_solstitialis	1	1	33
Troglodytes_troglodytes	1	1	33
Trogon_collaris	1	1	33
Trogon_curucui	1	1	33
Trogon_elegans	1	1	33
Trogon_melanurus	1	1	33
Zonotrichia_leucophrys	1	1	20
Trogon_personatus	1	1	40
Trogon_violaceus	1	1	40
Trogon_viridis	1	1	40
Tryngites_subruficollis	1	1	40
Turdus_falcklandii	1	1	40
Turdus_grayi	1	1	40
Turdus_iliacus	1	1	40
Turdus_merula	1	1	40
Turdus_migratorius	1	1	40
Turdus_naumanni	1	1	40
Turdus_philomelos	1	1	20
Turdus_pilaris	1	1	7
Turdus_torquatus	1	1	7
Turdus_viscivorus	1	1	40
Turnix_sylvaticus	1	1	40
Tympanuchus_cupido	1	1	40
Zonotrichia_querula	1	1	40
Tympanuchus_phasianellus	1	1	30
Tyrannus_melancholicus	1	1	34
Tyrannus_savana	1	1	40
Tyrannus_tyrannus	1	1	20
Tyrannus_verticalis	1	1	20
Tyto_alba	1	1	31
Upupa_epops	1	1	20
Uraeginthus_bengalus	1	1	20
Uria_aalge	1	1	20
Uria_lomvia	1	1	40
Urocolius_indicus	1	1	40
Vanellus_chilensis	1	1	40
Vanellus_indicus	1	1	40
Vanellus_vanellus	1	1	40
Vermivora_celata	1	1	40
Vermivora_chrysoptera	1	1	39
Vermivora_peregrina	1	1	40
Vermivora_pinus	1	1	40
Vermivora_ruficapilla	1	1	40
Vidua_macroura	1	1	40
Vini_peruviana	1	1	40
Vireo_altiloquus	1	1	40
Vireo_bellii	1	1	40
Vireo_flavifrons	1	1	40
Vireo_gilvus	1	1	40
Vireo_griseus	1	1	40
Vireo_olivaceus	1	1	40
Vireo_philadelphicus	1	1	40
Vireo_solitarius	1	1	40
Volatinia_jacarina	1	1	20
Wilsonia_canadensis	1	1	40
Wilsonia_citrina	1	1	40
Wilsonia_pusilla	1	1	20
Xanthocephalus_xanthocephalus	1	1	40
Xema_sabini	1	1	40
Xenopipo_holochlora	1	1	12
Xenops_rutilans	1	1	40
Xenus_cinereus	1	1	40
Xiphorhynchus_erythropygius	1	1	40
Xiphorhynchus_guttatus	1	1	40
Zenaida_macroura	1	1	40
Zimmerius_vilissimus	1	1	40
