# Supplementary material for: Theoretical morphospace reveals mixed optimisation of the avian wing planform for flight style
Source: Nat Commun. 2026 Mar 31;17:3902. doi: 10.1038/s41467-026-70692-w (PMC13128903; doi:10.1038/s41467-026-70692-w)
Supplement: Supplementary file 4 — Supplementary Data 2 [file 41467_2026_70692_MOESM4_ESM.zip › Supplementary Data 2/Consensus_Tree_After_Hackett_Backbone.tre]

((((((((((((((((((((((((((((((((((((Melospiza_georgiana:1.58776047,Melospiza_lincolnii:1.58776047)1:1.254322103,Melospiza_melodia:2.842082573)1:3.848469866,Passerculus_sandwichensis:6.690552439)1:1.849818585,((Amphispiza_belli:7.006823563,Pooecetes_gramineus:7.006823563)0.718:0.5748392754,Ammodramus_leconteii:7.581662838)0.845:0.9587081849)1:1.799740383,(((Atlapetes_citrinellus:4.830738265,Atlapetes_albinucha:4.830738265)1:1.899931135,Pipilo_erythrophthalmus:6.7306694)1:2.288578156,((Melozone_leucotis:6.840240537,Pipilo_aberti:6.840240537)1:0.6077519761,Aimophila_rufescens:7.447992513)1:1.571255042)1:1.320863851)1:0.5760942825,(((((Zonotrichia_leucophrys:0.4347905605,Zonotrichia_atricapilla:0.4347905605)1:1.837306785,(Zonotrichia_albicollis:1.740666968,Zonotrichia_querula:1.740666968)0.819:0.531430378)1:2.685945721,Zonotrichia_capensis:4.958043067)1:1.818113081,(Junco_hyemalis:0.5423693981,Junco_phaeonotus:0.5423693981)1:6.23378675)1:1.833666273,(Spizella_arborea:7.881768599,Passerella_iliaca:7.881768599)0.766:0.7280538223)1:2.306383268)1:0.7602878409,(Arremon_brunneinucha:6.207345987,Arremon_aurantiirostris:6.207345987,Arremon_virenticeps:6.207345987)1:5.469147543)1:1.183613583,((((Spizella_pallida:2.884975018,Spizella_passerina:2.884975018)1:2.343020485,Spizella_pusilla:5.227995503)0.885:1.292988194,Spizella_atrogularis:6.520983697)1:4.927515757,Amphispiza_bilineata:11.44849945)1:1.411607659)0.995:0.6426164301,((((Arremonops_conirostris:7.432172227,Arremonops_rufivirgatus:7.432172227)1:1.229790871,Ammodramus_savannarum:8.661963099)1:0.9354108832,Aimophila_aestivalis:9.597373982)1:2.842790674,Chlorospingus_ophthalmicus:12.44016466)1:1.062558887)1:0.7977373163,(Calamospiza_melanocorys:6.661324949,Chondestes_grammacus:6.661324949)1:7.63913591)1:1.077051353,((((((Emberiza_buchanani:6.061674601,Emberiza_hortulana:6.061674601)1:1.938736353,(Emberiza_leucocephalos:0.4624124572,Emberiza_citrinella:0.4624124572)1:7.537998496)1:1.08179851,Emberiza_cia:9.082209464)0.996:1.065871263,Miliaria_calandra:10.14808073)1:2.257184866,Emberiza_melanocephala:12.40526559)1:0.7115941921,(Emberiza_aureola:8.780093475,Emberiza_schoeniclus:8.780093475)1:4.33676631)1:2.260652428)1:0.6554404442,((((((((Quiscalus_mexicanus:1.032702492,Quiscalus_major:1.032702492)1:1.876738302,Quiscalus_quiscula:2.909440795)1:2.29215303,(Euphagus_carolinus:3.574830365,Euphagus_cyanocephalus:3.574830365)1:1.626763459)1:2.257677746,(Molothrus_ater:7.159808405,Agelaius_phoeniceus:7.159808405)0.872:0.2994631656)1:4.161671464,Amblycercus_holosericeus:11.62094303)1:1.39703599,((Icterus_galbula:2.822806967,Icterus_gularis:2.822806967)1:5.562377025,Icterus_spurius:8.385183992)1:4.632795032)0.563:0.2821493773,(Cacicus_cela:7.816119706,Psarocolius_decumanus:7.816119706)1:5.484008695)1:1.011703112,((Dolichonyx_oryzivorus:9.721846443,Xanthocephalus_xanthocephalus:9.721846443)1:3.035191514,Sturnella_magna:12.75703796)1:1.554793556)1:1.721121143)0.711:2.80890208,((((((((((((Dendroica_castanea:2.067383546,Dendroica_striata:2.067383546)1:1.36418533,Dendroica_petechia:3.431568876)0.805:0.2990600134,Dendroica_fusca:3.730628889)1:0.7821698265,Dendroica_kirtlandii:4.512798716)0.779:0.4389045649,(Parula_pitiayumi:0.7957498612,Parula_americana:0.7957498612)1:4.155953419,Dendroica_tigrina:4.951703281,Dendroica_cerulea:4.951703281)0.667:0.1710852415,(((((Dendroica_dominica:3.67943472,Dendroica_pinus:3.67943472)0.894:0.2564782318,Dendroica_coronata:3.935912952)1:0.3099537118,Dendroica_palmarum:4.245866664)1:0.3540162181,((Dendroica_virens:2.154176799,Dendroica_nigrescens:2.154176799)1:0.6812582122,Dendroica_discolor:2.835435011)1:1.764447871)0.995:0.2650144896,(Dendroica_caerulescens:4.708702093,Setophaga_ruticilla:4.708702093)0.6:0.1561952784)1:0.257891151)1:0.2821321386,Dendroica_magnolia:5.404920661)0.984:0.2825656557,Wilsonia_citrina:5.687486317)1:2.949787792,(((Wilsonia_canadensis:5.047131336,Wilsonia_pusilla:5.047131336)1:0.9960551699,(Myioborus_pictus:5.156111136,Myioborus_miniatus:5.156111136)1:0.8870753696)1:1.038699865,Basileuterus_culicivorus:7.081886371)1:1.555387738)1:0.425640459,((((Vermivora_celata:1.491469756,Vermivora_ruficapilla:1.491469756)1:3.271750431,Vermivora_peregrina:4.763220187)1:3.331221412,(Vermivora_chrysoptera:1.490331235,Vermivora_pinus:1.490331235)1:6.604110364)1:0.7359532159,(((Oporornis_agilis:3.18833479,Oporornis_philadelphia:3.18833479)1:1.773273794,Oporornis_formosus:4.961608584)1:0.3146702401,(Geothlypis_trichas:4.947483208,Geothlypis_poliocephala:4.947483208)1:0.3287956162)1:3.554115991,Mniotilta_varia:8.830394815,Protonotaria_citrea:8.830394815)0.52:0.2325197524)1:0.9088130674,Helmitheros_vermivorum:9.971727635)1:6.865644342,Icteria_virens:16.83737198)1:2.004482761)1:2.895603097,(((((((((Piranga_ludoviciana:2.795715748,Piranga_olivacea:2.795715748)0.904:3.31495801,Piranga_bidentata:6.110673758,Piranga_flava:6.110673758)0.969:1.557264938,Piranga_rubra:7.667938696)0.995:2.465922985,Piranga_roseogularis:10.13386168)1:2.736700015,Piranga_erythrocephala:12.8705617)1:2.146303087,Cardinalis_cardinalis:15.01686478)1:1.098648414,Habia_rubica:16.1155132)1:1.043591738,(((Passerina_cyanea:7.615412952,Passerina_ciris:7.615412952)1:4.633592942,Spiza_americana:12.24900589)1:4.535323082,((Pheucticus_ludovicianus:3.432498554,Pheucticus_melanocephalus:3.432498554)0.63:2.538378285,Pheucticus_chrysopeplus:5.970876839)1:10.81345214)0.534:0.3747759599)1:1.699742371,(((((((Ramphocelus_dimidiatus:3.175568836,Ramphocelus_passerinii:3.175568836)1:3.133993353,Tachyphonus_rufus:6.309562189)1:4.195644324,Eucometis_penicillata:10.50520651)1:0.9137771789,Volatinia_jacarina:11.41898369)0.959:0.9100164211,Cyanerpes_cyaneus:12.32900011,Sicalis_flaveola:12.32900011)1:1.019042981,(Saltator_maximus:4.545834492,Saltator_atriceps:4.545834492)1:8.802208602)0.752:1.493277264,((Tiaris_olivaceus:4.986662215,Tiaris_bicolor:4.986662215)1:5.400616663,(Tangara_florida:2.139194521,Tangara_icterocephala:2.139194521)1:8.248084357)1:4.454041481)1:4.017526948)0.998:2.878610527)0.999:2.097115148,(((Calcarius_ornatus:4.929775414,Calcarius_pictus:4.929775414)1:10.00780785,Calcarius_lapponicus:14.93758327)1:3.33204811,Plectrophenax_nivalis:18.26963138)1:5.564941604)1:3.550885107,(((((((((Loxia_curvirostra:1.802272214,Loxia_leucoptera:1.802272214)1:3.892568223,(Carduelis_hornemanni:0.6550510703,Carduelis_flammea:0.6550510703)1:5.039789367)1:2.82245793,(Carduelis_citrinella:6.438834247,Carduelis_carduelis:6.438834247)0.951:2.078464121)0.749:0.6267459457,((((Carduelis_spinus:2.091750024,Carduelis_pinus:2.091750024)1:3.635358711,Carduelis_tristis:5.727108735)1:1.469112537,Carduelis_cannabina:7.196221272)1:1.594307748,Serinus_serinus:8.79052902)0.766:0.3535152932)1:2.266580729,Carduelis_chloris:11.41062504)1:6.394287298,(((Carpodacus_erythrinus:12.51514822,Carpodacus_purpureus:12.51514822)0.617:1.053506654,Leucosticte_brandti:13.56865488)1:3.775969227,(Pyrrhula_pyrrhula:12.29168512,Pinicola_enucleator:12.29168512)1:5.052938987)0.675:0.4602882365)1:2.696319385,(Coccothraustes_vespertinus:10.76705625,Coccothraustes_coccothraustes:10.76705625)1:9.73417548)1:3.284152748,(((Euphonia_laniirostris:6.357500275,Euphonia_hirundinacea:6.357500275)0.712:3.837038412,Euphonia_gouldi:10.19453869)0.525:0.2077448289,Euphonia_minuta:10.40228352)1:13.38310096)1:2.242651463,Fringilla_coelebs:26.02803594)1:1.357422152)1:3.233827362,(((((Anthus_pratensis:4.015005686,Anthus_spinoletta:4.015005686)1:7.500928574,Anthus_trivialis:11.51593426)0.999:3.900931272,Anthus_lutescens:15.41686553)1:3.366053753,Anthus_novaeseelandiae:18.78291929)1:3.656313321,(((Motacilla_citreola:2.219585238,Motacilla_flava:2.219585238)1:1.414193247,Motacilla_alba:3.633778485)0.948:0.9180069172,Motacilla_cinerea:4.551785402)1:17.8874472)1:8.180052844)0.864:1.223338592,((Passer_hispaniolensis:2.762232961,Passer_domesticus:2.762232961)1:4.262566206,Passer_montanus:7.024799167)1:24.81782488)1:3.820621015,(((((Taeniopygia_guttata:11.57169153,Lonchura_punctulata:11.57169153)1:1.766265979,Uraeginthus_bengalus:13.33795751)1:6.385925024,Vidua_macroura:19.72388253)1:2.030485557,Ploceus_cucullatus:21.75436809)1:10.98622999,((Prunella_collaris:0.4981631977,Prunella_modularis:0.4981631977)1:7.534203186,Prunella_atrogularis:8.032366384)1:24.7082317)0.96:2.922646978)1:3.793221391,(((Prionochilus_xanthopygius:29.8966133,Arachnothera_longirostra:29.8966133)1:2.444428078,Nectarinia_sperata:32.34104138)1:5.654898362,Irena_puella:37.99593974)0.595:1.460526708)1:4.249726819,(((((((((((((Turdus_torquatus:3.56050718,Turdus_naumanni:3.56050718)1:2.186007275,Turdus_pilaris:5.746514455)1:3.558229837,((Turdus_falcklandii:8.496269649,Turdus_grayi:8.496269649)0.549:0.2974445113,Turdus_migratorius:8.793714161)0.564:0.5110301313)0.967:0.6205667365,Turdus_iliacus:9.925311029,Turdus_merula:9.925311029)1:3.722445798,(Turdus_viscivorus:12.85235932,Turdus_philomelos:12.85235932)0.63:0.7953975069)1:4.574825438,(((((Catharus_guttatus:3.598483488,Catharus_occidentalis:3.598483488)1:2.136390246,(Catharus_fuscescens:1.13487389,Catharus_minimus:1.13487389)1:4.599999844)1:2.094488652,Catharus_ustulatus:7.829362386)1:1.653896521,Catharus_aurantiirostris:9.483258906)1:3.70376221,Hylocichla_mustelina:13.18702112)1:5.035561147)1:3.395768144,((Sialia_mexicana:4.348998933,Sialia_currucoides:4.348998933)0.989:1.231574985,Sialia_sialis:5.580573918)1:16.03777649)1:4.394293218,((((((((Saxicola_rubetra:9.079010585,Saxicola_torquatus:9.079010585)1:3.808235001,Oenanthe_oenanthe:12.88724559)1:0.8527572939,Monticola_saxatilis:13.74000288)1:0.7539722076,(Phoenicurus_ochruros:6.234884676,Phoenicurus_phoenicurus:6.234884676)1:8.259090412)1:1.259014681,((((Ficedula_albicollis:1.627162074,Ficedula_hypoleuca:1.627162074)1:0.5502101606,Ficedula_semitorquata:2.177372234)1:6.136012869,Ficedula_parva:8.313385103)1:4.606413496,Ficedula_hyperythra:12.9197986)1:2.833191169)1:0.6845453547,(Luscinia_svecica:13.02104201,Luscinia_megarhynchos:13.02104201)1:3.416493113)0.919:0.3093852441,Erithacus_rubecula:16.74692037)1:1.303192298,Muscicapa_striata:18.05011266)1:7.962530961)1:2.504817311,Cinclus_cinclus:28.51746094)1:0.9243557427,((((Mimus_polyglottos:1.712026786,Mimus_gilvus:1.712026786)1:11.16204297,Toxostoma_rufum:12.87406976)1:2.81523744,Dumetella_carolinensis:15.6893072)1:7.211852813,(Acridotheres_tristis:8.390177854,Sturnus_vulgaris:8.390177854)1:14.51098216)1:6.540656669)1:9.376510945,(((((((Henicorhina_leucosticta:6.331532054,Thryothorus_ludovicianus:6.331532054)1:3.806813242,Thryomanes_bewickii:10.1383453)1:4.373003174,((Henicorhina_leucophrys:11.05181632,Thryothorus_fasciatoventris:11.05181632)0.989:1.386032242,Thryothorus_modestus:12.43784856)1:2.073499912)1:0.664851109,(((Troglodytes_aedon:6.800726017,Troglodytes_solstitialis:6.800726017)1:4.044782126,Troglodytes_troglodytes:10.84550814)1:0.4850117994,(Cistothorus_platensis:7.417478239,Cistothorus_palustris:7.417478239)1:3.913041703)1:3.845679637)1:9.344344515,((Polioptila_plumbea:5.26289337,Polioptila_caerulea:5.26289337)1:11.38230831,Ramphocaenus_melanurus:16.64520168)1:7.875342418)1:4.404906191,(Tichodroma_muraria:25.73179158,Certhia_familiaris:25.73179158)0.952:3.193658707)1:3.62913736,(((Sitta_canadensis:11.22356712,Sitta_pusilla:11.22356712)1:2.907996369,Sitta_europaea:14.13156349)1:1.782328884,Sitta_carolinensis:15.91389237)1:16.64069527)1:6.26373998)0.997:2.510248802,(Bombycilla_cedrorum:11.11474684,Bombycilla_garrulus:11.11474684)1:30.21382958)0.992:1.85394819,((Regulus_regulus:12.71090716,Regulus_calendula:12.71090716)1:21.27700339,Regulus_satrapa:33.98791056)1:9.19461406)1:0.5236686518)1:0.9062016667,(((((((Sylvia_curruca:10.00042069,Sylvia_nisoria:10.00042069)0.893:1.142533773,(Sylvia_communis:10.37794333,Sylvia_nana:10.37794333)0.601:0.765011137)1:3.377496583,(Sylvia_atricapilla:10.91583654,Sylvia_borin:10.91583654)1:3.604614512)1:15.41444329,((((Acrocephalus_melanopogon:4.967054469,Acrocephalus_schoenobaenus:4.967054469)1:4.713344436,Acrocephalus_scirpaceus:9.680398905)1:3.330829978,Hippolais_icterina:13.01122888)1:13.3111757,(Locustella_naevia:17.49705224,Acrocephalus_palustris:17.49705224)1:8.825352347)1:3.612489755,Pycnonotus_plumosus:29.93489434)0.503:3.031690074,(((((Tachycineta_albilinea:8.981061136,Tachycineta_bicolor:8.981061136)1:4.862535624,Riparia_riparia:13.84359676)0.806:0.524776444,(Progne_subis:13.29525205,Pygochelidon_cyanoleuca:13.29525205)1:1.073121151)1:4.487245556,((Hirundo_rustica:15.65556843,Petrochelidon_pyrrhonota:15.65556843)1:0.4248644268,Delichon_urbicum:16.08043286)1:2.775185901)1:11.5143721,(((Phylloscopus_trochilus:5.574119872,Phylloscopus_collybita:5.574119872)1:16.2752147,Cettia_cetti:21.84933457)1:2.180687263,Aegithalos_caudatus:24.03002183)1:6.339969022)0.719:2.596593559)1:4.283515373,(((((Galerida_cristata:9.101478181,Alauda_arvensis:9.101478181)1:1.681526989,Lullula_arborea:10.78300517)1:2.355600773,Melanocorypha_calandra:13.13860594)0.733:1.088540543,Eremophila_alpestris:14.22714649)1:13.98739027,Panurus_biarmicus:28.21453676)1:9.035563025)1:4.948603188,((((((Parus_hudsonicus:7.87918997,Parus_atricapillus:7.87918997,Parus_carolinensis:7.87918997)1:2.781851189,Parus_montanus:10.66104116)1:4.442889014,Baeolophus_bicolor:15.10393017,Parus_ater:15.10393017)0.965:1.202540631,Parus_major:16.3064708)0.998:2.694808309,(Parus_caeruleus:2.721027279,Parus_cyanus:2.721027279)1:16.28025183)1:17.49052915,Remiz_pendulinus:36.49180827)1:5.706894709)1:2.413691961)1:5.880878672,((((((((((((((((Corvus_corax:1.924697476,Corvus_cryptoleucus:1.924697476)0.943:3.973473943,Corvus_frugilegus:5.89817142)0.628:1.117507898,(Corvus_corone:3.510539738,Corvus_brachyrhynchos:3.510539738)0.962:3.505139579,Corvus_splendens:7.015679317)0.742:3.009688576,Corvus_monedula:10.02536789)0.558:0.5312477757,Corvus_ossifragus:10.55661567)1:2.467469312,(Nucifraga_columbiana:4.909895901,Nucifraga_caryocatactes:4.909895901)1:8.11418908)1:2.297813753,Pica_pica:15.32189873)0.915:0.935234294,Garrulus_glandarius:16.25713303)1:1.969850857,(((((Aphelocoma_coerulescens:3.602207316,Aphelocoma_californica:3.602207316)1:2.759177961,Aphelocoma_ultramarina:6.361385277)1:5.580910866,Gymnorhinus_cyanocephalus:11.94229614)0.659:1.062505629,Cyanocitta_cristata:13.00480177)1:1.781929116,Cyanocorax_yncas:14.78673089)1:3.440252997)1:1.033734655,(Perisoreus_canadensis:12.05164348,Perisoreus_infaustus:12.05164348)1:7.209075064)1:2.335530373,(Pyrrhocorax_pyrrhocorax:10.00774374,Pyrrhocorax_graculus:10.00774374)1:11.58850517)1:4.719370961,(((Lanius_senator:5.002352789,Lanius_minor:5.002352789)1:3.560725033,Lanius_collurio:8.563077821)0.999:1.477004225,Lanius_excubitor:10.04008205)1:16.27553783)1:1.669496163,Rhipidura_javanica:27.98511604)1:1.696713615,Dicrurus_adsimilis:29.68182965)1:2.340957822,((((Vireo_griseus:6.076098443,Vireo_bellii:6.076098443)1:4.350766669,(Vireo_flavifrons:4.486347073,Vireo_solitarius:4.486347073)1:5.940518038)1:2.533638897,((Vireo_gilvus:5.643979231,Vireo_philadelphicus:5.643979231)0.999:1.886356113,(Vireo_olivaceus:2.66409514,Vireo_altiloquus:2.66409514)1:4.866240205)1:5.430168663)1:5.406418179,Cyclarhis_gujanensis:18.36692219)1:13.65586529,Oriolus_oriolus:32.02278747)0.96:7.290937725,Artamus_leucorynchus:39.3137252)1:11.17954841)1:3.026276802,(Malurus_melanocephalus:16.63731205,Malurus_splendens:16.63731205)1:36.88223836)1:3.578030374,(((Chlamydera_maculata:11.72081404,Chlamydera_nuchalis:11.72081404)1:22.52688822,Ailuroedus_buccoides:34.24770226)1:15.86978588,(Climacteris_melanurus:7.43605508,Climacteris_erythrops:7.43605508)1:42.68143306)1:6.980092648)1:3.692852474,Menura_novaehollandiae:60.79043326)1:6.174361983,(((((((((((((((Empidonax_flaviventris:4.284643553,Empidonax_flavescens:4.284643553)1:3.353752425,(Empidonax_minimus:6.773326595,Empidonax_traillii:6.773326595)1:0.8650693836)0.931:0.3638748572,Empidonax_virescens:8.002270836)1:0.1330121727,((Contopus_virens:3.8161387,Contopus_sordidulus:3.8161387)1:2.050151196,(Contopus_cooperi:5.16586126,Contopus_fumigatus:5.16586126)0.696:0.7004286354)1:2.268993113)1:0.9989424751,((Sayornis_nigricans:1.449105551,Sayornis_phoebe:1.449105551)1:7.236493504,Mitrephanes_phaeocercus:8.685599054)0.835:0.448626429)1:6.221793298,Myiophobus_fasciatus:15.35601878)0.856:1.364567562,Fluvicola_pica:16.72058634)1:1.469952416,((((((((Tyrannus_savana:2.524276917,Tyrannus_melancholicus:2.524276917)1:3.848929396,Tyrannus_tyrannus:6.373206313)0.556:0.3700917153,Tyrannus_verticalis:6.743298028)1:3.23598613,(Myiodynastes_maculatus:4.34518098,Myiodynastes_hemichrysus:4.34518098)1:5.634103178)1:1.436117215,(Myiozetetes_cayanensis:5.337387938,Myiozetetes_similis:5.337387938)1:6.078013436)1:1.238008187,Pitangus_sulphuratus:12.65340956)1:1.601799192,((Myiarchus_crinitus:5.834278764,Myiarchus_tuberculifer:5.834278764)1:1.713876869,Rhytipterna_holerythra:7.548155633)1:6.707053119)0.571:0.2022266846,Legatus_leucophaius:14.45743544,Attila_spadiceus:14.45743544)1:3.733103323)1:2.916238493,((((Elaenia_frantzii:9.085851095,Elaenia_flavogaster:9.085851095)1:8.358705903,Myiopagis_viridicata:17.444557)0.644:0.2951971208,Capsiempis_flaveola:17.73975412)1:1.526210641,(Zimmerius_vilissimus:16.6738941,Camptostoma_obsoletum:16.6738941)1:2.592070656)1:1.840812492)1:6.842878472,Platyrinchus_mystaceus:27.94965572)1:1.407077436,((((Rhynchocyclus_brevirostris:6.965250794,Rhynchocyclus_olivaceus:6.965250794)0.863:8.972530493,Tolmomyias_sulphurescens:15.93778129)1:7.113403489,(Todirostrum_cinereum:15.33491136,Oncostoma_cinereigulare:15.33491136)1:7.716273413)1:1.136578726,((Mionectes_olivaceus:7.216268793,Mionectes_oleagineus:7.216268793)1:13.21022634,Leptopogon_superciliaris:20.42649514)1:3.761268366)1:5.168969658)1:2.847390896,(((((Pachyramphus_aglaiae:1.321472107,Pachyramphus_homochrous:1.321472107)1:4.311409462,Pachyramphus_validus:5.632881569)1:9.303057675,Pachyramphus_polychopterus:14.93593924)1:3.095171928,((Tityra_semifasciata:4.230407362,Tityra_cayana:4.230407362)1:9.449463598,Tityra_inquisitor:13.67987096)1:4.351240212)1:7.954875734,Schiffornis_turdina:25.98598691)1:6.21813715,((Terenotriccus_erythrurus:11.56919463,Myiobius_atricaudus:11.56919463)1:12.6660047,Onychorhynchus_coronatus:24.23519933)1:7.968924727)1:1.340634324,(((Manacus_vitellinus:8.523961138,Pipra_mentalis:8.523961138)0.689:0.4441377439,Lepidothrix_coronata:8.968098882)1:3.644657947,Xenopipo_holochlora:12.61275683)1:20.93200155)1:18.91148366,(((((((Lepidocolaptes_affinis:2.963447341,Lepidocolaptes_angustirostris:2.963447341)1:4.259301066,(Xiphorhynchus_guttatus:4.079710842,Xiphorhynchus_erythropygius:4.079710842)1:3.143037565)1:5.681350018,((Dendrocincla_homochroa:3.319872638,Dendrocincla_fuliginosa:3.319872638)1:5.226768149,Sittasomus_griseicapillus:8.546640787)1:4.357457638)0.867:0.7961570473,Glyphorynchus_spirurus:13.70025547)1:3.923432558,(((((Anabacerthia_striaticollis:2.629434595,Anabacerthia_variegaticeps:2.629434595)1:2.855646829,Syndactyla_subalaris:5.485081425)1:7.434760335,Premnoplex_brunnescens:12.91984176)0.536:0.338313788,(Furnarius_rufus:12.65409636,Synallaxis_brachyura:12.65409636)1:0.6040591924)1:3.269894674,Xenops_rutilans:16.52805022)1:1.095637808)1:2.619014499,Sclerurus_guatemalensis:20.24270253)1:21.80651903,(((((((Thamnophilus_doliatus:5.009083227,Thamnophilus_ruficapillus:5.009083227)1:4.555190497,Thamnophilus_punctatus:9.564273724)1:3.889618711,Dysithamnus_mentalis:13.45389243)1:1.906273961,Taraba_major:15.3601664)1:1.283465856,((Cercomacra_tyrannina:14.9808298,Gymnopithys_leucaspis:14.9808298)1:1.058378,(Hylophylax_naevioides:13.8923126,Myrmeciza_exsul:13.8923126)1:2.146895196)1:0.6044244527)1:0.5831911138,(Myrmotherula_schisticolor:14.96570576,Myrmotherula_surinamensis:14.96570576)1:2.261117606)1:3.899065482,Thamnistes_anabatinus:21.12588885)1:20.92333271)1:10.40702048)1:6.304798171,Eurylaimus_ochromalus:58.76104021)1:8.203755027)1:10.34013138,(((((((((((Chalcopsitta_duivenbodei:3.462913476,Chalcopsitta_sintillata:3.462913476)1:3.847026,Psitteuteles_goldiei:7.309939476)0.576:0.4193824811,((Eos_squamata:2.576144529,Eos_reticulata:2.576144529)1:2.090952594,Trichoglossus_haematodus:4.667097123)1:3.062224834)0.903:1.126958493,(Lorius_lory:4.297260365,Lorius_garrulus:4.297260365)1:4.559020085)0.988:1.492750633,Neopsittacus_musschenbroekii:10.34903108)1:4.945408103,(Charmosyna_papou:11.14354622,Vini_peruviana:11.14354622)1:4.15089297)1:5.066093216,Melopsittacus_undulatus:20.3605324)1:10.3932147,Platycercus_elegans:30.7537471)1:1.344626091,(((Psittacula_alexandri:9.452290914,Psittacula_krameri:9.452290914)1:16.43708092,Alisterus_scapularis:25.88937184)1:1.948832973,Micropsitta_finschii:27.83820481)1:4.260168383)1:3.894373667,((Psittacus_erithacus:13.90521655,Poicephalus_meyeri:13.90521655)1:21.14984025,(Brotogeris_jugularis:7.691554387,Brotogeris_versicolurus:7.691554387)1:27.36350241)1:0.9376900632)1:20.86656385,Nestor_notabilis:56.85931071)1:20.44561591)1:1.20116155,(((((((Falco_peregrinus:4.142814787,Falco_rusticolus:4.142814787)1:2.314538277,Falco_mexicanus:6.457353064)1:3.214730491,(Falco_novaeseelandiae:8.753907731,Falco_femoralis:8.753907731)0.729:0.918175824)0.898:1.400876843,(Falco_longipennis:4.807789236,Falco_subbuteo:4.807789236)1:6.265171161,Falco_vespertinus:11.0729604)0.68:1.777463392,((Falco_cenchroides:1.275926902,Falco_tinnunculus:1.275926902)1:6.622523237,Falco_naumanni:7.89845014)1:4.951973651,Falco_columbarius:12.85042379,Falco_sparverius:12.85042379)1:21.70917619,(Caracara_cheriway:11.58330918,Milvago_chimachima:11.58330918)1:22.9762908)1:7.909276319,Micrastur_semitorquatus:42.4688763)1:36.03721188)1:0.747762444,Chunga_burmeisteri:79.25385062)1:0.999361014,((Colius_colius:22.75573225,Colius_striatus:22.75573225)1:29.77125935,Urocolius_indicus:52.5269916)1:27.72622004)0.607:0.4836825751,((((((((((((((Dryocopus_pileatus:3.184377153,Dryocopus_lineatus:3.184377153)1:3.687384833,Dryocopus_martius:6.871761987)1:2.756223162,(Colaptes_auratus:5.741205998,Colaptes_rubiginosus:5.741205998)1:3.886779151)1:1.854931714,((Picus_canus:3.601399481,Picus_viridis:3.601399481)1:6.401806795,Picus_mineaceus:10.00320628)1:1.479710587)1:3.65719082,Campephilus_guatemalensis:15.14010768)1:1.360800684,((((Melanerpes_carolinus:6.325331729,Melanerpes_pucherani:6.325331729)0.699:3.850021216,Melanerpes_formicivorus:10.17535294,Melanerpes_rubricapillus:10.17535294,Melanerpes_erythrocephalus:10.17535294)1:3.508813889,Sphyrapicus_varius:13.68416683)1:1.709063923,((Picoides_pubescens:10.48526339,Dendrocopos_leucotos:10.48526339)1:2.910071615,Picoides_arcticus:13.39533501)1:1.997895749)1:1.10767761)1:11.31737264,Jynx_torquilla:27.81828101)1:9.060318801,(((Aulacorhynchus_prasinus:14.56081369,Pteroglossus_torquatus:14.56081369)1:2.139046144,Ramphastos_ambiguus:16.69985983)1:12.3920443,Tricholaema_leucomelas:29.09190413)1:7.786695679)1:24.13373865,Malacoptila_panamensis:61.01233846)1:8.337232392,((((((((((Todiramphus_chloris:1.969247922,Todiramphus_tutus:1.969247922)1:14.6017914,Actenoides_concretus:16.57103932)0.672:0.6149618398,(Dacelo_gaudichaud:3.300373829,Dacelo_novaeguineae:3.300373829)1:13.88562733)1:3.867710167,Pelargopsis_capensis:21.05371132)1:11.84298736,((Megaceryle_alcyon:4.639124213,Megaceryle_torquata:4.639124213)1:18.00553802,(Chloroceryle_amazona:14.05980182,Chloroceryle_americana:14.05980182)1:8.584860416)1:10.25203645)0.898:2.468097331,(Alcedo_atthis:12.76911468,Ceyx_lepidus:12.76911468)1:22.59568133)1:11.54536457,Momotus_momota:46.91016058)1:5.555507912,Todus_mexicanus:52.46566849)1:8.133130004,((Coracias_garrulus:5.061873364,Coracias_caudatus:5.061873364)0.707:5.768281058,Coracias_benghalensis:10.83015442)1:49.76864407)1:1.041388684,(((Merops_nubicus:6.74529252,Merops_apiaster:6.74529252)1:4.68659604,Merops_pusillus:11.43188856)1:33.85565754,Nyctyornis_amictus:45.2875461)1:16.35264108)1:7.709383673)1:2.07395506,((Phoeniculus_purpureus:33.70254131,Rhinopomastus_cyanomelas:33.70254131)1:1.600029747,Upupa_epops:35.30257106)1:36.12095485)1:2.955141294,(((((Trogon_violaceus:4.003073045,Trogon_curucui:4.003073045)1:8.684498534,Trogon_viridis:12.68757158)1:3.935557012,Trogon_melanurus:16.62312859)1:3.816822011,((Trogon_personatus:9.042104009,Trogon_collaris:9.042104009)1:3.204570414,Trogon_elegans:12.24667442)1:8.193276179)1:9.432126141,Pharomachrus_mocinno:29.87207674)1:44.50659046)1:3.863501779,((((((((((((Strix_aluco:8.888573978,Strix_uralensis:8.888573978)0.752:2.676899582,Strix_nebulosa:11.56547356)0.589:1.934098151,Strix_nigrolineata:13.49957171)0.535:2.260125725,(Strix_varia:9.648277829,Strix_occidentalis:9.648277829)0.633:6.111419607)1:6.822413798,Pulsatrix_perspicillata:22.58211123)0.837:1.830164097,(((Bubo_scandiaca:9.001570488,Bubo_virginianus:9.001570488)1:3.874985463,Bubo_bubo:12.87655595)1:4.869811238,Ketupa_ketupu:17.74636719)1:6.665908143)1:3.195707364,(Megascops_asio:19.33181976,Otus_flammeolus:19.33181976)1:8.276162933)1:2.947984437,(Asio_otus:13.5589914,Asio_flammeus:13.5589914)1:16.99697573)1:3.961482716,Otus_scops:34.51744985)1:7.034550034,((((((Glaucidium_gnoma:8.050259669,Glaucidium_minutissimum:8.050259669)0.976:2.574372297,Glaucidium_brasilianum:10.62463197)1:15.33112037,Surnia_ulula:25.95575234)1:3.897696047,(Athene_noctua:18.69301479,Athene_cunicularia:18.69301479)1:11.16043359)1:2.615705735,(Aegolius_funereus:16.77974661,Aegolius_acadicus:16.77974661)1:15.68940751)1:3.928060245,Micrathene_whitneyi:36.39721436)1:5.154785518)1:3.895658221,Ninox_scutulata:45.4476581)1:18.81547052,Tyto_alba:64.26312863)1:13.97904036)0.782:1.230299678,(((((((((((((((((Buteo_regalis:1.718726985,Buteo_lagopus:1.718726985)1:0.76584222,Buteo_buteo:2.484569204)1:1.523613493,Buteo_swainsoni:4.008182697)0.527:0.1129187595,Buteo_jamaicensis:4.121101457)1:1.444474459,Buteo_platypterus:5.565575915)0.948:0.5400600687,Buteo_lineatus:6.105635984)1:0.7557195663,Buteo_nitidus:6.86135555)1:5.639329369,Parabuteo_unicinctus:12.50068492)1:3.767404952,Ictinia_mississippiensis:16.26808987)1:6.918926501,((((Haliaeetus_leucocephalus:2.171684958,Haliaeetus_albicilla:2.171684958)1:5.638532413,Haliaeetus_pelagicus:7.81021737)1:5.834667708,Haliaeetus_leucogaster:13.64488508)1:6.116083466,(Haliastur_indus:11.40052965,Milvus_migrans:11.40052965)1:8.360438893)1:3.426047828)1:5.736106679,(((Circus_pygargus:10.41593951,Circus_cyaneus:10.41593951,Circus_aeruginosus:10.41593951)1:10.65629432,(Accipiter_cooperii:13.60875738,Accipiter_gentilis:13.60875738)1:7.463476449)0.996:1.974542666,(Accipiter_striatus:6.60924657,Accipiter_nisus:6.60924657)1:16.43752993)1:5.876346551)1:3.381321585,((Aquila_chrysaetos:7.497295232,Aquila_audax:7.497295232)1:12.09737873,Nisaetus_cirrhatus:19.59467396)1:12.70977068)1:1.694867697,Spilornis_cheela:33.99931233)1:7.400691029,(Aviceda_jerdoni:29.71338027,Pernis_apivorus:29.71338027)1:11.6866231)1:13.46916909,(Elanus_caeruleus:10.56230316,Elanus_axillaris:10.56230316)1:44.3068693)1:4.812639581,Pandion_haliaetus:59.68181203)1:17.85544493,(((Coragyps_atratus:23.23676897,Gymnogyps_californianus:23.23676897)1:13.68714556,(Cathartes_aura:19.59173427,Cathartes_burrovianus:19.59173427)1:17.33218026)1:11.54903215,Sarcoramphus_papa:48.47294668)1:29.06431029)1:1.935211693)0.813:1.264425545)1:1.787565776,(((((((((((((((((((Larus_glaucoides:0.2388399189,Larus_glaucescens:0.2388399189,Larus_schistisagus:0.2388399189,Larus_thayeri:0.2388399189)0.697:0.1544270297,Larus_californicus:0.3932669487)0.805:0.1370915572,Larus_dominicanus:0.5303585058,Larus_fuscus:0.5303585058)0.991:0.2584319882,((Larus_hyperboreus:0.2226892389,Larus_argentatus:0.2226892389)1:0.4479724843,Larus_marinus:0.6706617232)0.807:0.1181287708)0.931:0.2111535963,Larus_occidentalis:0.9999440903)0.854:0.329221184,(Larus_heermanni:1.141290643,Larus_delawarensis:1.141290643)0.673:0.187874631)0.563:0.1265193814,Larus_canus:1.455684656)1:1.11190308,Larus_crassirostris:2.567587736)1:1.190426607,(Larus_atricilla:0.9112102059,Larus_pipixcan:0.9112102059)1:2.846804137)1:0.7694273907,(Larus_philadelphia:3.124314777,Larus_ridibundus:3.124314777)1:1.403126957)1:1.808469616,((Xema_sabini:3.817840125,Pagophila_eburnea:3.817840125)1:1.338555838,Rissa_tridactyla:5.156395963)1:1.179515386)1:1.735617334,Rhodostethia_rosea:8.071528683)1:8.749618195,Rynchops_niger:16.82114688)0.606:1.435738549,(((((((((Sterna_paradisaea:1.235475773,Sterna_vittata:1.235475773)1:2.218663996,Sterna_hirundo:3.454139769,Sterna_dougallii:3.454139769)1:1.982671375,Sterna_forsteri:5.436811144)0.687:0.2405981813,((Sterna_sandvicensis:0.8136518528,Sterna_elegans:0.8136518528)1:1.315571264,(Sterna_bergii:1.351919189,Sterna_maxima:1.351919189)0.999:0.7773039278)1:3.548186209)1:1.838883488,((Chlidonias_leucopterus:1.470957463,Chlidonias_niger:1.470957463)1:1.793252905,Chlidonias_hybrida:3.264210368)1:4.252082446)1:1.289803729,(Sterna_caspia:6.506657643,Sterna_nilotica:6.506657643)1:2.299438899)1:2.820011433,(Sterna_antillarum:3.674080701,Sterna_albifrons:3.674080701)1:7.952027274)0.88:0.6585449171,((Sterna_fuscata:5.15858936,Sterna_anaethetus:5.15858936)1:2.009163343,Sterna_aleutica:7.167752702)1:5.11690019)1:4.075027521,(Gygis_alba:11.56672079,Procelsterna_cerulea:11.56672079)0.556:4.792959619)0.641:1.897205014,(Anous_stolidus:6.79241159,Anous_minutus:6.79241159)1:11.46447384)1:2.597845113,((((((Uria_lomvia:4.140276072,Uria_aalge:4.140276072)1:5.922596773,(Alca_torda:9.310246955,Alle_alle:9.310246955)0.878:0.7526258898)1:3.376149076,(Synthliboramphus_antiquus:3.100993068,Synthliboramphus_wumizusume:3.100993068)1:10.33802885)0.514:0.15872049,Cepphus_grylle:13.59774241)1:2.164611228,(Fratercula_arctica:14.24444736,Aethia_cristatella:14.24444736)1:1.517906276)1:3.257650999,((Stercorarius_parasiticus:4.195280022,Stercorarius_longicaudus:4.195280022)1:3.131954869,(Catharacta_maccormicki:1.274461364,Stercorarius_pomarinus:1.274461364)1:6.052773528)1:11.69276975)1:1.834725902)1:3.940573112,(Glareola_pratincola:0.9931436649,Glareola_nordmanni:0.9931436649)1:23.80215999)1:24.26296971,Turnix_sylvaticus:49.05827336)1:8.754113345,((((((((Tryngites_subruficollis:7.54873771,Calidris_bairdii:7.54873771)0.905:6.919928319,(Calidris_pusilla:5.163966259,Calidris_mauri:5.163966259)0.819:9.30469977,(Calidris_alpina:9.307938531,Calidris_maritima:9.307938531)0.869:5.160727497,(Calidris_alba:7.508082975,Calidris_minuta:7.508082975)0.654:6.960583053,Calidris_ferruginea:14.46866603,Calidris_subminuta:14.46866603,Calidris_temminckii:14.46866603,Calidris_acuminata:14.46866603,Calidris_ruficollis:14.46866603,Calidris_fuscicollis:14.46866603,Calidris_melanotos:14.46866603,Calidris_minutilla:14.46866603,Calidris_himantopus:14.46866603)0.763:3.721185647,(Limicola_falcinellus:15.47168458,Philomachus_pugnax:15.47168458)1:2.718167092,(Calidris_canutus:11.02180515,Calidris_tenuirostris:11.02180515)0.849:7.168046523)1:9.432944333,Arenaria_interpres:27.62279601)1:5.833387978,(((((((((Tringa_nebularia:8.171895103,Tringa_melanoleuca:8.171895103)1:3.063703043,Tringa_erythropus:11.23559815)1:3.451808032,(Tringa_glareola:8.036919594,Tringa_totanus:8.036919594,Tringa_stagnatilis:8.036919594)1:6.650486583)0.583:0.4756285231,(Tringa_flavipes:13.27553168,Catoptrophorus_semipalmatus:13.27553168)0.589:1.887503025)0.513:0.6652441202,Heteroscelus_brevipes:15.82827882)1:4.162890398,(Tringa_ochropus:17.58933845,Tringa_solitaria:17.58933845)0.952:2.401830765)1:8.173831066,Actitis_hypoleucos:28.16500029)0.575:0.2684962667,(Xenus_cinereus:25.97328721,Phalaropus_fulicarius:25.97328721)1:2.460209338)1:4.438117184,((((Gallinago_stenura:7.500246028,Gallinago_media:7.500246028)1:5.496924351,Gallinago_gallinago:12.99717038)1:13.98209691,(Scolopax_rusticola:9.966428091,Scolopax_minor:9.966428091)1:17.0128392)1:2.241203106,Limnodromus_griseus:29.22047039)1:3.651143342)0.826:0.5845702504)1:2.874429334,(((Limosa_haemastica:8.22402286,Limosa_fedoa:8.22402286)0.995:3.748640633,Limosa_limosa:11.97266349)0.724:1.828915749,Limosa_lapponica:13.80157924)1:22.52903408)1:3.929146316,(((Numenius_americanus:7.781434075,Numenius_arquata:7.781434075)1:7.181788351,Numenius_phaeopus:14.96322243)1:12.02369723,Bartramia_longicauda:26.98691966)1:13.27283998)1:13.32646616,(((Jacana_spinosa:1.235306824,Jacana_jacana:1.235306824)1:41.64922878,Rostratula_benghalensis:42.88453561)1:3.63186075,Thinocorus_orbignyianus:46.51639636)1:7.06982944)1:4.226160907)1:7.154906524,((((((((Charadrius_mongolus:0.4290025772,Charadrius_leschenaultii:0.4290025772)1:14.80279212,Charadrius_wilsonia:15.2317947)0.562:1.417963164,Charadrius_alexandrinus:16.64975786)1:17.5110326,((Vanellus_chilensis:15.84145592,Vanellus_vanellus:15.84145592)0.521:3.341245856,Vanellus_indicus:19.18270178)1:14.97808869)1:2.682963418,((((Charadrius_melodus:11.18722946,Charadrius_hiaticula:11.18722946)0.752:3.586921495,Charadrius_semipalmatus:14.77415096,Charadrius_vociferus:14.77415096)1:9.768612344,Charadrius_dubius:24.5427633)0.993:5.799049649,Eudromias_morinellus:30.34181295)1:6.501940934)1:7.263265899,(((Recurvirostra_avosetta:4.479164325,Recurvirostra_americana:4.479164325)1:14.76217271,Himantopus_himantopus:19.24133704)1:9.329306265,(Haematopus_palliatus:17.7122747,Haematopus_ostralegus:17.7122747)1:10.85836861)1:15.53637648)0.981:3.087546256,((Pluvialis_dominica:6.266784094,Pluvialis_apricaria:6.266784094)0.814:3.116139821,Pluvialis_squatarola:9.382923915)1:37.81164212)1:12.1510965,(((Burhinus_capensis:11.9999618,Burhinus_oedicnemus:11.9999618)0.995:21.29331632,Burhinus_bistriatus:33.29327812)1:19.27534617,Chionis_albus:52.56862429)1:6.777038242)1:5.621630692)1:17.55716675)1:0.5657861401,(((((((((((((((((Puffinus_creatopus:0.9827937735,Puffinus_carneipes:0.9827937735)1:3.550294793,Puffinus_gravis:4.533088566)0.798:1.546485641,Puffinus_griseus:6.079574207,Puffinus_tenuirostris:6.079574207)1:3.614368358,(Puffinus_bulleri:5.909480355,Puffinus_pacificus:5.909480355)1:3.78446221)1:9.306987799,(Puffinus_lherminieri:5.392257161,Puffinus_puffinus:5.392257161)1:13.6086732)1:1.494901978,(Calonectris_diomedea:5.159492157,Calonectris_leucomelas:5.159492157)1:15.33634019)1:8.265253087,(Procellaria_cinerea:6.00262539,Procellaria_aequinoctialis:6.00262539)1:22.75846004)0.629:2.066126443,Bulweria_bulwerii:30.82721187)0.903:7.629132904,(((Pterodroma_externa:8.554735372,Pterodroma_inexpectata:8.554735372)0.743:6.14258778,Pterodroma_hypoleuca:14.69732315,Pterodroma_ultima:14.69732315,Pterodroma_cookii:14.69732315)0.578:2.105339047,(Pterodroma_lessonii:1.791750789,Pterodroma_macroptera:1.791750789)0.97:15.01091141)1:21.65368258,((((Fulmarus_glacialis:5.962015793,Fulmarus_glacialoides:5.962015793)1:4.333795104,Macronectes_giganteus:10.2958109)1:5.171824878,(Thalassoica_antarctica:13.73798545,Pagodroma_nivea:13.73798545)0.797:1.729650324)0.568:0.3617624085,Daption_capense:15.82939818)1:22.62694659,(((Pachyptila_turtur:6.155101215,Pachyptila_desolata:6.155101215)1:11.93702945,Halobaena_caerulea:18.09213067)1:18.00192391,(Pelecanoides_urinatrix:16.2840028,Pelecanoides_georgicus:16.2840028)1:19.81005178,Lugensa_brevirostris:36.09405457)0.771:2.362290201)1:16.57727764,(((((Diomedea_exulans:0.779094065,Thalassarche_cauta:0.779094065)1:1.778108876,Thalassarche_salvini:2.557202941)0.92:1.497916625,Thalassarche_bulleri:4.055119566)0.996:4.067453282,Thalassarche_melanophrys:8.122572847)1:16.33766444,(((Phoebastria_immutabilis:2.639916484,Phoebastria_nigripes:2.639916484)1:3.772854401,Phoebastria_albatrus:6.412770884)1:7.903355467,Diomedea_epomophora:14.31612635)1:10.14411094)1:30.57338513,((Garrodia_nereis:22.25627867,Pelagodroma_marina:22.25627867)1:8.28285859,Oceanites_oceanicus:30.53913726)1:24.49448516)1:5.379123965,(((Oceanodroma_furcata:30.09332902,Oceanodroma_tethys:30.09332902)0.544:0.7706934415,(Oceanodroma_homochroa:20.54438806,Oceanodroma_leucorhoa:20.54438806)1:10.3196344)1:4.6518538,Oceanodroma_castro:35.51587627)1:24.89687012)1:3.400052151,((((((Spheniscus_demersus:2.084511163,Spheniscus_magellanicus:2.084511163)0.943:1.008627822,Spheniscus_humboldti:3.093138985)1:11.11666823,Eudyptula_minor:14.20980721)1:3.351852689,Eudyptes_chrysocome:17.5616599)1:7.221888892,Aptenodytes_patagonicus:24.78354879)0.884:2.389911932,(Pygoscelis_adeliae:18.0663711,Pygoscelis_antarcticus:18.0663711)1:9.107089619)1:36.63933781)1:3.178139386,((((((((((Ardea_herodias:2.564850844,Ardea_cinerea:2.564850844)0.885:9.845437059,Ardea_pacifica:12.4102879,Ardea_purpurea:12.4102879)1:5.056444559,Bubulcus_ibis:17.46673246)0.555:0.514383405,(Mesophoyx_intermedia:11.98182769,Casmerodius_albus:11.98182769)1:5.999288174)1:14.32168822,((Ardeola_grayii:10.78563189,Ardeola_bacchus:10.78563189,Ardeola_ralloides:10.78563189)1:18.2530201,Nyctanassa_violacea:29.03865199,Nycticorax_nycticorax:29.03865199)0.506:3.264152092,(((Egretta_rufescens:8.178106166,Egretta_tricolor:8.178106166)0.681:1.407803141,Egretta_caerulea:9.585909307)0.858:2.064105232,(Egretta_thula:4.365770187,Egretta_garzetta:4.365770187)1:7.284244352)1:20.65278955,Butorides_virescens:32.30280409)1:7.741959987,(((Botaurus_stellaris:13.37423443,Botaurus_lentiginosus:13.37423443)1:5.755375303,Ixobrychus_exilis:19.12960973)1:7.272568378,(Ixobrychus_flavicollis:20.1265261,Ixobrychus_cinnamomeus:20.1265261,Ixobrychus_eurhythmus:20.1265261)0.587:6.27565201,Ixobrychus_minutus:26.40217811,Ixobrychus_sinensis:26.40217811)1:13.64258596)1:19.74523419,(((Plegadis_chihi:9.094929503,Plegadis_falcinellus:9.094929503)1:36.78590454,(Platalea_ajaja:36.98094986,Threskiornis_aethiopicus:36.98094986)1:8.899884184)0.954:7.303400095,((Eudocimus_albus:1.764369348,Eudocimus_ruber:1.764369348)1:43.64388214,Geronticus_eremita:45.40825149)0.81:7.775982648)1:6.605764126)1:3.117849697,(Pelecanus_erythrorhynchos:16.27083987,Pelecanus_occidentalis:16.27083987)1:46.63700809)1:1.817811176,(((((((Phalacrocorax_pelagicus:4.156511398,Phalacrocorax_urile:4.156511398)1:4.106631724,Phalacrocorax_penicillatus:8.263143121)0.962:2.197439126,Phalacrocorax_carbo:10.46058225)0.782:1.450222054,(Phalacrocorax_auritus:3.621063948,Phalacrocorax_brasilianus:3.621063948)1:8.289740353)1:21.56089096,(Anhinga_anhinga:21.20689478,Anhinga_melanogaster:21.20689478)1:12.26480048)1:8.72494073,(((Sula_leucogaster:8.782423215,Sula_dactylatra:8.782423215)0.998:4.616693591,Sula_sula:13.39911681)1:7.997754721,(Morus_bassanus:7.385597482,Morus_serrator:7.385597482)1:14.01127405)1:20.79976446)1:16.5290986,(Fregata_minor:19.49870657,Fregata_magnificens:19.49870657)1:39.22702802)1:5.999924543)1:1.315722179,(((Mycteria_ibis:7.337008585,Mycteria_leucocephala:7.337008585)1:4.701938994,Mycteria_americana:12.03894758)1:13.09873278,Ephippiorhynchus_senegalensis:25.13768036)1:40.90370096)1:0.9495566047)1:0.6217672171,((Gavia_adamsii:4.724208254,Gavia_immer:4.724208254)1:42.11501632,Gavia_stellata:46.83922457)1:20.77348056)1:2.528606493,(Corythaeola_cristata:64.39573428,Musophaga_rossae:64.39573428)1:5.745577353)0.944:2.645563725,((((((((Rallus_aquaticus:7.959841137,Rallus_limicola:7.959841137)1:5.35612855,(Rallus_elegans:1.678502679,Rallus_longirostris:1.678502679)1:11.63746701)1:5.702090673,Crex_crex:19.01806036)0.905:10.47125686,Amaurornis_phoenicurus:29.48931722)0.669:4.129864429,((((Fulica_atra:5.048331734,Fulica_americana:5.048331734)0.969:9.47686021,Gallinula_chloropus:14.52519194)0.827:8.839052988,(Porzana_carolina:14.61204232,Porzana_porzana:14.61204232)0.878:8.752202614)0.623:5.347488638,Gallicrex_cinerea:28.71173357)0.641:4.907448083,(Rallina_fasciata:29.56545095,Porphyrio_porphyrio:29.56545095)0.968:4.053730699,Aramides_cajanea:33.61918165)0.853:15.38330277,Sarothrura_elegans:49.00248443)1:2.867069329,(((((Grus_canadensis:6.484806694,Grus_rubicunda:6.484806694)0.751:0.3801736966,(Grus_americana:2.681248755,Grus_grus:2.681248755)1:4.183731635)1:11.2530574,Balearica_regulorum:18.11803779)1:10.93034234,Aramus_guarauna:29.04838013)1:15.6699854,Psophia_crepitans:44.71836553)1:7.151188222)1:17.61311248,(((((((Coccyzus_erythropthalmus:16.1856251,Coccyzus_americanus:16.1856251)0.663:1.864932563,Piaya_cayana:18.05055766)1:29.35155356,((Cuculus_canorus:16.73400036,Cuculus_optatus:16.73400036)1:17.60230281,Chrysococcyx_caprius:34.33630317)1:13.06580805)1:12.84338324,Carpococcyx_radiatus:60.24549447)0.52:1.601514827,(Centropus_sinensis:13.68730398,Centropus_bengalensis:13.68730398)1:48.15970531)1:5.320104471,(((Crotophaga_sulcirostris:12.71577389,Crotophaga_ani:12.71577389)0.991:8.533130839,Crotophaga_major:21.24890473)1:35.95427323,Geococcyx_californianus:57.20317797)1:9.963935797)1:0.1259354415,(Tetrax_tetrax:30.31520102,Ardeotis_kori:30.31520102)1:36.97784819)0.752:2.189617031)1:3.304209119)1:3.746519408,(((((((((Streptopelia_turtur:3.40590617,Streptopelia_orientalis:3.40590617)1:6.213769915,(Streptopelia_decaocto:1.896146557,Streptopelia_roseogrisea:1.896146557)1:7.723529529)1:7.494933266,(Stigmatopelia_senegalensis:7.746572665,Stigmatopelia_chinensis:7.746572665)1:9.368036686)0.905:0.6402011233,(((Columba_livia:1.636102872,Columba_rupestris:1.636102872)1:7.419690678,Columba_guinea:9.055793551)1:1.984169083,Columba_palumbus:11.03996263)1:6.71484784)1:4.005333409,Patagioenas_fasciata:21.76014388)1:7.329892767,(((Leptotila_rufaxilla:4.755156055,Leptotila_cassini:4.755156055)1:8.251797354,Leptotila_verreauxi:13.00695341)1:11.56466042,((Zenaida_macroura:18.16328243,Geotrygon_costaricensis:18.16328243)1:5.246373992,Geotrygon_montana:23.40965642)1:1.161957413)1:4.51842282)1:4.26370284,((((Ptilinopus_magnificus:25.66309639,Ducula_bicolor:25.66309639)1:3.523693316,(Treron_vernans:10.1425582,Treron_calvus:10.1425582)1:19.0442315)1:1.84827751,Caloenas_nicobarica:31.03506721)0.558:0.4264997846,Geopelia_striata:31.461567)1:1.892172492)0.942:2.790231572,(((Columbina_minuta:1.394544621,Columbina_talpacoti:1.394544621)1:2.559643976,Columbina_passerina:3.954188596)1:8.153607785,Columbina_picui:12.10779638)1:24.03617468)1:38.83346485,Syrrhaptes_paradoxus:74.97743592)0.556:1.555958846,((((((Podiceps_auritus:17.00206905,Podiceps_cristatus:17.00206905,Podiceps_grisegena:17.00206905)0.985:5.920190365,Podiceps_nigricollis:22.92225941)1:6.492783047,Aechmophorus_occidentalis:29.41504246)1:7.93058319,Tachybaptus_dominicus:37.34562565)0.737:3.287868148,Podilymbus_podiceps:40.6334938)1:11.71220391,(Phoenicopterus_ruber:16.6794479,Phoenicopterus_chilensis:16.6794479)1:35.66624981)1:24.18769706,((Phaethon_lepturus:11.53460244,Phaethon_rubricauda:11.53460244)1:14.35865018,Phaethon_aethereus:25.89325262)1:50.64014214)0.997:6.556851358,((((((((((((((Lampornis_castaneoventris:0.1667793537,Lampornis_calolaemus:0.1667793537)1:4.054547504,Lampornis_sybillae:4.221326858)1:1.671384507,Lampornis_amethystinus:5.892711365)0.881:0.9254934119,Lampornis_clemenciae:6.818204777)1:5.264073958,Lampornis_hemileucus:12.08227874)1:2.158556326,(Heliomaster_constantii:5.451437102,Heliomaster_longirostris:5.451437102)1:8.78939796)1:1.107691455,(((Calypte_costae:2.381450947,Calypte_anna:2.381450947)1:0.8496326936,(Selasphorus_sasin:1.453434146,Stellula_calliope:1.453434146)1:1.777649494)1:3.601281668,(Archilochus_alexandri:1.377432742,Archilochus_colubris:1.377432742)1:5.454932566)1:8.516161208)1:2.204293096,(((((Amazilia_tzacatl:8.913203501,Hylocharis_cyanus:8.913203501)1:3.96155787,Phaeochroa_cuvierii:12.87476137)1:1.330146912,Eupherusa_eximia:14.20490828)1:1.110454259,Campylopterus_hemileucurus:15.31536254)1:0.6581586644,(Chlorostilbon_lucidus:4.096537773,Chlorostilbon_canivetii:4.096537773)1:11.87698343)1:1.579298406)1:3.080891154,((Adelomyia_melanogenys:10.24978163,Aglaiocercus_kingi:10.24978163)1:9.223868305,Eriocnemis_glaucopoides:19.47364994)1:1.160060829)1:3.879311958,((Anthracothorax_viridis:22.01088939,Heliothryx_barroti:22.01088939)1:1.003999328,Colibri_thalassinus:23.01488872)1:1.498134005)1:3.340913576,(((((Phaethornis_guy:6.147792248,Phaethornis_malaris:6.147792248)0.998:1.28029329,Phaethornis_longirostris:7.428085538)1:3.432253487,Phaethornis_longuemareus:10.86033902)1:5.529112861,(Glaucis_aeneus:10.32180577,Threnetes_ruckeri:10.32180577)1:6.067646112)1:8.454239276,Eutoxeres_aquila:24.84369116)1:3.010245139)1:34.30581804,(((((((((Apus_apus:7.104055344,Apus_affinis:7.104055344)0.868:3.788592138,Apus_pacificus:10.89264748)1:5.30726677,Tachymarptis_melba:16.19991425)1:12.77347504,Aeronautes_saxatalis:28.97338929)0.642:0.8981891507,(Collocalia_amelis:22.51037523,Collocalia_esculenta:22.51037523)1:7.361203204)1:2.161029177,Hirundapus_caudacutus:32.03260761)1:2.357001601,Chaetura_pelagica:34.38960922)1:10.65248668,Cypseloides_niger:45.0420959)1:5.670950875,Hemiprocne_mystacea:50.71304677)1:11.44670757)1:14.45012528,((((((Caprimulgus_longirostris:19.53959026,Nyctidromus_albicollis:19.53959026)1:4.335941013,Lurocalis_semitorquatus:23.87553128)1:6.349344022,((Caprimulgus_vociferus:12.93818256,Caprimulgus_carolinensis:12.93818256)1:3.057053776,Phalaenoptilus_nuttallii:15.99523634)1:14.22963896)0.607:0.9456525322,((Caprimulgus_europaeus:16.14753714,Caprimulgus_macrurus:16.14753714)1:13.18692617,(Chordeiles_minor:15.10297344,Chordeiles_acutipennis:15.10297344)1:14.23148987)0.935:1.83606452)1:26.51232755,Eurostopodus_mystacalis:57.68285538)1:16.85887698,Podargus_strigoides:74.54173236)0.503:2.068147259)1:5.091017426,Eurypyga_helias:81.70089705)1:1.389349075)1:17.24777426,(((((((((((((((((Mergus_merganser:1.193397553,Mergus_serrator:1.193397553)1:4.072546495,Lophodytes_cucullatus:5.265944047)0.654:0.3866137169,Mergellus_albellus:5.652557764)1:1.299236492,((Bucephala_islandica:1.159184547,Bucephala_clangula:1.159184547)1:3.39120062,Bucephala_albeola:4.550385168)1:2.401409089)1:0.7059299826,((Melanitta_fusca:2.48547459,Melanitta_perspicillata:2.48547459)1:3.582673417,Melanitta_nigra:6.068148007)1:1.589576231)1:1.172418613,(((((Somateria_spectabilis:0.312016665,Somateria_mollissima:0.312016665)0.999:0.5391261061,Somateria_fischeri:0.8511427711)1:4.159333035,Polysticta_stelleri:5.010475806)1:2.578568767,Histrionicus_histrionicus:7.589044573)0.69:0.781486982,Clangula_hyemalis:8.370531555)0.648:0.4596112965)1:0.9052454366,(((((Tadorna_tadornoides:0.9840552259,Tadorna_ferruginea:0.9840552259)1:1.536759695,Tadorna_tadorna:2.520814921)1:2.567265915,Tadorna_radjah:5.088080836)1:0.4510875487,Alopochen_aegyptiaca:5.539168384)1:3.030795829,((Aix_sponsa:4.499396801,Aix_galericulata:4.499396801)1:2.186659951,Cairina_moschata:6.686056752)1:1.883907462)1:1.165424075)0.507:0.08998910236,((((((Aythya_americana:0.5108032251,Aythya_collaris:0.5108032251)1:0.9563705295,Aythya_valisineria:1.467173755)1:0.399268288,((Aythya_affinis:0.4414152508,Aythya_marila:0.4414152508)1:0.790726154,Aythya_fuligula:1.232141405)1:0.6343006378)1:0.4277363478,(Aythya_australis:0.759439085,Aythya_nyroca:0.759439085)1:1.534739305)1:0.5623853126,Netta_rufina:2.856563703)1:4.39520505,((Cyanochen_cyanoptera:4.372227459,Pteronetta_hartlaubii:4.372227459)1:2.51507442,Marmaronetta_angustirostris:6.887301879)0.561:0.364466874)1:2.573608638)0.656:0.1353668362,(Sarkidiornis_melanotos:9.014544663,Chenonetta_jubata:9.014544663)0.825:0.9461995642)0.98:0.8675904278,((((((Anas_platyrhynchos:0.4328072469,Anas_rubripes:0.4328072469)0.954:0.2290196915,Anas_undulata:0.6618269384)0.513:0.05503418301,Anas_superciliosa:0.7168611214)0.941:2.960584261,((Anas_acuta:1.38994533,Anas_bahamensis:1.38994533)0.954:1.803254674,Anas_capensis:3.193200003)0.668:0.4842453793,Anas_castanea:3.677445383,Anas_crecca:3.677445383)0.585:1.319614925,((Anas_falcata:0.7689735479,Anas_strepera:0.7689735479)0.959:1.863544473,Anas_americana:2.632518021)0.825:2.364542287,Anas_gibberifrons:4.997060308)0.638:1.511313118,(((Anas_cyanoptera:0.1741387693,Anas_discors:0.1741387693)0.994:0.9507600166,(Anas_clypeata:0.1347463762,Anas_rhynchotis:0.1347463762)0.995:0.9901524097)0.939:2.306671867,Anas_querquedula:3.431570653)0.796:3.076802773)1:4.319961229)1:5.285591647,Stictonetta_naevosa:16.1139263)0.713:3.795940438,((Oxyura_jamaicensis:2.936322383,Oxyura_leucocephala:2.936322383)1:11.75816541,Plectropterus_gambensis:14.69448779)0.585:5.215378946)1:1.64126241,((((((((Anser_anser:0.8606758558,Anser_erythropus:0.8606758558)0.595:0.3068030944,Anser_indicus:1.16747895)0.585:0.4665657496,(Anser_albifrons:1.235615535,Anser_fabalis:1.235615535)0.697:0.3984291643)1:0.8219248875,((Chen_caerulescens:0.508532039,Chen_rossii:0.508532039)1:1.410993499,Chen_canagica:1.919525538)1:0.5364440493)1:5.747715625,((((Branta_hutchinsii:0.6568950654,Branta_leucopsis:0.6568950654)1:1.220886481,(Branta_canadensis:0.9932394634,Branta_sandvicensis:0.9932394634)0.997:0.8845420832)1:2.739967999,Branta_ruficollis:4.617749545)0.884:0.9126356063,Branta_bernicla:5.530385151)1:2.67330006)1:4.055030897,((Cygnus_buccinator:2.317297777,Cygnus_columbianus:2.317297777)1:5.710518476,(Cygnus_atratus:5.419434673,Cygnus_olor:5.419434673)1:2.60838158)1:4.230899856)1:3.249881465,Cereopsis_novaehollandiae:15.50859757)1:3.022352869,Malacorhynchus_membranaceus:18.53095044)1:3.020178706)1:10.85476771,(((Dendrocygna_eytoni:7.230362494,Dendrocygna_bicolor:7.230362494)0.719:1.326676253,Dendrocygna_guttata:8.557038747,Dendrocygna_viduata:8.557038747)1:6.235010723,(Dendrocygna_autumnalis:4.693022027,Dendrocygna_arborea:4.693022027)1:10.09902744)1:17.61384739)1:30.57830702,Anseranas_semipalmata:62.98420387)1:8.060079785,Chauna_torquata:71.04428366)1:7.573508548,((((((((((((((Tympanuchus_phasianellus:0.3329765198,Tympanuchus_cupido:0.3329765198)1:3.389802858,Dendragapus_fuliginosus:3.722779378)1:1.471364964,Centrocercus_minimus:5.194144342)1:1.735549254,(((Tetrao_tetrix:1.667417764,Tetrao_mlokosiewiczi:1.667417764)1:2.469580781,Tetrao_urogallus:4.136998545)1:1.587626383,Dendragapus_canadensis:5.724624927)1:1.205068668)0.742:0.369592661,(Lagopus_muta:3.15805193,Lagopus_lagopus:3.15805193)1:4.141234326)1:4.058630001,(Bonasa_umbellus:10.75561763,Bonasa_bonasia:10.75561763)1:0.6022986317)1:3.73450142,(Meleagris_gallopavo:4.493206628,Meleagris_ocellata:4.493206628)1:10.59921105)1:1.480913762,((((((((Lophura_edwardsi:3.079893789,Lophura_nycthemera:3.079893789)1:1.09472336,Lophura_ignita:4.174617149)1:2.711626831,(Crossoptilon_crossoptilon:1.794559738,Crossoptilon_auritum:1.794559738)1:5.091684241)1:0.9842639818,(Chrysolophus_pictus:1.21441188,Chrysolophus_amherstiae:1.21441188)1:6.656096081)0.74:0.427748309,Phasianus_colchicus:8.29825627)1:1.759947614,((Syrmaticus_humiae:0.1256425864,Syrmaticus_ellioti:0.1256425864)1:2.339335862,Syrmaticus_mikado:2.464978448)1:7.593225436)1:4.761575471,(Perdix_perdix:1.906016179,Perdix_dauurica:1.906016179)1:12.91376318)1:0.9407443118,Pucrasia_macrolopha:15.76052367)1:0.812807773)1:0.6640562069,(((Tragopan_caboti:2.136608436,Tragopan_temminckii:2.136608436)1:2.920387929,Tragopan_satyra:5.056996365)1:10.64055518,Lophophorus_impejanus:15.69755155)1:1.539836097)1:3.894720948,((((Coturnix_japonica:0.6127434855,Coturnix_coturnix:0.6127434855)1:5.276946668,Coturnix_pectoralis:5.889690154)1:6.620072899,(Coturnix_chinensis:6.51934823,Coturnix_ypsilophora:6.51934823)1:5.990414823)1:5.303008839,((Tetraogallus_altaicus:1.621049062,Tetraogallus_himalayensis:1.621049062)1:15.33970564,(Alectoris_chukar:16.663498,Francolinus_swainsonii:16.663498)0.501:0.2972567036)0.699:0.8520171863)1:3.319336703,((((Gallus_lafayetii:2.52286383,Gallus_gallus:2.52286383)0.997:0.7987509251,Gallus_sonneratii:3.321614755)1:9.258870069,Francolinus_africanus:12.58048482)1:6.490235409,Polyplectron_napoleonis:19.07072023,Pavo_cristatus:19.07072023)0.971:2.061388362)1:8.807752023,(((Callipepla_californica:7.738040952,Colinus_virginianus:7.738040952)1:5.742371281,Oreortyx_pictus:13.48041223)1:3.200335618,Cyrtonyx_montezumae:16.68074785)1:13.25911277)1:2.321095081,(Acryllium_vulturinum:14.09944471,Numida_meleagris:14.09944471)1:18.16151099)1:21.58543211,Crax_rubra:53.84638781)1:6.241787223,((Alectura_lathami:28.9807703,Leipoa_ocellata:28.9807703)1:8.096632749,(Megapodius_eremita:6.969489807,Megapodius_freycinet:6.969489807)1:30.10791324)1:23.01077198)1:18.52961718)1:21.72022818)1:8.35727328,((((((Nothoprocta_cinerascens:20.59237842,Nothoprocta_perdicaria:20.59237842,Nothoprocta_ornata:20.59237842)1:8.280547173,Rhynchotus_rufescens:28.87292559)1:16.89413397,Nothura_maculosa:45.76705956)1:16.89726561,Eudromia_elegans:62.66432517)1:9.006585274,(Crypturellus_undulatus:45.98493689,Crypturellus_tataupa:45.98493689)1:25.68597355)1:11.29764837,((Rhea_pennata:8.585103741,Rhea_americana:8.585103741)1:50.82950209,Struthio_camelus:59.41460583)1:23.55395298)1:25.72673486)1;
