# Supplementary material for: Theoretical morphospace reveals mixed optimisation of the avian wing planform for flight style
Source: Nat Commun. 2026 Mar 31;17:3902. doi: 10.1038/s41467-026-70692-w (PMC13128903; doi:10.1038/s41467-026-70692-w)
Supplement: Supplementary file 4 — Supplementary Data 2 [file 41467_2026_70692_MOESM4_ESM.zip › Supplementary Data 2/SubsetfromBirdtree.nex]

#NEXUS

[Tree distribution from: "The global diversity of birds in space and time; W. Jetz, G. H. Thomas, J. B. Joy, K. Hartmann, A. O. Mooers, doi:10.1038/nature11631]
[Subsampled and pruned from birdtree.org on 2023-11-15T16:21:09Z ]
[Data: "Hackett All Species" (see Jetz et al. 2012 supplement for details)]

BEGIN TREES;
	TREE tree_2255 = (((((((Nothoprocta_cinerascens:21.44706794,(Nothoprocta_perdicaria:9.764803493,Nothoprocta_ornata:9.7648034926):11.682264444000001):1.386948038,Rhynchotus_rufescens:22.834015971):18.78836643,Nothura_maculosa:41.622382395):13.23694071,Eudromia_elegans:54.859323108699996):5.732414457,(Crypturellus_undulatus:29.731529963,Crypturellus_tataupa:29.731529963):30.860207607):9.974370833,(Struthio_camelus:55.59930317,(Rhea_pennata:6.615244044,Rhea_americana:6.615244044):48.984059120000005):14.96680524):32.9875761,(((((((((Callipepla_californica:8.5990945037,Colinus_virginianus:8.599094504299998):6.142173709,Oreortyx_pictus:14.74126821):3.655473333,Cyrtonyx_montezumae:18.396741546279998):15.5847977428,((((Polyplectron_napoleonis:17.844377884,(Francolinus_africanus:10.3377569707,((Gallus_lafayetii:1.764037497,Gallus_gallus:1.7640374969):2.530682161,Gallus_sonneratii:4.294719658):6.043037314):7.5066209116):0.865249833,Pavo_cristatus:18.709627721):1.396020642,((((Meleagris_gallopavo:6.515733798,Meleagris_ocellata:6.515733798):7.126046656,((((Dendragapus_fuliginosus:3.700396859,(Tympanuchus_phasianellus:0.270008905,Tympanuchus_cupido:0.270008905):3.4303879545):2.150026864,Centrocercus_minimus:5.8504237227):1.037813661,((((Tetrao_tetrix:2.286836048,Tetrao_mlokosiewiczi:2.286836048):1.706413296,Tetrao_urogallus:3.993249344):1.492856568,Dendragapus_canadensis:5.486105911999999):1.245137995,(Lagopus_muta:2.317328487,Lagopus_lagopus:2.317328487):4.41391542):0.1569934762):3.335073442,(Bonasa_umbellus:10.02684255,Bonasa_bonasia:10.02684255):0.1964682752):3.418469629):2.83772423,(((((((Crossoptilon_crossoptilon:1.082727116,Crossoptilon_auritum:1.0827271157):5.805943442,((Lophura_edwardsi:3.2881407416,Lophura_nycthemera:3.2881407410000003):1.1335312594,Lophura_ignita:4.4216720002):2.46699855744):0.9550312194,(Chrysolophus_pictus:2.761449436,Chrysolophus_amherstiae:2.761449436):5.082252342):0.634453158,Phasianus_colchicus:8.478154935):0.4598177289,((Syrmaticus_humiae:0.2760529015,Syrmaticus_ellioti:0.2760529015):1.834487528,Syrmaticus_mikado:2.11054043):6.8274322347):5.00948779,(Perdix_perdix:1.916667713,Perdix_dauurica:1.916667713):12.0307927439):1.145657488,Pucrasia_macrolopha:15.093117938):1.386386743):1.177460155,(((Tragopan_caboti:2.210840518,Tragopan_temminckii:2.210840518):2.275401386,Tragopan_satyra:4.486241905):11.45012967,Lophophorus_impejanus:15.936371570999999):1.720593268):2.4486835188000002):0.4314713641,(((Coturnix_chinensis:7.358584858,Coturnix_ypsilophora:7.3585848588):4.243625485,((Coturnix_japonica:0.3235593109,Coturnix_coturnix:0.3235593109):6.034336555,Coturnix_pectoralis:6.357895866):5.2443144776):5.232378232,(((Tetraogallus_altaicus:1.456969376,Tetraogallus_himalayensis:1.45696937606):13.614549507,Alectoris_chukar:15.07151888584):0.1749195105,Francolinus_swainsonii:15.2464383961):1.58815018):3.702531147):13.444419569):2.645002706,(Acryllium_vulturinum:14.63492287,Numida_meleagris:14.63492287):21.99161913):19.74070223,Crax_rubra:56.367244226500006):2.142472424,((Alectura_lathami:30.435319843,Leipoa_ocellata:30.4353198369):5.344644521,(Megapodius_eremita:8.199242483,Megapodius_freycinet:8.199242483999999):27.580721876):22.72975229):14.64841891,((Anseranas_semipalmata:62.89862965,((((((((Chen_canagica:1.573379725,(Chen_caerulescens:0.2220172678,Chen_rossii:0.2220172678):1.351362457):0.3888876347,(((Anser_albifrons:0.8788806655,Anser_fabalis:0.8788806655):0.2852798613,(Anser_anser:0.6226738877,Anser_erythropus:0.6226738876):0.5414866392):0.6218772877,Anser_indicus:1.786037815):0.1762295452):3.724795084,((((Branta_hutchinsii:0.7773436698,Branta_leucopsis:0.7773436698):0.407528272,(Branta_canadensis:0.6724315549,Branta_sandvicensis:0.6724315549):0.5124403869):3.111862,Branta_ruficollis:4.296733942):0.1970116845,Branta_bernicla:4.493745626):1.193316818):3.332985063,((Cygnus_buccinator:1.117721162,Cygnus_columbianus:1.1177211617):4.573378387,(Cygnus_atratus:3.642894561,Cygnus_olor:3.642894561):2.048204988):3.3289479579999997):4.356181334,Cereopsis_novaehollandiae:13.376228841):6.22735338,Malacorhynchus_membranaceus:19.60358222):2.017389399,((Stictonetta_naevosa:15.38148885,(((((Cairina_moschata:7.276725214,(Aix_sponsa:5.068781551,Aix_galericulata:5.068781551):2.207943663):1.264446237,(Alopochen_aegyptiaca:4.844109296,((Tadorna_tadorna:2.340221019,(Tadorna_tadornoides:1.091609608,Tadorna_ferruginea:1.09160960756):1.248611412):2.198208216,Tadorna_radjah:4.538429235):0.305680061):3.6970621551):0.7915738163,((Marmaronetta_angustirostris:6.378858426,(Cyanochen_cyanoptera:3.763144716,Pteronetta_hartlaubii:3.763144716):2.615713709):0.8346972109,(((((Aythya_americana:0.6123663106,Aythya_collaris:0.6123663106):0.4663532454,Aythya_valisineria:1.078719556):0.6248006542,((Aythya_affinis:0.3293947226,Aythya_marila:0.3293947226):0.4158194748,Aythya_fuligula:0.74521419732):0.9583060128):0.4498160606,(Aythya_australis:0.9195066022,Aythya_nyroca:0.9195066022):1.2338296687):0.4759030584,Netta_rufina:2.6292393293):4.584316307):2.119189631):0.0348656667,((Sarkidiornis_melanotos:8.659376967,Chenonetta_jubata:8.6593769665):0.1502161609,((Clangula_hyemalis:7.877379377,((((Somateria_spectabilis:0.3209947185,Somateria_mollissima:0.3209947185):0.3238641377,Somateria_fischeri:0.6448588562):3.777653916,Polysticta_stelleri:4.422512773):2.589923738,Histrionicus_histrionicus:7.012436511):0.8649428661):0.2309179625,(((Mergellus_albellus:5.322888738,(Lophodytes_cucullatus:5.192766477,(Mergus_merganser:1.2839560582,Mergus_serrator:1.2839560578):3.908810419):0.1301222616):1.483363424,((Bucephala_islandica:1.509742402,Bucephala_clangula:1.509742402):2.772117354,Bucephala_albeola:4.281859756):2.524392407):0.553399475,((Melanitta_fusca:2.418193502,Melanitta_perspicillata:2.418193502):3.880171685,Melanitta_nigra:6.298365186):1.061286451):0.7486457018):0.7012957880999999):0.5580178065):0.9403214063,((((((Anas_capensis:3.013454833,(Anas_acuta:1.6558077412999999,Anas_bahamensis:1.6558077404):1.357647092):0.2192119075,Anas_castanea:3.2326667398300004):0.5593680888,Anas_crecca:3.792034829):0.2185081878,(Anas_undulata:0.5898387476,((Anas_platyrhynchos:0.39741387635000003,Anas_rubripes:0.39741387626):0.09449072248,Anas_superciliosa:0.49190459879000004):0.0979341488):3.4207042693):1.086794789,((Anas_gibberifrons:1.369601665,(Anas_falcata:0.8289514173,Anas_strepera:0.8289514173):0.5406502474):1.113258923,Anas_americana:2.4828605873):2.6144772174):1.5695535,(((Anas_cyanoptera:0.1149874938,Anas_discors:0.1149874938):1.134875404,(Anas_clypeata:0.1569612114,Anas_rhynchotis:0.1569612114):1.0929016861):2.512862255,Anas_querquedula:3.7627251520000002):2.90416615264):3.6410410354000002):5.073556507899999):3.7702886092,(Plectropterus_gambensis:8.344316840800001,(Oxyura_jamaicensis:2.584062054,Oxyura_leucocephala:2.5840620533000003):5.7602547867):10.807460617):2.469194163):6.908589866,((Dendrocygna_autumnalis:4.078979776,Dendrocygna_arborea:4.078979776):10.33704034,(((Dendrocygna_guttata:5.748335992,Dendrocygna_eytoni:5.748335992):0.4743824864,Dendrocygna_bicolor:6.222718478000001):0.2452667134,Dendrocygna_viduata:6.467985192):7.948034922):14.113541366):34.36906817):5.026338079,Chauna_torquata:67.924967728):5.233167832):28.40559772,((((((((Glareola_pratincola:0.9521764985,Glareola_nordmanni:0.9521764985):22.0428131551,((((((Sterna_fuscata:4.613626107,Sterna_anaethetus:4.613626107):2.418370988,Sterna_aleutica:7.0319970949999995):4.283121553,((Sterna_antillarum:4.362496622,Sterna_albifrons:4.362496622):6.365432351,((Sterna_caspia:5.005110048,Sterna_nilotica:5.005110048):2.903225865,((((Sterna_sandvicensis:0.7881392597,Sterna_elegans:0.7881392597):1.089298509,(Sterna_bergii:1.173730167,Sterna_maxima:1.17373016721):0.7037076018):4.512994489,(((Sterna_hirundo:3.851402891,Sterna_dougallii:3.8514028919):0.3206605265,(Sterna_paradisaea:1.372952867,Sterna_vittata:1.3729528673):2.79911055):1.76407485,Sterna_forsteri:5.936138267):0.4542939913):0.6498077925,((Chlidonias_leucopterus:1.812416475,Chlidonias_niger:1.812416475):1.488252742,Chlidonias_hybrida:3.300669216):3.7395708348000003):0.8680958622999999):2.81959306):0.5871896749):3.956263143,Gygis_alba:15.2713817921):2.751135088,((((((Xema_sabini:2.952335096,Pagophila_eburnea:2.952335096):1.278825686,Rissa_tridactyla:4.231160782):2.196215506,(((Larus_atricilla:1.604041823,Larus_pipixcan:1.6040418235):2.92649553,((((Larus_occidentalis:0.8718779936,(((Larus_hyperboreus:0.1259115214,Larus_argentatus:0.1259115214):0.3489177828,Larus_marinus:0.4748293042):0.1175049625,(((Larus_dominicanus:0.4281308124,Larus_californicus:0.4281308124):0.00005700524342,((Larus_glaucoides:0.2454577312,(Larus_glaucescens:0.02379713438,Larus_schistisagus:0.02379713438):0.2216605968):0.01469605503,Larus_thayeri:0.2601537863):0.1680340314):0.005438546127,Larus_fuscus:0.4336263638):0.1587079029):0.279543727):0.3460905018,(Larus_heermanni:0.8982661703,Larus_delawarensis:0.8982661704):0.3197023251):0.4876082236,Larus_canus:1.7055767190000002):1.038362486,Larus_crassirostris:2.7439392044):1.7865981487):1.087922625,(Larus_philadelphia:4.3513453354000005,Larus_ridibundus:4.3513453348):1.267114644):0.8089163096499999):2.533806058,Rhodostethia_rosea:8.961182347):7.485259247,(Rynchops_niger:4.359190689,Procelsterna_cerulea:4.3591906898):12.0872509):1.079538842,(Anous_stolidus:6.014386459,Anous_minutus:6.014386459):11.511593977):0.4965364432):0.8895977042,(((Stercorarius_parasiticus:3.575278823,Stercorarius_longicaudus:3.5752788229999997):3.015080939,(Catharacta_maccormicki:1.1563269753999998,Stercorarius_pomarinus:1.1563269753999998):5.434032787):11.19325577,((Fratercula_arctica:13.918418728999999,Aethia_cristatella:13.9184187293):0.8025337235,((Cepphus_grylle:12.34163644,(Synthliboramphus_antiquus:2.767850884,Synthliboramphus_wumizusume:2.767850884):9.573785556):0.06964485052,((Uria_lomvia:4.039770918,Uria_aalge:4.039770918):5.64053446,(Alca_torda:9.287301162,Alle_alle:9.287301162):0.393004216):2.7309759128):2.309671162):3.062663081):1.128499049):4.0828750708):19.36413436,Turnix_sylvaticus:42.359124009):7.246890828,(((Rostratula_benghalensis:34.350809817,(Jacana_spinosa:0.4808415045,Jacana_jacana:0.4808415045):33.869968306000004):3.405562984,Thinocorus_orbignyianus:37.7563727984):7.842396608,((Bartramia_longicauda:26.24890713,((Numenius_americanus:7.074257043,Numenius_arquata:7.07425704354):6.0664555476,Numenius_phaeopus:13.140712591):13.10819454):6.162362061,((((((Xenus_cinereus:20.39663403,Phalaropus_fulicarius:20.396634027):2.700402948,((Tringa_ochropus:14.61624431,Tringa_solitaria:14.61624431):1.366674342,((Tringa_flavipes:11.76456349,Heteroscelus_brevipes:11.76456349):2.361035114,((((Tringa_nebularia:6.977740099,Tringa_melanoleuca:6.977740099):2.446936536,Tringa_erythropus:9.424676636):2.771278013,((Tringa_glareola:4.175270063,Tringa_totanus:4.175270063):1.124516031,Tringa_stagnatilis:5.299786093):6.896168555):1.347410047,Catoptrophorus_semipalmatus:13.5433647):0.5822339088):1.857320044):7.114118326):1.416530346,Actitis_hypoleucos:24.51356732):2.634222921,(((Scolopax_rusticola:6.094464889,Scolopax_minor:6.094464889):17.4241307382,(Gallinago_gallinago:9.6476641137,(Gallinago_stenura:7.02512103844,Gallinago_media:7.025121038):2.6225430754):13.870931512999999):0.79772059,Limnodromus_griseus:24.316316219):2.831474025):0.1332416626,(Arenaria_interpres:21.886272915,((Calidris_ferruginea:13.9222859,((Calidris_subminuta:13.42756261,Calidris_temminckii:13.42756261):0.3067872497,(((((Calidris_acuminata:2.316454626,Calidris_alpina:2.316454626):6.957536507,Calidris_maritima:9.273991132999999):2.143438694,((Calidris_alba:6.223088768,(Calidris_minuta:2.680887646,Calidris_ruficollis:2.680887646):3.542201121):2.271129341,Calidris_fuscicollis:8.494218108):2.923211718):0.3587307188,(Tryngites_subruficollis:7.061285949,Calidris_bairdii:7.061285949):4.714874596):0.2741851601,(Calidris_melanotos:9.733236,(Calidris_minutilla:9.090071572,(Calidris_himantopus:8.104269876,(Calidris_pusilla:5.152999663,Calidris_mauri:5.152999663):2.951270214):0.9858016957):0.6431644279):2.317109706):1.68400415):0.1879360448):0.747183429,((Limicola_falcinellus:11.55596216,Philomachus_pugnax:11.55596216):2.097998627,(Calidris_canutus:6.130977368,Calidris_tenuirostris:6.130977368):7.52298342):1.01550854):7.216803586999999):5.394758988):2.780915917,((Limosa_limosa:10.51537963,(Limosa_haemastica:6.415995724,Limosa_fedoa:6.415995724):4.099383908):2.720778229,Limosa_lapponica:13.23615786):16.825789958999998):2.349321374):13.18750021):4.007245435):8.473784242,((Chionis_albus:52.824394425,((Burhinus_capensis:4.582314101,Burhinus_oedicnemus:4.582314101):22.6961948076,Burhinus_bistriatus:27.278508906):25.545885513):2.904528006,((((((Vanellus_chilensis:13.09046374,Vanellus_vanellus:13.09046374):3.497578873,Vanellus_indicus:16.588042614000003):18.597451491,(((Charadrius_mongolus:0.2153562425,Charadrius_leschenaultii:0.2153562425):15.773965115,Charadrius_alexandrinus:15.989321356):4.91007176,Charadrius_wilsonia:20.8993931131):14.286100989000001):1.611202279,((((Charadrius_semipalmatus:13.90864191,(Charadrius_vociferus:12.20610284,Charadrius_melodus:12.2061028396):1.702539069):2.983027517,Charadrius_hiaticula:16.891669425):4.263396166,Charadrius_dubius:21.155065592999996):11.42863235,Eudromias_morinellus:32.58369794):4.212998444):3.2396811274,((Haematopus_palliatus:16.4702705005,Haematopus_ostralegus:16.4702705017032):7.887993288,((Recurvirostra_avosetta:6.57273962,Recurvirostra_americana:6.57273962):9.6476134428,Himantopus_himantopus:16.220353067599998):8.137910726):15.678113725):2.207980446,(Pluvialis_squatarola:8.285228127,(Pluvialis_dominica:5.055871851,Pluvialis_apricaria:5.0558718511):3.229356276):33.95912983):13.484564466):2.350876654):22.11793822,(((((((Micrathene_whitneyi:29.78263081,(((Surnia_ulula:23.96638507,((Glaucidium_gnoma:9.257130151,Glaucidium_minutissimum:9.257130151):2.713356816,Glaucidium_brasilianum:11.970486966660001):11.9958981002):2.384538999,(Athene_noctua:18.4916814,Athene_cunicularia:18.4916814):7.859242665):2.053090787,(Aegolius_funereus:12.736482361,Aegolius_acadicus:12.736482361):15.66753249):1.378615958):7.869621414,((((Megascops_asio:19.8803350831,Otus_flammeolus:19.880335084000002):3.673289802,(((((Bubo_scandiaca:8.733879797,Bubo_virginianus:8.733879796):1.930046271,Bubo_bubo:10.6639260676):4.1907774923,Ketupa_ketupu:14.854703561000001):4.302238866,Pulsatrix_perspicillata:19.156942426):2.433779758,(((Strix_varia:5.208373884,Strix_nigrolineata:5.208373884):3.623722528,Strix_occidentalis:8.832096412):4.876271233,((Strix_aluco:7.867095575,Strix_uralensis:7.8670955751000005):1.935234696,Strix_nebulosa:9.802330271):3.906037374):7.882354539):1.96290270071):2.95678851,(Asio_otus:9.503971596,Asio_flammeus:9.5039715969):17.0064417981):2.55981901629,Otus_scops:29.070232410000003):8.582019813):2.734183479,Ninox_scutulata:40.38643570000001):23.72163483,Tyto_alba:64.108070537):9.492911793,((Pharomachrus_mocinno:28.2147689281,(((Trogon_viridis:8.7360291697,(Trogon_violaceus:4.656578579,Trogon_curucui:4.656578579):4.079450592000001):2.754593334,Trogon_melanurus:11.490622504000001):6.332510693,(Trogon_elegans:9.692591044,(Trogon_personatus:6.605684639,Trogon_collaris:6.6056846386000005):3.0869064043):8.130542154):10.391635733):38.66930245,(((((Merops_pusillus:10.3340379254,(Merops_nubicus:6.730583305,Merops_apiaster:6.730583305759999):3.6034546194):29.709620423,Nyctyornis_amictus:40.043658341):17.60486338,(((((((Megaceryle_alcyon:4.161292837,Megaceryle_torquata:4.161292837):20.301892574,(Chloroceryle_amazona:14.59363952,Chloroceryle_americana:14.59363952):9.869545891):7.701726991,(((Actenoides_concretus:16.328494217990002,(Todiramphus_chloris:2.303652456,Todiramphus_tutus:2.303652456):14.02484176229):1.315027185,(Dacelo_gaudichaud:3.175633809,Dacelo_novaeguineae:3.175633809):14.467887594):4.000004193,Pelargopsis_capensis:21.643525598):10.521386807):1.536357575,(Alcedo_atthis:10.864754882,Ceyx_lepidus:10.864754881500001):22.836515099000003):11.73803276,Momotus_momota:45.439302730600005):3.241553824,Todus_mexicanus:48.680856559999995):8.033094441,(Coracias_benghalensis:10.4250232,(Coracias_garrulus:4.129563854,Coracias_caudatus:4.129563854):6.2954593503):46.288927802):0.9345707123):5.55629938,(((((Aulacorhynchus_prasinus:7.195902095,Pteroglossus_torquatus:7.195902094300001):0.8750798825,Ramphastos_ambiguus:8.0709819773):4.4754843062,Tricholaema_leucomelas:12.5464662842):12.631723451000001,(((((Picus_mineaceus:7.461733226,(Picus_canus:3.3552216066,Picus_viridis:3.3552216059999997):4.1065116194):1.163373705,((Colaptes_auratus:3.443638169,Colaptes_rubiginosus:3.4436381685):3.5759307129,(Dryocopus_martius:5.713869386,(Dryocopus_pileatus:1.994958968,Dryocopus_lineatus:1.9949589681):3.718910418):1.3056994957):1.60553804944):2.06975184,Campephilus_guatemalensis:10.694858770099998):1.063073869,((Picoides_arcticus:9.9462291129,(Picoides_pubescens:7.322263028,Dendrocopos_leucotos:7.322263028):2.6239660843):0.8888936652,(Sphyrapicus_varius:9.934902783,((Melanerpes_formicivorus:5.711295778,Melanerpes_rubricapillus:5.711295778199999):2.548325463,((Melanerpes_carolinus:4.5547966079,Melanerpes_pucherani:4.554796608):3.186657342,Melanerpes_erythrocephalus:7.741453950107):0.5181672904):1.67528154124):0.9002199945):0.922809862):8.8064250492,Jynx_torquilla:20.564357684):4.613832038):24.49656414,Malacoptila_panamensis:49.674753866):13.53006723):0.8305478504,((Phoeniculus_purpureus:31.203449876,Rhinopomastus_cyanomelas:31.203449874):3.646122117,Upupa_epops:34.84957199):29.18579695):2.848702439):6.7169109350000005):0.1574183753,((((Coragyps_atratus:13.82054326,Gymnogyps_californianus:13.82054326):21.13280138,(Cathartes_aura:20.86719182,Cathartes_burrovianus:20.867191821):14.08615282):4.639922515,Sarcoramphus_papa:39.59326715):33.29801295,((((((((Accipiter_striatus:6.3736960816,Accipiter_nisus:6.373696081):11.111815457,((Accipiter_cooperii:11.431349052000002,Accipiter_gentilis:11.431349052):4.255171087,((Circus_pygargus:7.829787966,Circus_cyaneus:7.829787966):1.423747938,Circus_aeruginosus:9.2535359039):6.432984235):1.7989913998):5.5895514026,(((Haliastur_indus:9.134314427,Milvus_migrans:9.134314426):7.994722057,((Haliaeetus_pelagicus:7.457081367,(Haliaeetus_leucocephalus:2.206534136,Haliaeetus_albicilla:2.206534136):5.2505472311):4.048983626,Haliaeetus_leucogaster:11.5060649927):5.6229714905):2.531310565,((Parabuteo_unicinctus:10.857332795,((((Buteo_jamaicensis:3.762453463,(Buteo_swainsoni:2.8765292353,((Buteo_regalis:1.434020518,Buteo_lagopus:1.434020518):0.7495624126,Buteo_buteo:2.1835829302):0.69294630526):0.8859242277):0.5511406323,Buteo_platypterus:4.313594095):0.1791401527,Buteo_lineatus:4.492734248):1.525391424,Buteo_nitidus:6.0181256725):4.8392071219999995):3.0013050242999997,Ictinia_mississippiensis:13.858637818999998):5.8017092302):3.4147158909):4.458367845,(Nisaetus_cirrhatus:17.615319953,(Aquila_chrysaetos:5.795502695,Aquila_audax:5.795502694800001):11.819817258199999):9.9181108313):0.881720133,Spilornis_cheela:28.415150919):4.584357991,(Aviceda_jerdoni:23.6728059168,Pernis_apivorus:23.672805916):9.3267029951):13.88219831,(Elanus_caeruleus:9.237689934,Elanus_axillaris:9.237689934):37.644017289999994):5.750948364,Pandion_haliaetus:52.63265559):20.258624521819197):0.8671205866):4.256189507,((((((Caracara_cheriway:9.748089662,Milvago_chimachima:9.7480896617):23.14297492,((((((Falco_longipennis:4.491987372,Falco_subbuteo:4.491987372):3.366689727,Falco_columbarius:7.8586770999):0.1809172634,Falco_sparverius:8.039594363079999):1.522354935,((Falco_novaeseelandiae:6.166285763,Falco_femoralis:6.166285763):2.569651799,((Falco_peregrinus:3.52531378206,Falco_rusticolus:3.52531378254):2.024377079,Falco_mexicanus:5.5496908619):3.1862467004):0.8260117363):1.309046251,Falco_vespertinus:10.870995548789999):0.5256746061,(Falco_naumanni:6.438441522,(Falco_cenchroides:0.55600065,Falco_tinnunculus:0.55600065):5.88244087185):4.958228632899999):21.49439443):6.07253219,Micrastur_semitorquatus:38.963596776):37.8472149,(((((Psittacus_erithacus:18.22457925,Poicephalus_meyeri:18.224579251999998):28.18108802,(Brotogeris_jugularis:9.246143666,Brotogeris_versicolurus:9.2461436652):37.159523609800004):0.9996217071,(((Alisterus_scapularis:33.557549453,(Psittacula_alexandri:12.6910376233,Psittacula_krameri:12.6910376249):20.8665118329):1.285074919,Micropsitta_finschii:34.8426243711):7.875224974,((((Charmosyna_papou:16.9987176304,Vini_peruviana:16.9987176308):1.638369417,((((Psitteuteles_goldiei:7.0158617799,(Chalcopsitta_duivenbodei:3.814761459,Chalcopsitta_sintillata:3.814761459):3.201100321):3.612556855,((Eos_squamata:2.532141609,Eos_reticulata:2.5321416087):2.4527694845,Trichoglossus_haematodus:4.984911093):5.643507543109999):1.168071027,(Lorius_lory:5.009682809,Lorius_garrulus:5.009682809):6.786806853):1.313500672,Neopsittacus_musschenbroekii:13.109990333999999):5.5270967126):3.626728778,Melopsittacus_undulatus:22.263815823):18.1935095,Platycercus_elegans:40.4573253257):2.2605240221):4.68743963):8.489336968,Nestor_notabilis:55.89462593900001):19.43904761,((((((((Terenotriccus_erythrurus:13.4201169,Myiobius_atricaudus:13.4201168997):15.26081658,Onychorhynchus_coronatus:28.680933478999997):9.637320158,((((Tityra_semifasciata:5.200037412,Tityra_cayana:5.200037412):8.744687812,Tityra_inquisitor:13.94472522):6.630540438,(Pachyramphus_polychopterus:18.700066282,(Pachyramphus_validus:7.79616001,(Pachyramphus_aglaiae:1.90927215,Pachyramphus_homochrous:1.90927214971):5.886887861):10.903906271):1.875199381):9.940956214,Schiffornis_turdina:30.516221876):7.8020317631000005):0.6337990435,((Platyrinchus_mystaceus:33.092155487,((((Myiopagis_viridicata:19.0342816556,(Elaenia_frantzii:10.945994079870001,Elaenia_flavogaster:10.94599408):8.0882875747):0.6601602109,Capsiempis_flaveola:19.694441864799998):2.311191978,(Zimmerius_vilissimus:20.1907365382,Camptostoma_obsoletum:20.1907365408):1.8148973035):2.620145778,(((Myiophobus_fasciatus:16.690040332,((((Contopus_virens:4.381000711,Contopus_sordidulus:4.3810007104):2.787607316,(Contopus_cooperi:5.146910978,Contopus_fumigatus:5.1469109768):2.02169705):1.882938128,(Empidonax_virescens:8.961681478,((Empidonax_flaviventris:6.094985457,Empidonax_flavescens:6.094985457):2.63698843,(Empidonax_minimus:7.8345242249,Empidonax_traillii:7.834524224000001):0.8974496619):0.229707591):0.08986467735):1.86463723,((Sayornis_nigricans:2.461633779,Sayornis_phoebe:2.461633779):7.736475543999999,Mitrephanes_phaeocercus:10.198109323):0.718074062):5.7738569462):1.5690573662,Fluvicola_pica:18.2590977005):2.980779621,((((((((Tyrannus_savana:2.762329936,Tyrannus_melancholicus:2.7623299369):4.901460398099999,Tyrannus_verticalis:7.663790335100001):0.9516710968,Tyrannus_tyrannus:8.615461432):3.0847440262,(Myiodynastes_maculatus:4.292094929,Myiodynastes_hemichrysus:4.292094929):7.408110529):2.196752302,(Myiozetetes_cayanensis:5.327627172,Myiozetetes_similis:5.327627172):8.5693305873):1.110781396,Pitangus_sulphuratus:15.007739157000001):2.532263246,(Legatus_leucophaius:16.2081424,Attila_spadiceus:16.2081423981):1.331860003):0.3555746057,(Rhytipterna_holerythra:9.450728359700001,(Myiarchus_crinitus:6.701221629000001,Myiarchus_tuberculifer:6.7012216296):2.7495067312):8.444848648):3.3443003104):3.385902305):8.466375863):2.232799216,(((Todirostrum_cinereum:19.321539352000002,Oncostoma_cinereigulare:19.3215393529):7.1313163331,((Rhynchocyclus_brevirostris:12.77592983,Rhynchocyclus_olivaceus:12.775929835):7.325925181,Tolmomyias_sulphurescens:20.101855019299997):6.351000672):1.419395917,((Mionectes_olivaceus:10.625548897,Mionectes_oleagineus:10.625548896):13.50323059,Leptopogon_superciliaris:24.128779494):3.7434721128):7.452703099000001):3.6270979807):1.516177137,(((Manacus_vitellinus:9.020260236398,Pipra_mentalis:9.0202602362):0.6795489601,Lepidothrix_coronata:9.6998091972):2.713936265,Xenopipo_holochlora:12.413745461799998):28.054484359):13.01477125,((Thamnistes_anabatinus:20.907837749,((Myrmotherula_schisticolor:14.0364981915,Myrmotherula_surinamensis:14.0364981936):2.305053963,(((Cercomacra_tyrannina:14.606118249140001,Gymnopithys_leucaspis:14.6061182487):0.90163488,(Hylophylax_naevioides:13.29434794,Myrmeciza_exsul:13.294347939):2.2134051887):0.3976831221,(((Thamnophilus_punctatus:9.19786943676,(Thamnophilus_doliatus:4.105989881,Thamnophilus_ruficapillus:4.105989881299999):5.09187955508):4.28391943264,Dysithamnus_mentalis:13.48178887):1.293436282,Taraba_major:14.7752251511):1.1302110995199999):0.4361159041):4.5662855935):19.633423658999998,(((Glyphorynchus_spirurus:9.816674568,((Sittasomus_griseicapillus:6.136527647,(Dendrocincla_homochroa:2.021977089,Dendrocincla_fuliginosa:2.0219770884):4.1145505586):3.161907095,((Lepidocolaptes_affinis:2.4099947205,Lepidocolaptes_angustirostris:2.409994721):2.8278794112399996,(Xiphorhynchus_guttatus:3.1050896851000003,Xiphorhynchus_erythropygius:3.105089685):2.1327844460999996):4.0605606100000005):0.5182398254):2.817977375,(((Premnoplex_brunnescens:9.841615234,(Furnarius_rufus:9.36331779288,Synallaxis_brachyura:9.3633177922):0.4782974417):0.08368582757,(Syndactyla_subalaris:4.131636885,(Anabacerthia_striaticollis:2.532474417,Anabacerthia_variegaticeps:2.532474417):1.5991624692):5.7936641754):2.458393729,Xenops_rutilans:12.38369479):0.2509571517):2.115862208,Sclerurus_guatemalensis:14.750514150299999):25.790747255):12.94173966):3.08278134,Eurylaimus_ochromalus:56.5657824093):7.567346017,((((Ailuroedus_buccoides:34.9152065495,(Chlamydera_maculata:13.86429292,Chlamydera_nuchalis:13.8642929177):21.050913628):17.66574015,(Climacteris_melanurus:2.203560125,Climacteris_erythrops:2.203560125):50.377386574599996):4.571152283,((Malurus_melanocephalus:13.5144745357,Malurus_splendens:13.514474535000002):38.170550389000006,(((((Cyclarhis_gujanensis:14.076746511000001,(((Vireo_griseus:3.956203505,Vireo_bellii:3.9562035058):4.300966416,(Vireo_flavifrons:2.594027405,Vireo_solitarius:2.5940274056):5.663142516000001):1.567520426,((Vireo_gilvus:4.084034157,Vireo_philadelphicus:4.0840341568):1.418643008,(Vireo_olivaceus:1.253285352,Vireo_altiloquus:1.25328535286):4.2493918122):4.3220131817):4.2520561634):11.53865706,(((((Pyrrhocorax_pyrrhocorax:9.232001493,Pyrrhocorax_graculus:9.232001493):8.042710428,(((((Nucifraga_columbiana:1.982404803,Nucifraga_caryocatactes:1.982404803):7.583293524,((((((Corvus_corax:1.179931233,Corvus_cryptoleucus:1.179931233):2.6282414178,Corvus_splendens:3.80817265146):0.3604816598,Corvus_frugilegus:4.16865431126):0.5425917646,(Corvus_corone:2.536245445,Corvus_brachyrhynchos:2.5362454454):2.17500063):2.4938489001,Corvus_monedula:7.205094975):0.8724357063,Corvus_ossifragus:8.077530681999999):1.488167645):3.369060975,(Garrulus_glandarius:12.4414190139,Pica_pica:12.441419012999999):0.49334028920000006):1.354679771,((((Aphelocoma_ultramarina:5.297450294,(Aphelocoma_coerulescens:2.701461226,Aphelocoma_californica:2.701461226):2.5959890679999997):4.409790062,Gymnorhinus_cyanocephalus:9.707240356):0.7162522246,Cyanocitta_cristata:10.42349258):0.9786883092,Cyanocorax_yncas:11.40218089):2.8872581845000003):0.8471695272,(Perisoreus_canadensis:8.305348648,Perisoreus_infaustus:8.305348647999999):6.8312599527):2.138103319):3.074789375,(((Lanius_senator:4.743245458,Lanius_minor:4.743245458):1.5226402411,Lanius_collurio:6.2658856998):0.4925557546,Lanius_excubitor:6.758441454200001):13.5910598415):1.347936356,Rhipidura_javanica:21.6974376505):1.885372988,Dicrurus_adsimilis:23.5828106363):2.0325929294647):5.156074555,Oriolus_oriolus:30.771478127981403):5.39489644,Artamus_leucorynchus:36.1663745698452):13.489071057,((((((Pycnonotus_plumosus:32.153900798100004,((((Sylvia_curruca:5.768450737100001,Sylvia_nisoria:5.768450737):1.207575768,Sylvia_communis:6.9760265048):1.078546394,Sylvia_nana:8.054572899):1.814153767,(Sylvia_atricapilla:7.20805215,Sylvia_borin:7.208052149999999):2.660674517):22.285174128999998):0.9599650977,((((Phylloscopus_trochilus:5.834480921,Phylloscopus_collybita:5.834480922):15.492026463999998,Cettia_cetti:21.326507385600003):2.9978996668,Aegithalos_caudatus:24.324407052999998):6.431920757,(((Hirundo_rustica:14.779372502200001,Petrochelidon_pyrrhonota:14.779372504):0.3247963917,Delichon_urbicum:15.104168894):2.4602322374,(((Tachycineta_albilinea:7.531090189,Tachycineta_bicolor:7.5310901884):6.486314247,Riparia_riparia:14.017404435):0.08001987209,(Progne_subis:12.943512108,Pygochelidon_cyanoleuca:12.943512108):1.153912199):3.4669768249999997):13.191926678):2.35753809):0.1493388915,((Locustella_naevia:21.516014583,Acrocephalus_palustris:21.516014579100002):11.019164827,((Acrocephalus_scirpaceus:11.6136117858,(Acrocephalus_melanopogon:5.30044189,Acrocephalus_schoenobaenus:5.30044189):6.313169897):3.11223222805,Hippolais_icterina:14.725844014):17.809335399):0.7280253804000001):2.5183507769999998,(Panurus_biarmicus:23.03874192,((((Galerida_cristata:8.66011226421,Alauda_arvensis:8.660112264799999):1.760274607,Lullula_arborea:10.42038687):1.081273412,Melanocorypha_calandra:11.5016602836):2.5202108523,Eremophila_alpestris:14.021871132000001):9.016870783289):12.742813650999999):5.187588688,(Remiz_pendulinus:34.9303093447,((((Baeolophus_bicolor:14.2075203945,(((Parus_hudsonicus:6.1633821573,Parus_atricapillus:6.163382156):2.455409511,Parus_carolinensis:8.618791667):1.291753896,Parus_montanus:9.910545563):4.2969748318):1.116431871,Parus_ater:15.323952266000001):0.816008948,Parus_major:16.1399612129):2.231307201,(Parus_caeruleus:2.057590916,Parus_cyanus:2.057590916):16.3136774964):16.559040934):6.038834910499999):1.712314555,(((Regulus_satrapa:40.86955301,(Regulus_regulus:22.4846818,Regulus_calendula:22.4846818):18.384871208):0.5589199749,((((((((((((Catharus_guttatus:2.788270977,Catharus_occidentalis:2.788270977):3.5151004820000002,(Catharus_fuscescens:1.321274729,Catharus_minimus:1.321274729):4.9820967308999995):2.51780661,Catharus_ustulatus:8.821178069):1.555464836,Catharus_aurantiirostris:10.376642904999999):3.265991911,Hylocichla_mustelina:13.6426348168):5.5678077701,((Turdus_viscivorus:12.14230945,Turdus_philomelos:12.14230945):2.057012176,(((((Turdus_pilaris:5.115051521,(Turdus_torquatus:2.999615021,Turdus_naumanni:2.9996150205000003):2.1154365):4.7867044448,Turdus_migratorius:9.901755965300001):0.8084930556,(Turdus_falcklandii:9.14721944,Turdus_grayi:9.14721944078):1.5630295807999999):0.01422706745,Turdus_iliacus:10.7244760881):0.1986442015,Turdus_merula:10.92312029):3.276201335):5.0111209616):3.923997185,((Sialia_mexicana:5.49223373,Sialia_currucoides:5.49223373):0.3790792867,Sialia_sialis:5.871313016):17.263126758):3.501156129,((((((((Saxicola_rubetra:9.342759075,Saxicola_torquatus:9.342759073809999):4.550516119999999,Oenanthe_oenanthe:13.8932751952):0.829217041,Monticola_saxatilis:14.7224922368):0.9307824609,(Phoenicurus_ochruros:6.0754911756,Phoenicurus_phoenicurus:6.075491176):9.577783521):1.631558904,(((Ficedula_semitorquata:2.990204305,(Ficedula_albicollis:2.180123738,Ficedula_hypoleuca:2.180123738):0.8100805675):6.231491875,Ficedula_parva:9.22169618007):5.034986193,Ficedula_hyperythra:14.2566823732):3.02815122691):0.49983107309,(Luscinia_svecica:14.637781387,Luscinia_megarhynchos:14.6377813868):3.146883285):0.3768993086,Erithacus_rubecula:18.1615639876):0.8627889346,Muscicapa_striata:19.02435291788):7.61124298322):2.266786788,Cinclus_cinclus:28.902382686000003):0.5357972118,(((Toxostoma_rufum:12.788755302,(Mimus_polyglottos:1.46774127,Mimus_gilvus:1.46774127):11.321014033400001):3.208736725,Dumetella_carolinensis:15.997492029):6.566552297,(Acridotheres_tristis:8.438271895500002,Sturnus_vulgaris:8.4382718944):14.12577243235):6.8741355738):8.439853778,(((Tichodroma_muraria:24.625841911000002,Certhia_familiaris:24.625841905999998):2.030093058,((Ramphocaenus_melanurus:13.72755135,(Polioptila_plumbea:5.9613916733,Polioptila_caerulea:5.961391673):7.7661596767):8.851095831,((((Troglodytes_aedon:7.536818127,Troglodytes_solstitialis:7.536818127):4.330601948,Troglodytes_troglodytes:11.8674200743):0.4487871257,(Cistothorus_platensis:7.398763644,Cistothorus_palustris:7.398763644):4.9174435555):2.837699855,(((Henicorhina_leucosticta:4.867844305,Thryothorus_ludovicianus:4.867844305):2.969103392,Thryomanes_bewickii:7.836947698):5.208271615,((Henicorhina_leucophrys:10.79540943,Thryothorus_fasciatoventris:10.7954094288):0.700100553,Thryothorus_modestus:11.495509982):1.5497093298):2.108687743):7.4247401258):4.077287785):5.854010454,(((Sitta_canadensis:9.172254175660001,Sitta_pusilla:9.172254176000001):3.692900328,Sitta_europaea:12.865154502):1.43023227,Sitta_carolinensis:14.295386773):18.214558650999997):5.36808826):2.279979911,(Bombycilla_cedrorum:12.79124526,Bombycilla_garrulus:12.791245256):27.366768335999996):1.270459384):0.4833456624,((((((Uraeginthus_bengalus:9.140260452,(Taeniopygia_guttata:7.55039662601,Lonchura_punctulata:7.5503966263):1.5898638262):4.0807097859,Vidua_macroura:13.220970238500001):1.128286762,Ploceus_cucullatus:14.34925700009):16.76578386,(Prunella_atrogularis:8.473331036400001,(Prunella_collaris:0.3289341676,Prunella_modularis:0.3289341676):8.144396869):22.6417098248):4.266929092,((((((((((((((Carduelis_spinus:3.130130841,Carduelis_pinus:3.130130841):2.833224499,Carduelis_tristis:5.9633553401):1.118607107,Carduelis_cannabina:7.081962449):1.879136981,Serinus_serinus:8.9610994285):0.3769304404,(((Loxia_curvirostra:3.00931587091,Loxia_leucoptera:3.00931587):2.479687458,(Carduelis_hornemanni:0.3265952658,Carduelis_flammea:0.3265952658):5.162408063):3.305507398,(Carduelis_citrinella:4.443449698,Carduelis_carduelis:4.443449698):4.351061028):0.5435191429):1.849740804,Carduelis_chloris:11.1877706744):5.232713891,((Carpodacus_erythrinus:11.227355375,Carpodacus_purpureus:11.227355374):1.821007523,Leucosticte_brandti:13.048362899199999):3.3721216655):0.1524668137,(Pyrrhula_pyrrhula:12.3011224335,Pinicola_enucleator:12.301122438):4.271828943):5.253404599,(Coccothraustes_vespertinus:9.873727331,Coccothraustes_coccothraustes:9.873727331):11.952628646):1.760617173,(((Euphonia_laniirostris:5.141420714,Euphonia_hirundinacea:5.141420714):4.162039861,Euphonia_gouldi:9.303460574799999):1.377906461,Euphonia_minuta:10.681367036000001):12.905606114800001):1.566354943,Fringilla_coelebs:25.153328094):0.1654656066,((((((((((((Piranga_bidentata:5.899334507,Piranga_flava:5.8993345066):1.777270646,(Piranga_ludoviciana:3.474710134,Piranga_olivacea:3.474710134):4.201895018):0.9952791455,Piranga_rubra:8.671884298):1.094461758,Piranga_roseogularis:9.766346055):3.424159033,Piranga_erythrocephala:13.190505088):1.907730768,Cardinalis_cardinalis:15.098235855999999):0.9940730984,Habia_rubica:16.092308954):0.4877444307,(Spiza_americana:12.80463339,(Passerina_cyanea:7.167228536,Passerina_ciris:7.167228536300001):5.637404854):3.775419995):0.4067333551,(Pheucticus_ludovicianus:2.624481836,(Pheucticus_melanocephalus:0.7033758733,Pheucticus_chrysopeplus:0.7033758733):1.9211059631):14.362304901):0.2121167501,((((((((Ramphocelus_dimidiatus:3.059564874821,Ramphocelus_passerinii:3.059564875):2.3502068733000003,Tachyphonus_rufus:5.4097717488):3.451433955,Eucometis_penicillata:8.861205702800001):0.6859019226,Volatinia_jacarina:9.547107626):0.8074401345,Cyanerpes_cyaneus:10.354547761):0.213036534,Sicalis_flaveola:10.56758429369):2.2989095755921,(Saltator_maximus:6.15895040348,Saltator_atriceps:6.15895040391):6.7075434659387):3.255724018,((Tiaris_olivaceus:4.595557052,Tiaris_bicolor:4.5955570525):6.2991992074,(Tangara_florida:2.417947093,Tangara_icterocephala:2.417947093):8.4768091664):5.227461630500001):1.0766856):3.751624031,(((((Amblycercus_holosericeus:9.332838238,((Molothrus_ater:5.9317868408,Agelaius_phoeniceus:5.931786841):0.1104444521,((Euphagus_carolinus:3.185778173,Euphagus_cyanocephalus:3.185778173):1.258122764,(Quiscalus_quiscula:2.08671474,(Quiscalus_mexicanus:0.6240230155,Quiscalus_major:0.6240230155):1.4626917244):2.357186196):1.598330357):3.2906069452):1.396783893,((Cacicus_cela:6.15641701578,Psarocolius_decumanus:6.156417016):4.003720683,((Icterus_galbula:2.48295801025,Icterus_gularis:2.48295800968):4.179444037,Icterus_spurius:6.6624020472200005):3.497735652):0.5694844323):0.9318950723,((Dolichonyx_oryzivorus:7.75202151,Xanthocephalus_xanthocephalus:7.75202151):2.840134757,Sturnella_magna:10.592156267):1.069360937):0.0001166163382,(((((((Arremonops_conirostris:5.005804331,Arremonops_rufivirgatus:5.0058043303):2.139958537,Ammodramus_savannarum:7.145762868):0.3888960394,Aimophila_aestivalis:7.5346589068):2.5116142486,Chlorospingus_ophthalmicus:10.046273156):0.7637238044,(((((((Atlapetes_citrinellus:2.9804230227999997,Atlapetes_albinucha:2.9804230224):2.615281819,Pipilo_erythrophthalmus:5.5957048412):1.075000198,((Melozone_leucotis:5.1957620505,Pipilo_aberti:5.1957620512):0.2812629094,Aimophila_rufescens:5.47702496):1.19368008):2.064942079,((Passerculus_sandwichensis:4.9558412,((Melospiza_georgiana:1.532140785,Melospiza_lincolnii:1.532140785):1.159243143,Melospiza_melodia:2.691383929):2.2644572712):1.913887166,((Amphispiza_belli:4.904681851,Pooecetes_gramineus:4.904681851):0.9308578164,Ammodramus_leconteii:5.835539667000001):1.034188699):1.8659187530999999):0.4194695487,(Spizella_arborea:7.541168315,(Passerella_iliaca:7.288593788,((Zonotrichia_capensis:3.974153802,((Zonotrichia_leucophrys:0.365701563,Zonotrichia_atricapilla:0.365701563):0.7888059908,(Zonotrichia_albicollis:0.8936621079,Zonotrichia_querula:0.8936621079):0.2608454459):2.819646248):1.866712022,(Junco_hyemalis:0.5779711857,Junco_phaeonotus:0.5779711857):5.262894639000001):1.447727964):0.2525745268):1.6139483531):0.6866009336,(Arremon_brunneinucha:5.907869356099999,(Arremon_aurantiirostris:2.967734639,Arremon_virenticeps:2.9677346383):2.9401347173):3.9338482449):0.7770507496,((((Spizella_pallida:3.307502929,Spizella_passerina:3.307502929):0.7356662538,Spizella_pusilla:4.0431691826):1.239697908,Spizella_atrogularis:5.282867091):4.59977555,Amphispiza_bilineata:9.8826426411):0.73612571):0.1912286088):0.5265258697,(Calamospiza_melanocorys:3.490327712,Chondestes_grammacus:3.4903277126):7.846195118):0.3249943742,((((((Emberiza_buchanani:5.870870352,Emberiza_hortulana:5.870870352):0.8093212527,(Emberiza_leucocephalos:0.6806698225,Emberiza_citrinella:0.6806698225):5.9995217821):0.7338617002,Emberiza_cia:7.414053304):0.6034706761,Miliaria_calandra:8.017523981):2.094957173,Emberiza_melanocephala:10.112481153000001):0.6655015071,(Emberiza_aureola:7.0110049089,Emberiza_schoeniclus:7.0110049095):3.766977752):0.8835345427):0.0001166163382):7.757652743,(Icteria_virens:18.808744221,(((((((Vermivora_celata:1.605400734,Vermivora_ruficapilla:1.6054007336999998):3.640692851,Vermivora_peregrina:5.2460935851):3.331306452,(Vermivora_chrysoptera:1.649451709,Vermivora_pinus:1.649451709):6.927948328):1.092101957,Mniotilta_varia:9.669501993):0.2733916657,(((Dendroica_magnolia:6.027608256,(((((Dendroica_kirtlandii:5.101115873,(((Dendroica_castanea:2.142548356,Dendroica_striata:2.142548356):1.23481276,Dendroica_petechia:3.3773611154):1.127381614,Dendroica_fusca:4.50474273):0.5963731432):0.2831549523,Dendroica_tigrina:5.384270825):0.05128107197,Dendroica_cerulea:5.435551897):0.1511987065,(Parula_pitiayumi:0.724368774,Parula_americana:0.724368774):4.86238183):0.1486115755,((((Dendroica_virens:2.294877309,Dendroica_nigrescens:2.2948773091000003):1.0865649489,Dendroica_discolor:3.381442258):1.969137102,(((Dendroica_dominica:4.287119265,Dendroica_pinus:4.287119264999999):0.3823176869,Dendroica_coronata:4.669436951):0.2817371286,Dendroica_palmarum:4.95117408):0.3994052795):0.1077462928,(Dendroica_caerulescens:5.160115971,Setophaga_ruticilla:5.160115971):0.2982096812):0.2770365267):0.2922460766):0.2094939901,Wilsonia_citrina:6.237102246):3.3887327335,(((Wilsonia_canadensis:5.462841051,Wilsonia_pusilla:5.4628410504):1.136016797,(Myioborus_pictus:6.032486412,Myioborus_miniatus:6.032486412):0.5663714355):1.087241539,Basileuterus_culicivorus:7.6860993853):1.9397355933):0.3170586805):0.282023162,(Protonotaria_citrea:9.7325269831,((Oporornis_formosus:5.794704702,(Oporornis_agilis:3.749115479,Oporornis_philadelphia:3.7491154800000004):2.045589223):0.246916027,(Geothlypis_trichas:5.761434658799999,Geothlypis_poliocephala:5.7614346581):0.2801860705):3.6909062539999997):0.4923898379):1.587694337,Helmitheros_vermivorum:11.81261116):6.9961330660000005):0.6105423356):1.531240953):2.678685757,((Calcarius_lapponicus:18.09466884,(Calcarius_ornatus:7.167748129,Calcarius_pictus:7.167748129):10.926920709):0.9463229437,Plectrophenax_nivalis:19.040991779000002):4.588221489):1.689580426):2.928753337,((((Motacilla_citreola:1.532017724,Motacilla_flava:1.532017724):2.610702153,Motacilla_alba:4.142719876999999):1.248843547,Motacilla_cinerea:5.3915634241):16.269570022,((Anthus_lutescens:14.8771469644,((Anthus_pratensis:4.642212766,Anthus_spinoletta:4.6422127661):7.6237950314,Anthus_trivialis:12.266007797):2.611139167):1.960462713,Anthus_novaeseelandiae:16.837609677749):4.823523768):6.586413594):1.574709103,(Passer_montanus:7.4399440519999995,(Passer_hispaniolensis:1.733940461,Passer_domesticus:1.7339404612):5.70600359):22.382312088):5.559713811):5.168882828,(((Prionochilus_xanthopygius:31.347545970099997,Arachnothera_longirostra:31.347545969000002):1.20060976,Nectarinia_sperata:32.5481557304):1.22171528,Irena_puella:33.7698710087101):6.780981772):1.3609658605):0.7696401707):6.973986812):2.0295792945):5.467074061):2.106558752,Menura_novaehollandiae:59.258657723):4.874470698):11.200545122):1.477138131):0.1094229621,Chunga_burmeisteri:76.92023464):0.9628497661,((Colius_colius:20.08468026,Colius_striatus:20.084680255):30.891781390000002,Urocolius_indicus:50.976461647):26.90662276):0.1315057932):2.183147103):0.1599044853,(Eurypyga_helias:79.24917278000001,(((Eurostopodus_mystacalis:57.522778796,(((Caprimulgus_europaeus:13.0180923353,Caprimulgus_macrurus:13.018092336):15.678444853,(Chordeiles_minor:13.70159105,Chordeiles_acutipennis:13.701591050000001):14.994946139):1.591455746,(((Caprimulgus_longirostris:15.7487925012,Nyctidromus_albicollis:15.7487924989):3.807051005,Lurocalis_semitorquatus:19.5558435):7.930741194,((Caprimulgus_vociferus:11.45195438,Caprimulgus_carolinensis:11.45195438):2.54053685,Phalaenoptilus_nuttallii:13.99249123):13.494093469):2.801408237):27.234785865):6.820106029,Podargus_strigoides:64.342884826):10.95490983,(((((Glaucis_aeneus:10.705789831,Threnetes_ruckeri:10.705789831):4.135560106,(((Phaethornis_guy:6.149485329,Phaethornis_malaris:6.149485329):1.293926362,Phaethornis_longirostris:7.443411691):3.4464604,Phaethornis_longuemareus:10.889872090599997):3.951477845):7.570169029,Eutoxeres_aquila:22.411518967):1.975262119,((((Adelomyia_melanogenys:9.262239245,Aglaiocercus_kingi:9.262239244):8.0476887001,Eriocnemis_glaucopoides:17.309927946400002):1.000063621,((((((Lampornis_amethystinus:5.051232192,((Lampornis_castaneoventris:0.09796349124,Lampornis_calolaemus:0.09796349124):3.040154458,Lampornis_sybillae:3.138117949):1.9131142433200001):1.313570166,Lampornis_clemenciae:6.364802358):5.143913436,Lampornis_hemileucus:11.508715799):0.9184685389,(Heliomaster_constantii:6.791063115,Heliomaster_longirostris:6.791063116):5.6361212185):0.4770309378,(((Calypte_costae:2.308040292,Calypte_anna:2.308040292):0.4531942606,(Selasphorus_sasin:1.186802775,Stellula_calliope:1.1868027749):1.5744317776):2.4614459384,(Archilochus_alexandri:1.153567154,Archilochus_colubris:1.153567154):4.0691133369):7.681534781):2.562021302,((((Phaeochroa_cuvierii:11.81679592,(Amazilia_tzacatl:8.593527497,Hylocharis_cyanus:8.5935274974):3.2232684273):1.307933038,Eupherusa_eximia:13.124728960999999):0.4992032979,Campylopterus_hemileucurus:13.6239322606):0.8118955988,(Chlorostilbon_lucidus:0.01778005208,Chlorostilbon_canivetii:0.01778005208):14.4180478065):1.030408715):2.8437549921):3.130829168,((Anthracothorax_viridis:19.216782779000003,Heliothryx_barroti:19.216782780000003):0.7201595394,Colibri_thalassinus:19.936942318499998):1.503878415):2.945960351):32.55004876,((((((Collocalia_amelis:22.942949291,Collocalia_esculenta:22.942949292199998):6.154829666,(Aeronautes_saxatalis:26.718920275000002,(Tachymarptis_melba:14.818335690000001,((Apus_apus:8.3124539825,Apus_affinis:8.312453980999999):2.105986087,Apus_pacificus:10.41844007):4.39989562039):11.900584581):2.378858687):1.419445744,Hirundapus_caudacutus:30.517224703000004):2.169185127,Chaetura_pelagica:32.68640982943):11.68706465,Cypseloides_niger:44.37347447569):4.526225122,Hemiprocne_mystacea:48.899699601):8.037130239):18.36096482):3.9513781256000002):1.108469002):0.2196038296,(((Podilymbus_podiceps:21.01796936,(((((Podiceps_auritus:6.591511651,Podiceps_cristatus:6.59151165):1.895627771,Podiceps_grisegena:8.487139422):4.288672312,Podiceps_nigricollis:12.775811733000001):2.383117157,Aechmophorus_occidentalis:15.158928888999998):4.6795659,Tachybaptus_dominicus:19.8384947885):1.179474573):7.583670208,(Phoenicopterus_ruber:11.194725873,Phoenicopterus_chilensis:11.194725873):17.406913697):49.96847094,((((((((Leptotila_rufaxilla:3.5828503325999996,Leptotila_cassini:3.582850333):6.249687297,Leptotila_verreauxi:9.832537631100001):9.349830588,((Zenaida_macroura:13.90622374534,Geotrygon_costaricensis:13.906223746):4.32090946,Geotrygon_montana:18.227133205):0.9552350136):3.219912692,(((((Streptopelia_turtur:2.769297239,Streptopelia_orientalis:2.7692972391):4.7013406299,(Streptopelia_decaocto:1.938611103,Streptopelia_roseogrisea:1.938611103):5.532026764399999):6.066781834,(Stigmatopelia_senegalensis:5.83375947,Stigmatopelia_chinensis:5.83375947):7.703660232):0.4566329283,(Columba_palumbus:8.215067733,(Columba_guinea:7.094126922000001,(Columba_livia:0.4427280708,Columba_rupestris:0.4427280708):6.6513988507):1.1209408114000001):5.778984897000001):3.7277981249999996,Patagioenas_fasciata:17.721850754000002):4.680430156):4.186161901,((Caloenas_nicobarica:24.780174879609998,((Ptilinopus_magnificus:20.803495293399997,Ducula_bicolor:20.8034952943):2.098106346,(Treron_vernans:9.401212466,Treron_calvus:9.401212465699999):13.500389173599999):1.87857323839):0.6642027352,Geopelia_striata:25.4443776145):1.144065199):2.495279359,(Columbina_picui:10.46118527,((Columbina_minuta:1.595405231,Columbina_talpacoti:1.595405231):0.9026263323,Columbina_passerina:2.4980315628):7.963153709):18.6225368995):33.8401884105,Syrrhaptes_paradoxus:62.92391058):15.02536308,((((((((((((Rallus_aquaticus:6.32705219,Rallus_limicola:6.3270521894):4.278693122,(Rallus_elegans:3.661304421,Rallus_longirostris:3.661304421):6.94444089184):9.693011541,Crex_crex:20.2987568561):6.299628499000001,Amaurornis_phoenicurus:26.598385356700003):5.190953768,(((Porzana_carolina:14.986399135000001,Porzana_porzana:14.986399139929999):10.69683346,((Fulica_atra:6.042244138,Fulica_americana:6.042244138):5.3966075181,Gallinula_chloropus:11.4388516564):14.24438094):3.647838114,Gallicrex_cinerea:29.331070714):2.458268409):5.648597273,Aramides_cajanea:37.437936394):0.8037242916,(Rallina_fasciata:32.3039886,Porphyrio_porphyrio:32.303988604000004):5.937672084):14.58315564,Sarothrura_elegans:52.8248163319):0.5063310808,((Aramus_guarauna:34.67127735,(((Grus_canadensis:7.628310424,Grus_rubicunda:7.628310424):0.9978995164,(Grus_americana:3.883197586,Grus_grus:3.8831975849999996):4.7430123543):15.42803748,Balearica_regulorum:24.054247417):10.61702993):16.86354382,Psophia_crepitans:51.53482117):1.796326246):19.69731769,(((((((Coccyzus_erythropthalmus:16.77869452,Coccyzus_americanus:16.778694516999998):4.748718718,Piaya_cayana:21.527413234999997):25.587768409,(Chrysococcyx_caprius:34.1756878483,(Cuculus_canorus:10.1862512032,Cuculus_optatus:10.186251205):23.9894366471):12.939493791):18.027771421,Carpococcyx_radiatus:65.142953071):1.658200583,(Centropus_sinensis:15.66722524,Centropus_bengalensis:15.6672252434):51.1339284019):5.547810945,(Geococcyx_californianus:65.98180837299999,(Crotophaga_major:19.88822936,(Crotophaga_sulcirostris:11.00052742,Crotophaga_ani:11.00052742):8.887701937):46.09357901):6.367156226):0.0007234968809,(Tetrax_tetrax:28.79268897338,Ardeotis_kori:28.7926889765):43.556999118):0.6787770164):3.139607747,(((Gavia_stellata:37.93623616,(Gavia_adamsii:3.397679184,Gavia_immer:3.397679184):34.538556983999996):26.46654368,(((((((((Daption_capense:17.41811608,((Thalassoica_antarctica:11.74507904,Pagodroma_nivea:11.74507904):1.256643871,((Fulmarus_glacialis:5.87893078,Fulmarus_glacialoides:5.87893078):3.554588598,Macronectes_giganteus:9.433519379):3.568203535):4.416393165):14.47962179,((Bulweria_bulwerii:24.124612513000002,(Procellaria_cinerea:4.891293448,Procellaria_aequinoctialis:4.891293449):19.233319059):5.009621167,((((Puffinus_griseus:6.001573333,((Puffinus_tenuirostris:4.917598732,Puffinus_gravis:4.9175987311):0.2770796085,(Puffinus_creatopus:1.004260346,Puffinus_carneipes:1.004260346):4.190417994):0.806894993):2.076598463,(Puffinus_bulleri:5.038859318,Puffinus_pacificus:5.038859318):3.039312478):10.40519639,(Puffinus_lherminieri:5.691345140999999,Puffinus_puffinus:5.691345140999999):12.7920230445):1.450386485,(Calonectris_diomedea:5.130060683,Calonectris_leucomelas:5.130060683):14.803693987):9.200479005):2.763504195):2.986263819,(((Halobaena_caerulea:20.56596533,(Pachyptila_turtur:4.479169933,Pachyptila_desolata:4.479169933):16.086795403):11.36684795,(Pelecanoides_urinatrix:16.37512281,Pelecanoides_georgicus:16.37512281):15.557690476000001):0.7317932764,Lugensa_brevirostris:32.66460656):2.219395128):0.7746309434,(((Pterodroma_hypoleuca:14.00432728,((Pterodroma_externa:8.136396104,Pterodroma_inexpectata:8.136396104):1.661237046,Pterodroma_ultima:9.79763315):4.206694131):0.1434634842,Pterodroma_cookii:14.147790769):0.9274642574,(Pterodroma_lessonii:1.723808706,Pterodroma_macroptera:1.723808706):13.351446317):20.58337761):13.06648508,((Garrodia_nereis:20.43965123,Pelagodroma_marina:20.439651227):7.208257473,Oceanites_oceanicus:27.647908696000002):21.077209008):2.39610645,((Diomedea_epomophora:11.952753964500001,(Phoebastria_albatrus:4.442545705,(Phoebastria_immutabilis:1.920087676,Phoebastria_nigripes:1.920087676):2.522458029):7.510208259600001):11.2928444,((Thalassarche_bulleri:3.820694669,((Diomedea_exulans:0.2037781727,Thalassarche_cauta:0.20377817265):2.364009339,Thalassarche_salvini:2.5677875115):1.252907157):3.77922358,Thalassarche_melanophrys:7.5999182499):15.645680115):27.8756258):9.882128175,(((Oceanodroma_furcata:27.432991878,Oceanodroma_tethys:27.432991876000003):0.8051578706,(Oceanodroma_homochroa:16.448385494,Oceanodroma_leucorhoa:16.4483854966):11.78976425):2.952231173,Oceanodroma_castro:31.19038092):29.81297141):2.871771724,(((Pygoscelis_adeliae:18.48642297,Pygoscelis_antarcticus:18.486422973000003):9.084493282,Aptenodytes_patagonicus:27.57091626):1.645378593,((Eudyptula_minor:16.5868641,((Spheniscus_demersus:1.644073473,Spheniscus_magellanicus:1.644073473):1.098608771,Spheniscus_humboldti:2.7426822438):13.84418186):7.668650961,Eudyptes_chrysocome:24.25551506):4.960779784):34.65882921):0.3953389764,((((((Geronticus_eremita:48.1227133171,(Eudocimus_albus:2.739330654,Eudocimus_ruber:2.739330654):45.383382661):4.698926426,((Plegadis_chihi:6.103370643,Plegadis_falcinellus:6.103370643):45.32732407,(Platalea_ajaja:44.638152312,Threskiornis_aethiopicus:44.638152317999996):6.792542395):1.390945037):4.146013354,(((((Nyctanassa_violacea:25.547369946,Nycticorax_nycticorax:25.547369948):1.298624234,((Ardeola_grayii:0.9796996274,Ardeola_bacchus:0.9796996274):6.059204549,Ardeola_ralloides:7.038904177):19.80709):1.308032321,(((Mesophoyx_intermedia:15.08179353,Casmerodius_albus:15.08179353):1.314655854,(Bubulcus_ibis:14.94704393,((Ardea_herodias:3.246446217,Ardea_cinerea:3.246446217):10.10752172,(Ardea_pacifica:2.713577193,Ardea_purpurea:2.713577193):10.640390741):1.593076001):1.449405446):10.21276284,Butorides_virescens:26.609212221):1.544814274):1.077666438,(((Egretta_rufescens:6.448695918,Egretta_caerulea:6.448695918149999):1.6022979922,Egretta_tricolor:8.050993909999999):0.606425566,(Egretta_thula:2.880592538,Egretta_garzetta:2.880592538):5.776826938):20.574273461):7.867986083,(((Ixobrychus_minutus:20.16757105,((Botaurus_stellaris:13.566264096800001,Botaurus_lentiginosus:13.566264092):4.083284096,Ixobrychus_exilis:17.64954819):2.518022857):2.388106809,Ixobrychus_sinensis:22.555677850000002):1.937500064,(Ixobrychus_flavicollis:19.86936204,(Ixobrychus_cinnamomeus:17.71783333,Ixobrychus_eurhythmus:17.717833328300003):2.151528716):4.623815879):12.6065011):19.86797408):4.281299854,(Pelecanus_erythrorhynchos:11.44171419,Pelecanus_occidentalis:11.441714191):49.8072387707297):1.288968262,(((((Sula_leucogaster:4.692546327,Sula_dactylatra:4.6925463275):3.143796487,Sula_sula:7.836342814):5.684625895,(Morus_bassanus:3.975771613,Morus_serrator:3.975771613):9.545197095199999):19.86374928,((Anhinga_anhinga:17.10110613,Anhinga_melanogaster:17.101106131):5.74819285,((Phalacrocorax_carbo:6.036631897,(Phalacrocorax_auritus:1.975765482,Phalacrocorax_brasilianus:1.9757654825):4.06086641508):0.9228083434,((Phalacrocorax_pelagicus:2.586469995,Phalacrocorax_urile:2.586469995):3.417300707,Phalacrocorax_penicillatus:6.003770702):0.9556695386):15.8898587367898):10.53541901):21.92342564,(Fregata_minor:14.03590325,Fregata_magnificens:14.035903251):41.272240378000006):7.229777591):1.412507903,(((Mycteria_ibis:8.451248331,Mycteria_leucocephala:8.451248331):3.206098622,Mycteria_americana:11.65734695):19.94836987,Ephippiorhynchus_senegalensis:31.605716819539996):32.34471229):0.3200339149):0.1323168004):9.459571049,(Corythaeola_cristata:72.75676014,Musophaga_rossae:72.756760141):1.105590751):2.305721968):0.488059085,(Phaethon_aethereus:22.17428919,(Phaethon_lepturus:20.76613684,Phaethon_rubricauda:20.76613684):1.40815235):54.48184275):1.2931417124):0.6208368666):2.007135102):20.98648766):1.989951271);
	TREE tree_6967 = ((((((Rhynchotus_rufescens:22.469453187,((Nothoprocta_perdicaria:18.43052985,Nothoprocta_ornata:18.430529852):0.3507390185,Nothoprocta_cinerascens:18.781268874000002):3.688184316):11.37329113,Nothura_maculosa:33.842744313):21.00492723,Eudromia_elegans:54.84767153999999):5.397728932,(Crypturellus_undulatus:39.014441667,Crypturellus_tataupa:39.014441665999996):21.230958814):7.205153661,((Rhea_americana:3.092493628,Rhea_pennata:3.092493628):41.8392914,Struthio_camelus:44.931785027000004):22.51876911):31.25563308,((((((((Oreortyx_pictus:18.17204257,(Colinus_virginianus:8.6385160063,Callipepla_californica:8.6385160053):9.533526564):7.746801579,Cyrtonyx_montezumae:25.918844148300003):8.9924246613,(((((Coturnix_chinensis:6.508614721,Coturnix_ypsilophora:6.508614722):8.849527338,((Coturnix_japonica:0.5363175428,Coturnix_coturnix:0.5363175428):6.991806769,Coturnix_pectoralis:7.528124312):7.8300177479999995):6.743721288,(((Tetraogallus_himalayensis:2.337088473,Tetraogallus_altaicus:2.337088473002):15.652503067,Alectoris_chukar:17.9895915359):3.750244712,Francolinus_swainsonii:21.739836248099998):0.3620271002):3.8457756,(((((Gallus_lafayetii:2.926967258,Gallus_gallus:2.9269672570000003):0.8374482473,Gallus_sonneratii:3.764415505):13.28533521,Francolinus_africanus:17.049750717400002):6.1749078208,Pavo_cristatus:23.224658533):1.557661211,Polyplectron_napoleonis:24.7823197471):1.165319199):1.31009182,((((Meleagris_gallopavo:8.604800636,Meleagris_ocellata:8.604800636):11.98607947,((((((Tetrao_tetrix:3.379860621,Tetrao_mlokosiewiczi:3.379860621):1.93831023,Tetrao_urogallus:5.318170851):2.090367756,Dendragapus_canadensis:7.4085386070000006):0.7580489382,(((Tympanuchus_cupido:0.5588865884,Tympanuchus_phasianellus:0.5588865884):3.1806769826999997,Dendragapus_fuliginosus:3.739563571):2.813429764,Centrocercus_minimus:6.5529933357):1.613594211):0.8913394134,(Lagopus_muta:3.810106664,Lagopus_lagopus:3.810106664):5.247820296):6.568758429,(Bonasa_umbellus:14.25798207,Bonasa_bonasia:14.257982073):1.368703315):4.964194715):1.920629502,((((((Chrysolophus_amherstiae:1.626012069,Chrysolophus_pictus:1.626012069):9.229442582,Phasianus_colchicus:10.85545465):0.4607591955,((Crossoptilon_auritum:2.2594320055,Crossoptilon_crossoptilon:2.2594320051):7.386875196,((Lophura_nycthemera:3.7331541230000003,Lophura_edwardsi:3.7331541231):1.4058872913,Lophura_ignita:5.139041414):4.507265788):1.669906644):3.227726812,((Syrmaticus_humiae:0.4135777095,Syrmaticus_ellioti:0.4135777095):2.538516559,Syrmaticus_mikado:2.952094268):11.591846389):5.46499446,(Perdix_perdix:2.140430816,Perdix_dauurica:2.140430816):17.8685043001):1.214039076,Pucrasia_macrolopha:21.222974196):1.288535412):0.7723002661,(Lophophorus_impejanus:18.917421933,((Tragopan_temminckii:3.520888527,Tragopan_caboti:3.520888527):3.647268976,Tragopan_satyra:7.168157504):11.7492644261):4.36638794):3.973920895):7.6535380431):2.343764103,(Acryllium_vulturinum:13.58696135,Numida_meleagris:13.586961352000001):23.66807157):19.36487777,Crax_rubra:56.6199106764):5.469738515,((Leipoa_ocellata:27.00043295,Alectura_lathami:27.000432945):9.633354489,(Megapodius_eremita:7.114917003,Megapodius_freycinet:7.114917003):29.518870431):25.45586176):21.97538721,((Anseranas_semipalmata:68.7933531,((((((((((Anser_albifrons:0.7637421275,Anser_fabalis:0.7637421275):0.5220595159,(Anser_indicus:0.08158412564,Anser_erythropus:0.08158412564):1.204217518):0.4353408399,Anser_anser:1.7211424834):0.4429553489,(Chen_canagica:1.716799053,(Chen_rossii:0.2876835967,Chen_caerulescens:0.2876835967):1.429115456):0.4472987793):6.020481294,((Branta_ruficollis:4.796428392,((Branta_sandvicensis:1.297706006,Branta_canadensis:1.297706006):1.127197481,(Branta_hutchinsii:0.8357331471,Branta_leucopsis:0.8357331471):1.589170341):2.371524905):2.114673131,Branta_bernicla:6.911101524):1.273477602):5.020330681,((Cygnus_atratus:6.359742903,Cygnus_olor:6.359742903):3.280258723,(Cygnus_buccinator:2.566189454,Cygnus_columbianus:2.5661894545):7.073812171):3.564908181):4.594205241,Cereopsis_novaehollandiae:17.799115048):5.534291878,Malacorhynchus_membranaceus:23.33340693):1.480093014,((((((((Anas_strepera:0.8343376414,Anas_falcata:0.8343376414):1.93991583,(Anas_gibberifrons:1.068008519,Anas_americana:1.0680085185):1.7062449525):3.185097651,(((Anas_bahamensis:1.779545632,Anas_acuta:1.779545632):2.767260802,Anas_crecca:4.546806433):0.004043019074,((Anas_capensis:3.192409925,(Anas_superciliosa:1.066182849,(Anas_undulata:0.7805902016,(Anas_platyrhynchos:0.62373975736,Anas_rubripes:0.6237397574):0.15685044424):0.2855926469):2.1262270757):0.5558416984,Anas_castanea:3.74825162337):0.8025978294):1.40850167):1.508436501,(Anas_querquedula:3.58099423,((Anas_cyanoptera:0.1896291791,Anas_discors:0.1896291791):0.9896936994,(Anas_rhynchotis:0.1608114108,Anas_clypeata:0.16081141083):1.0185114678):2.4016713514):3.8867933943300006):5.4697140080999995,((Sarkidiornis_melanotos:10.45565747,Chenonetta_jubata:10.455657471):1.396185276,((((Cyanochen_cyanoptera:5.270500086,Pteronetta_hartlaubii:5.270500086):1.808332594,Marmaronetta_angustirostris:7.07883268):0.7808825916,(((Aythya_nyroca:1.55025287,Aythya_australis:1.55025287):1.185188762,(((Aythya_marila:0.5739358169,Aythya_affinis:0.5739358169):0.5938969312,Aythya_fuligula:1.1678327481):1.129266482,((Aythya_collaris:0.8613446992,Aythya_americana:0.8613446992):1.2433167753999999,Aythya_valisineria:2.1046614752):0.19243775488):0.4383424013):0.4732418402,Netta_rufina:3.2086834713):4.6510317999):3.6658666,(((Cairina_moschata:8.150022391,(Aix_sponsa:6.124269481,Aix_galericulata:6.124269481):2.02575291):1.492909107,(((Tadorna_tadorna:2.679915149,(Tadorna_tadornoides:1.041620344,Tadorna_ferruginea:1.0416203437):1.6382948045):2.884697534,Tadorna_radjah:5.564612682):0.7042405821,Alopochen_aegyptiaca:6.268853264):3.3740782334):1.283103433,((Clangula_hyemalis:9.238595705,((Polysticta_stelleri:6.033692944,((Somateria_spectabilis:0.3796445828,Somateria_mollissima:0.3796445828):0.3624070447,Somateria_fischeri:0.7420516275):5.291641317):2.410878379,Histrionicus_histrionicus:8.444571323):0.7940243817):0.8336248313,((Melanitta_nigra:7.026178599,(Melanitta_perspicillata:4.189965262,Melanitta_fusca:4.189965262):2.836213337):1.912679997,((Lophodytes_cucullatus:6.241330811,(Mergellus_albellus:5.932865136,(Mergus_serrator:1.404726265,Mergus_merganser:1.4047262654):4.52813887):0.3084656755):1.793590898,(Bucephala_albeola:4.528422358,(Bucephala_clangula:1.283426188,Bucephala_islandica:1.283426188):3.24499617):3.506499352):0.9039368869):1.13336194):0.8538143948):0.5995469406):0.326260875):1.085658885):3.863163287,Stictonetta_naevosa:16.80066492):4.682480765999999,Plectropterus_gambensis:21.483145685300002):1.306657646,(Oxyura_jamaicensis:3.503449858,Oxyura_leucocephala:3.5034498583):19.286353469199998):2.02369661):3.210442007,((Dendrocygna_arborea:5.768769153,Dendrocygna_autumnalis:5.768769153):7.856459398,(((Dendrocygna_bicolor:5.285881585,Dendrocygna_guttata:5.2858815852):1.92451069,Dendrocygna_eytoni:7.210392275):1.490229972,Dendrocygna_viduata:8.700622247):4.924606304999999):14.398713398):40.76941115):8.923562142,Chauna_torquata:77.71691524):6.348121169):13.4655428,((((((((((Aechmophorus_occidentalis:24.300981909,((Podiceps_grisegena:12.63669918,(Podiceps_auritus:11.90625357,Podiceps_cristatus:11.906253575000001):0.7304456012):6.696842503,Podiceps_nigricollis:19.333541679):4.967440226):4.280582401,Tachybaptus_dominicus:28.581564303):1.832612971,Podilymbus_podiceps:30.41417728):5.652836843,(Phoenicopterus_chilensis:9.32999096,Phoenicopterus_ruber:9.32999096):26.73702316):36.00246675,Syrrhaptes_paradoxus:72.06948087800001):3.050448197,((((Ardeotis_kori:24.211878211700004,Tetrax_tetrax:24.21187821573):33.49386829,(((Carpococcyx_radiatus:51.4041962975,(((Coccyzus_erythropthalmus:11.94724173,Coccyzus_americanus:11.947241728000002):1.020604904,Piaya_cayana:12.967846631):28.104435567000003,(Chrysococcyx_caprius:31.678004075400004,(Cuculus_optatus:4.1372770993,Cuculus_canorus:4.1372771):27.540726979699997):9.3942781183):10.331914096):4.158944997,(Centropus_bengalensis:13.902459404,Centropus_sinensis:13.902459404999998):41.6606818849):2.142028152,((Crotophaga_major:20.54035466,(Crotophaga_sulcirostris:11.77526315,Crotophaga_ani:11.77526315):8.765091511):29.040820349999997,Geococcyx_californianus:49.581174999):8.123994438):0.000577057465):0.492444205,(((((Rallina_fasciata:34.050883378,Porphyrio_porphyrio:34.05088337):2.625059612,Aramides_cajanea:36.675942984):0.1949522583,((((Gallinula_chloropus:20.385797609,(Fulica_atra:6.803321985,Fulica_americana:6.803321985):13.58247562):6.623677186,(Porzana_carolina:14.392126078,Porzana_porzana:14.392126076):12.61734871969):6.7480226485,Amaurornis_phoenicurus:33.757497435000005):1.694062536,(((Rallus_longirostris:1.215817265,Rallus_elegans:1.215817265):14.1842606405,(Rallus_aquaticus:8.258482343,Rallus_limicola:8.258482343):7.141595562000001):3.00033678,(Gallicrex_cinerea:5.407167757,Crex_crex:5.407167757):12.993246928):17.051145292):1.41933527):4.143874951,Sarothrura_elegans:41.014770193000004):3.409615104,((Aramus_guarauna:28.81129087,(((Grus_canadensis:6.902949532,Grus_rubicunda:6.90294953148):0.577302604,(Grus_americana:3.086119185,Grus_grus:3.0861191850000003):4.394132951):13.479205627899999,Balearica_regulorum:20.959457771):7.851833103):13.85443288,Psophia_crepitans:42.66572375):1.758661549):13.77380541):8.044965331,((Corythaeola_cristata:66.15217121,Musophaga_rossae:66.15217119299999):0.0006615283273,((Gavia_stellata:51.19048944,(Gavia_adamsii:6.307018612,Gavia_immer:6.307018612):44.88347082600001):14.35067567,(((((((((Phoebastria_nigripes:3.909165643,Phoebastria_immutabilis:3.909165643):2.915311154,Phoebastria_albatrus:6.824476797000001):6.503616286,Diomedea_epomophora:13.3280930836):8.664958856,((Thalassarche_bulleri:3.059139204,((Diomedea_exulans:1.477839268,Thalassarche_cauta:1.4778392684000001):1.031317535,Thalassarche_salvini:2.5091568032):0.549982401):2.233611361,Thalassarche_melanophrys:5.2927505664000005):16.700301372):29.97295875,((Garrodia_nereis:19.84509138,Pelagodroma_marina:19.845091384):6.495716582,Oceanites_oceanicus:26.34080797):25.625202721):0.9196727176,(((((Lugensa_brevirostris:31.88737012,(Pelecanoides_urinatrix:15.53272301,Pelecanoides_georgicus:15.532723011999998):16.354647109000002):0.05569671539,(Halobaena_caerulea:16.50086982,(Pachyptila_turtur:5.651282167,Pachyptila_desolata:5.651282167700001):10.849587656):15.44219701):4.538771025,(((Procellaria_aequinoctialis:5.7477664477,Procellaria_cinerea:5.7477664473):20.78267156,((((((Puffinus_creatopus:0.992266891,Puffinus_carneipes:0.992266891):1.625336904,Puffinus_griseus:2.6176037947):1.830058241,(Puffinus_gravis:4.231305797,Puffinus_tenuirostris:4.231305797):0.216356238):3.436155344,(Puffinus_bulleri:4.944218814,Puffinus_pacificus:4.944218814):2.939598566):9.759840212,(Puffinus_lherminieri:5.002096574,Puffinus_puffinus:5.0020965739):12.6415610176):2.852946267,(Calonectris_diomedea:5.560114668,Calonectris_leucomelas:5.560114668):14.93648919):6.033834148):5.511226818,Bulweria_bulwerii:32.04166483):4.440173032):0.7665596643,(((Pterodroma_hypoleuca:14.24916798,(Pterodroma_inexpectata:10.3864896,Pterodroma_externa:10.3864896):3.862678379):0.6228694346,Pterodroma_cookii:14.872037413000001):4.1259371,((Pterodroma_macroptera:0.9965499489,Pterodroma_lessonii:0.9965499489):7.3639045009,Pterodroma_ultima:8.3604544502):10.637520063999998):18.25042301):0.8346260778,(((Daption_capense:9.59751232,((Fulmarus_glacialoides:4.321841679,Fulmarus_glacialis:4.321841679):1.699048235,Macronectes_giganteus:6.020889915):3.576622406):5.766602141,Thalassoica_antarctica:15.36411446):0.2603131335,Pagodroma_nivea:15.62442759):22.458596):14.80265981):2.959788026,((((Oceanodroma_leucorhoa:16.55152632,Oceanodroma_homochroa:16.551526326):9.96865875,Oceanodroma_tethys:26.520185077999997):5.052156357,Oceanodroma_furcata:31.572341436000002):5.846974128,Oceanodroma_castro:37.41931556):18.42615588):7.672910325,(((((Spheniscus_magellanicus:1.855552959,Spheniscus_demersus:1.855552959):0.4771485804,Spheniscus_humboldti:2.3327015388):10.04860525,Eudyptula_minor:12.38130679):3.059014531,Eudyptes_chrysocome:15.4403213235):4.967647616,((Pygoscelis_adeliae:12.27197125,Pygoscelis_antarcticus:12.271971245):6.887557246,Aptenodytes_patagonicus:19.159528488):1.248440448):43.11041282):1.183003347,(((((((Eudocimus_ruber:3.589926373,Eudocimus_albus:3.589926373):48.18376746,Geronticus_eremita:51.7736938463):1.731980459,((Threskiornis_aethiopicus:34.9949506142,Platalea_ajaja:34.994950618):9.840616812,(Plegadis_chihi:7.721892141,Plegadis_falcinellus:7.721892141):37.113675287):8.670106876):5.957882798,((((((Ardeola_ralloides:5.928684708,(Ardeola_bacchus:5.325589323,Ardeola_grayii:5.325589324):0.6030953851):19.97002918,Nycticorax_nycticorax:25.898713890000003):1.141224706,Nyctanassa_violacea:27.039938595):0.6908439966,(Butorides_virescens:26.501818534999998,((Egretta_tricolor:8.208059032,(Egretta_caerulea:6.733308328,Egretta_rufescens:6.733308328):1.474750704):2.476668426,(Egretta_thula:3.897499483,Egretta_garzetta:3.897499483):6.787227976):15.817091079):1.228964055):2.161632015,(((Mesophoyx_intermedia:6.669837522,Casmerodius_albus:6.669837522):8.935153768,((Ardea_purpurea:3.8344575472000004,(Ardea_cinerea:2.233526815,Ardea_herodias:2.233526815):1.600930733):10.34390497,Ardea_pacifica:14.178362523999999):1.42662877):1.003101578,Bubulcus_ibis:16.608092868):13.284321736999999):8.218912972,((Ixobrychus_sinensis:23.97343957,((Ixobrychus_eurhythmus:4.556279911,Ixobrychus_cinnamomeus:4.556279911):16.18281652,Ixobrychus_flavicollis:20.73909643):3.234343142):2.799496428,(((Botaurus_stellaris:7.438545333,Botaurus_lentiginosus:7.4385453325899995):9.737704656,Ixobrychus_exilis:17.17624999):9.168460241,Ixobrychus_minutus:26.344710231):0.4282257702):11.33839158):21.352229516):2.383779496,(Pelecanus_erythrorhynchos:10.26004162,Pelecanus_occidentalis:10.260041615999999):51.587294976391604):0.6635956697,((((Sula_sula:19.85275236,(Sula_leucogaster:14.28813222,Sula_dactylatra:14.288132214900001):5.564620142):4.218735496,(Morus_bassanus:8.463444776,Morus_serrator:8.463444776):15.608043076):23.77550986,((Anhinga_melanogaster:28.08480206,Anhinga_anhinga:28.08480206):10.9832273202938,((((Phalacrocorax_urile:3.4016225003000002,Phalacrocorax_pelagicus:3.4016224994):4.102765491,Phalacrocorax_penicillatus:7.504387991):3.0227795799,(Phalacrocorax_auritus:2.476654473,Phalacrocorax_brasilianus:2.476654473):8.050513098):0.8611599433,Phalacrocorax_carbo:11.388327513):27.6797018702938):8.778968332):10.98034586,(Fregata_minor:9.115296438,Fregata_magnificens:9.115296439):49.712047137):3.683588691):0.5573152906,(((Mycteria_ibis:5.658960462,Mycteria_leucocephala:5.658960462):4.494759564,Mycteria_americana:10.15372003):12.14951859,Ephippiorhynchus_senegalensis:22.303238620000002):40.765008938):1.633137547):0.8397800017):0.6116676215):0.09032331013):8.8767730319):0.1983650553,(((((Leptotila_verreauxi:13.269572286899999,(Leptotila_cassini:4.0570816374,Leptotila_rufaxilla:4.0570816372000005):9.212490649300001):7.84016125,((Zenaida_macroura:15.2322002577,Geotrygon_costaricensis:15.2322002596):5.093276555,Geotrygon_montana:20.325476812800005):0.7842567243):5.189456147,(Patagioenas_fasciata:19.2884993066,((((Streptopelia_decaocto:2.279788285,Streptopelia_roseogrisea:2.2797882848):6.25258108,(Streptopelia_orientalis:3.096843117,Streptopelia_turtur:3.096843117):5.435526249):4.9910044859000005,(Stigmatopelia_senegalensis:5.775212318,Stigmatopelia_chinensis:5.775212318):7.748161534):0.7336822619,(((Columba_rupestris:1.139007453,Columba_livia:1.139007453):6.3736680721,Columba_guinea:7.5126755254):2.09578693175,Columba_palumbus:9.6084624566):4.6485936568):5.0314431928):7.010690376):3.54087412,((((Ptilinopus_magnificus:21.737928038999996,Ducula_bicolor:21.737928038600003):3.652437088,(Treron_calvus:10.174071011199999,Treron_vernans:10.174071011999999):15.216294116):2.1618429261,Caloenas_nicobarica:27.552208055399998):1.340474069,Geopelia_striata:28.8926821217):0.9473816813):3.635723435,(Columbina_picui:11.11302369,(Columbina_passerina:3.993528834,(Columbina_minuta:1.157482524,Columbina_talpacoti:1.157482524):2.83604631):7.119494859):22.3627635469):41.8425068854):0.5798657086,((Phaethon_rubricauda:7.52837668,Phaethon_lepturus:7.52837668):2.566462361,Phaethon_aethereus:10.09483904):65.8033208):6.82334214,((((((Glareola_nordmanni:0.3531121453,Glareola_pratincola:0.35311214534):24.767697985,((((((Sterna_fuscata:4.4147957346,Sterna_anaethetus:4.414795735):2.030478736,Sterna_aleutica:6.445274470999999):6.265133096,((Sterna_antillarum:3.327311551,Sterna_albifrons:3.32731155):8.650554775,((Sterna_caspia:5.952917039,Sterna_nilotica:5.95291704):2.628511937,((((Sterna_bergii:1.725473133,Sterna_maxima:1.7254731336):0.4736771702,(Sterna_sandvicensis:0.8683243334,Sterna_elegans:0.8683243334):1.33082597):3.36104809,((((Sterna_paradisaea:1.072493562,Sterna_vittata:1.072493562):1.978085872,Sterna_hirundo:3.050579434):0.3666588581,Sterna_dougallii:3.4172382919000004):1.939966152,Sterna_forsteri:5.3572044430000005):0.2029939498):1.679950161,(Chlidonias_hybrida:2.312144022,(Chlidonias_niger:1.403247831,Chlidonias_leucopterus:1.403247831):0.908896191):4.928004532799999):1.3412804214):3.3964373494):0.7325412412):3.38390777,Gygis_alba:16.0943153401):1.288807368,((((((Pagophila_eburnea:4.28669712,Xema_sabini:4.28669712):1.517442764,Rissa_tridactyla:5.804139885):0.3794234527,(((Larus_pipixcan:0.5481698444,Larus_atricilla:0.5481698444):3.1696954777000004,((Larus_canus:1.314257355,(((((Larus_argentatus:0.2001749369,Larus_hyperboreus:0.2001749369):0.4571704617,Larus_marinus:0.6573453985400001):0.22150243809999998,(Larus_dominicanus:0.5219278171,(Larus_fuscus:0.5194522966,((Larus_californicus:0.2538401115,(Larus_glaucoides:0.1918580441,(Larus_glaucescens:0.1624620954,Larus_thayeri:0.1624620954):0.02939594871):0.06198206742):0.05123718168,Larus_schistisagus:0.3050772932):0.2143750034):0.002475520443):0.35692001967):0.01882255316,Larus_occidentalis:0.8976703899):0.1767357218,(Larus_heermanni:0.5449923087,Larus_delawarensis:0.5449923087):0.529413803):0.2398512431):1.537020001,Larus_crassirostris:2.8512773556):0.8665879666999999):0.7583354041,(Larus_philadelphia:2.31691305,Larus_ridibundus:2.3169130494):2.1592876762):1.7073626108):1.756379963,Rhodostethia_rosea:7.9399433010000005):7.669871601,(Procelsterna_cerulea:12.50084457,Rynchops_niger:12.500844570000002):3.108970332):0.723223867,(Anous_minutus:5.947951838,Anous_stolidus:5.947951838):10.385086931):1.050083937):3.287296991,(((((Synthliboramphus_antiquus:2.94516387,Synthliboramphus_wumizusume:2.94516387):9.832247946,Cepphus_grylle:12.777411815):0.2983643452,((Alle_alle:9.304010162,Alca_torda:9.304010162):0.7476919458,(Uria_aalge:3.640405154,Uria_lomvia:3.640405154):6.411296954):3.0240740525):2.462541245,(Aethia_cristatella:13.7302678223,Fratercula_arctica:13.730267822):1.808049584):3.051112376,((Stercorarius_longicaudus:3.924148157,Stercorarius_parasiticus:3.924148157):2.542365809,(Stercorarius_pomarinus:1.2406811832,Catharacta_maccormicki:1.2406811832):5.22583278277):12.12291582):2.080989915):4.450390434):24.12712419,Turnix_sylvaticus:49.2479343241):9.020425015,(((Rostratula_benghalensis:43.97163478,(Jacana_spinosa:1.033739239,Jacana_jacana:1.033739239):42.937895538):2.537287732,Thinocorus_orbignyianus:46.5089225062):7.70466689,((Bartramia_longicauda:25.39155635,((Numenius_americanus:8.870548988,Numenius_arquata:8.870548988):5.234146155,Numenius_phaeopus:14.104695143):11.286861202):14.31498483,(((Arenaria_interpres:28.828619455000002,((Calidris_tenuirostris:11.11502887,Calidris_canutus:11.115028867):6.137376891,(((((Calidris_subminuta:11.6506087,(Calidris_temminckii:11.05442425,(Calidris_bairdii:6.759693596,Tryngites_subruficollis:6.759693596):4.294730656):0.5961844521):0.9568943353,(Calidris_alpina:8.891082748,Calidris_maritima:8.891082747):3.716420292):0.6232350076,(((((Calidris_alba:5.327199545,Calidris_minuta:5.327199545):3.612221847,Calidris_minutilla:8.939421392):0.8443860285,(Calidris_fuscicollis:8.21986392,Calidris_acuminata:8.21986392):1.563943501):1.56309975,(Calidris_himantopus:10.68462673,(Calidris_ruficollis:6.443233554,(Calidris_mauri:3.325679353,Calidris_pusilla:3.325679353):3.117554201):4.241393171):0.6622804456):0.1731223013,Calidris_melanotos:11.52002947):1.710708575):1.96783433,Calidris_ferruginea:15.198572378):0.9573942052,(Philomachus_pugnax:15.30992744,Limicola_falcinellus:15.30992744):0.8460391449):1.096439174):11.5762136984):5.56724043,(((((((Tringa_flavipes:12.55555848,Catoptrophorus_semipalmatus:12.55555848):2.294377909,((Tringa_erythropus:12.47767288,(Tringa_melanoleuca:9.64238057,Tringa_nebularia:9.64238057):2.835292312):2.260496732,(Tringa_glareola:8.059951822,(Tringa_stagnatilis:6.11881418,Tringa_totanus:6.11881418):1.941137642):6.678217793):0.111766777):1.583140562,Heteroscelus_brevipes:16.433076954):3.405944495,(Tringa_ochropus:17.35887924,Tringa_solitaria:17.35887924):2.480142204):5.807084822,Actitis_hypoleucos:25.64610627):1.188249375,(Xenus_cinereus:25.67891774,Phalaropus_fulicarius:25.678917745):1.155437902):7.300640188,(((Scolopax_rusticola:9.251794196,Scolopax_minor:9.251794196799999):20.354182100000003,((Gallinago_media:5.458334035,Gallinago_stenura:5.458334035):9.146389248,Gallinago_gallinago:14.604723283199998):15.001253014000001):0.8432517494,Limnodromus_griseus:30.449228050000002):3.685767792):0.260864052):2.123928519,((Limosa_limosa:12.35561453,(Limosa_fedoa:9.403521628,Limosa_haemastica:9.403521628):2.952092899):2.523361991,Limosa_lapponica:14.87897652):21.640811883999998):3.186752767):14.50704823):4.054769941):5.41431724,((Chionis_albus:47.517536508,(Burhinus_bistriatus:32.1181135662,(Burhinus_capensis:12.52305241,Burhinus_oedicnemus:12.523052411):19.595061157):15.399422936):8.20430429,((Pluvialis_squatarola:15.93855083,(Pluvialis_dominica:10.56132337,Pluvialis_apricaria:10.561323369):5.377227464):30.28428871,(((((Vanellus_chilensis:14.786493312700001,Vanellus_vanellus:14.786493312400001):16.138998672,Vanellus_indicus:30.92549198):5.16777725,(((Charadrius_mongolus:0.285424936,Charadrius_leschenaultii:0.285424936):11.144118713000001,Charadrius_wilsonia:11.429543644999999):6.400893557700001,Charadrius_alexandrinus:17.830437207):18.262832028):2.119724823,(Eudromias_morinellus:31.74443313,(((Charadrius_hiaticula:10.48263236,Charadrius_melodus:10.48263236):4.440802542,(Charadrius_semipalmatus:13.0727361765,Charadrius_vociferus:13.072736176):1.850698725):10.10392838,Charadrius_dubius:25.027363282):6.717069851):6.468560924):6.961994133999999,((Haematopus_palliatus:21.357156907700002,Haematopus_ostralegus:21.35715690644):11.52379278,((Recurvirostra_avosetta:7.184419244,Recurvirostra_americana:7.1844192438):11.7909752,Himantopus_himantopus:18.975394444299997):13.90555525):12.294038503):1.047851352):9.499001253):7.960835784):18.83954794,(((((((Micrathene_whitneyi:38.45530264,(((Surnia_ulula:25.18289772,((Glaucidium_gnoma:8.258368995000001,Glaucidium_minutissimum:8.258368994):1.995272469,Glaucidium_brasilianum:10.253641463400001):14.9292562548):3.832656419,(Athene_cunicularia:21.21326731,Athene_noctua:21.213267308):7.802286826):8.487876522,(Aegolius_funereus:21.270596332,Aegolius_acadicus:21.27059633):16.23283432):0.9518719772):4.154091399,((((Otus_flammeolus:23.29803649,Megascops_asio:23.298036493799998):6.789353121,((((Bubo_virginianus:10.488475839,Bubo_scandiaca:10.488475839):4.011322759,Bubo_bubo:14.4997985964):6.652440933,Ketupa_ketupu:21.152239528000003):4.199407225,(((((Strix_aluco:9.886873938,Strix_uralensis:9.886873938):2.455288374,Strix_nebulosa:12.342162313):1.379010525,Strix_nigrolineata:13.721172833999999):5.261876768,(Strix_occidentalis:13.82749380776,Strix_varia:13.827493804):5.155555802):4.971352929,Pulsatrix_perspicillata:23.954402532000003):1.39724422):4.7357428601):1.406203935,(Asio_otus:15.304758716999999,Asio_flammeus:15.304758717):16.188834836):4.769651437,Otus_scops:36.2632449886):6.34614905):6.125322863,Ninox_scutulata:48.7347169075):15.49851605,Tyto_alba:64.233232959):14.7123069,(((((((Merops_nubicus:7.747337901,Merops_apiaster:7.7473379013):3.45145941,Merops_pusillus:11.198797311):43.828703735560005,Nyctyornis_amictus:55.027501044000005):8.831514666,(((((((Chloroceryle_amazona:15.44482487,Chloroceryle_americana:15.444824865000001):13.59195824,(Megaceryle_torquata:6.282497925,Megaceryle_alcyon:6.2824979249999995):22.754285189999997):14.376965023,(Ceyx_lepidus:16.476018467000003,Alcedo_atthis:16.4760184685):26.937729673):1.638943015,(Pelargopsis_capensis:28.060512614400004,((Actenoides_concretus:20.304896116000002,(Todiramphus_chloris:3.8725301830000003,Todiramphus_tutus:3.8725301830000003):16.4323659334):2.660155239,(Dacelo_gaudichaud:4.300690616,Dacelo_novaeguineae:4.3006906162):18.664360739):5.095461265699999):16.992178535):8.972228139,Momotus_momota:54.024919288999996):1.573970335,Todus_mexicanus:55.598889627999995):7.823123355,((Coracias_benghalensis:3.873362417,Coracias_garrulus:3.8733624164):1.63488401,Coracias_caudatus:5.508246426):57.913766552):0.4370027279):10.06919224,(((((Aulacorhynchus_prasinus:15.791266392,Pteroglossus_torquatus:15.7912663912):1.897001385,Ramphastos_ambiguus:17.6882677742):11.889691057,Tricholaema_leucomelas:29.5779588352):5.4582242149999995,((((Picoides_arcticus:10.848436283,(Picoides_pubescens:8.958126172,Dendrocopos_leucotos:8.95812617195):1.8903101106):2.218432757,((Melanerpes_rubricapillus:11.7364797788,((Melanerpes_pucherani:5.707218793,Melanerpes_carolinus:5.70721879362):3.70077534,(Melanerpes_formicivorus:8.622002186,Melanerpes_erythrocephalus:8.622002186):0.7859919475):2.3284856457):0.1889269128,Sphyrapicus_varius:11.925406691900001):1.141462348):0.5535614563,(((Picus_mineaceus:8.263317855,(Picus_canus:2.879894869,Picus_viridis:2.8798948694):5.3834229868):1.074757627,((Dryocopus_martius:5.438842702,(Dryocopus_pileatus:2.170971894,Dryocopus_lineatus:2.1709718945):3.2678708079999996):2.3295789307,(Colaptes_auratus:4.690556799,Colaptes_rubiginosus:4.6905567992999995):3.07786483273):1.5696538505670001):3.11310424,Campephilus_guatemalensis:12.45117972333):1.169250773):10.3084781629,Jynx_torquilla:23.928908655999997):11.107274392):30.30721024,Malacoptila_panamensis:65.343393286):8.58481466):0.5334307584,((Phoeniculus_purpureus:36.6690751984,Rhinopomastus_cyanomelas:36.669075201):0.0003666944189,Upupa_epops:36.66944189):37.79219681):1.95300725,(Pharomachrus_mocinno:30.173945403,((((Trogon_curucui:4.639069277,Trogon_violaceus:4.639069277):6.2400064673,Trogon_viridis:10.8790757436):3.912442889,Trogon_melanurus:14.791518633399999):5.00542522,((Trogon_personatus:9.116657,Trogon_collaris:9.1166570004):3.7507464013000003,Trogon_elegans:12.867403401999999):6.929540450999999):10.377001551):46.24070056):2.5308938855000003):1.417859151,((((Coragyps_atratus:14.06715888,Gymnogyps_californianus:14.06715888):16.81522446,(Cathartes_aura:20.53171151,Cathartes_burrovianus:20.531711507):10.35067183):16.13809349,Sarcoramphus_papa:47.02047683):30.08565783,(((((((((Accipiter_gentilis:9.47786698,Accipiter_cooperii:9.4778669805):6.131885427,((Circus_cyaneus:5.457854171,Circus_pygargus:5.4578541716):2.6228484003,Circus_aeruginosus:8.0807025715):7.529049836):0.9625142458,(Accipiter_striatus:6.1343804660000005,Accipiter_nisus:6.1343804656000005):10.4378861884):5.402260752,(((Haliastur_indus:8.055922457,Milvus_migrans:8.055922457):6.959485118,(((Haliaeetus_leucocephalus:1.67040408,Haliaeetus_albicilla:1.67040408):4.629947113,Haliaeetus_pelagicus:6.3003511935):4.566797147,Haliaeetus_leucogaster:10.8671483405):4.148259235):2.084334004,((Parabuteo_unicinctus:9.0904493595,(((Buteo_platypterus:3.804497675,((Buteo_jamaicensis:2.4357490289,Buteo_swainsoni:2.4357490291):0.132294182,((Buteo_lagopus:1.583853517,Buteo_regalis:1.583853517):0.4459059028,Buteo_buteo:2.0297594194):0.5382837917):1.236454464):0.4732166949,Buteo_lineatus:4.277714369):0.8329894192,Buteo_nitidus:5.110703789):3.9797455707):2.6646009176,Ictinia_mississippiensis:11.755050277199999):5.344691302899999):4.8747858242):2.296349699,(Nisaetus_cirrhatus:14.958288164999999,(Aquila_chrysaetos:5.861408191,Aquila_audax:5.8614081919):9.0968799733):9.3125889378):2.434513055,Spilornis_cheela:26.705390157):5.41738647,(Aviceda_jerdoni:25.983165805,Pernis_apivorus:25.9831658018):6.139610824):10.46771151,(Elanus_caeruleus:3.720911427,Elanus_axillaris:3.7209114269):38.86957671):2.833743067,Pandion_haliaetus:45.4242312):31.6819034568545):3.257264332):0.247376128,((Urocolius_indicus:77.41592360499999,(Colius_striatus:15.53661194,Colius_colius:15.53661194):61.879311672):2.230362684,(((((Caracara_cheriway:12.450652545599999,Milvago_chimachima:12.450652547299999):27.27468386,((((Falco_naumanni:7.020455154,(Falco_cenchroides:1.730241213,Falco_tinnunculus:1.730241213):5.2902139401):6.935855665,((Falco_vespertinus:12.007728544,(Falco_longipennis:6.607219758,Falco_subbuteo:6.6072197589999995):5.400508787):0.2262523039,(((Falco_peregrinus:5.7189084967,Falco_rusticolus:5.718908496):2.210437651,Falco_mexicanus:7.9293461480000005):2.1015716175,(Falco_novaeseelandiae:8.393716865,Falco_femoralis:8.393716865):1.6372008999):2.203063083):1.7223299702000001):0.8575606371,Falco_sparverius:14.81387146):0.8693575055,Falco_columbarius:15.68322896):24.042107456):4.484819641,Micrastur_semitorquatus:44.210156053):35.08960343,(((((Poicephalus_meyeri:15.8164661862,Psittacus_erithacus:15.816466189):22.7538798,(Brotogeris_jugularis:9.118970891,Brotogeris_versicolurus:9.1189708914):29.4513750912):0.9497674681,(((Melopsittacus_undulatus:26.26922851,((Charmosyna_papou:13.635758892259998,Vini_peruviana:13.6357588914):4.771403134,((((((Eos_reticulata:4.0630574628,Eos_squamata:4.0630574629):1.81316743,Trichoglossus_haematodus:5.8762248933):2.3026397851000002,Psitteuteles_goldiei:8.1788646787):0.06953760056,(Chalcopsitta_duivenbodei:3.647809368,Chalcopsitta_sintillata:3.647809368):4.6005929111):2.858082546,(Lorius_lory:5.720451611,Lorius_garrulus:5.720451611):5.386033212999999):3.705166029,Neopsittacus_musschenbroekii:14.811650855):3.5955111723):7.862066484):9.4017210364,Platycercus_elegans:35.670949547):0.8386867412,((Alisterus_scapularis:29.418375515999998,(Psittacula_alexandri:12.308758134,Psittacula_krameri:12.3087581339):17.10961738655):2.473584079,Micropsitta_finschii:31.8919596001):4.617676688):3.0104771629):17.560924457,Nestor_notabilis:57.081037908999996):21.16699434,((((((((Platyrinchus_mystaceus:22.881016192,(((((Elaenia_frantzii:7.2380761443,Elaenia_flavogaster:7.238076144400001):6.6394314487,Myiopagis_viridicata:13.8775075928):0.6457633947,Capsiempis_flaveola:14.523270987500002):0.8310230262,(Camptostoma_obsoletum:13.6697187489,Zimmerius_vilissimus:13.6697187493):1.68457526492):1.900768636,((((((Empidonax_virescens:6.455020752,((Empidonax_minimus:5.3284780648000005,Empidonax_traillii:5.3284780646):0.8565093563,(Empidonax_flaviventris:3.586988457,Empidonax_flavescens:3.5869884578):2.597998963):0.270033331):0.2314728184,((Contopus_cooperi:3.611664466,Contopus_fumigatus:3.6116644659999997):0.9840208243,(Contopus_virens:3.41418997963,Contopus_sordidulus:3.4141899799999997):1.18149531):2.09080828):0.8723554757,(Mitrephanes_phaeocercus:6.7386415391,(Sayornis_nigricans:1.274396294,Sayornis_phoebe:1.274396294):5.464245245):0.8202075067):4.978630132699999,Myiophobus_fasciatus:12.537479178):1.4560810715,Fluvicola_pica:13.99356024981):1.350175388,((Legatus_leucophaius:11.17898332,((((Myiodynastes_hemichrysus:1.289617333,Myiodynastes_maculatus:1.28961733351):6.551708918,(Tyrannus_verticalis:4.8340637302,(Tyrannus_tyrannus:3.597321988,(Tyrannus_savana:2.5017680062000003,Tyrannus_melancholicus:2.501768006382):1.0955539821):1.2367417423):3.0072625196):1.612332651,(Myiozetetes_cayanensis:5.628127187,Myiozetetes_similis:5.628127187):3.8255317146):0.2203905637,Pitangus_sulphuratus:9.674049465200001):1.504933856):0.4247776771,(Attila_spadiceus:10.5229125539,(Rhytipterna_holerythra:6.102326311800001,(Myiarchus_crinitus:3.6294977958600003,Myiarchus_tuberculifer:3.6294977953300003):2.4728285159):4.420586243):1.080848444):3.7399746389):1.9113270133000002):5.6259535424):0.7886855146,(((Todirostrum_cinereum:11.626905057799998,Oncostoma_cinereigulare:11.62690505729):7.164735205,((Rhynchocyclus_brevirostris:13.67175089,Tolmomyias_sulphurescens:13.671750890999999):1.275313657,Rhynchocyclus_olivaceus:14.947064544):3.8445757150000004):0.8855949948,((Mionectes_olivaceus:5.678346878999999,Mionectes_oleagineus:5.678346879199999):11.41358797,Leptopogon_superciliaris:17.091934852999998):2.5853004047):3.9924664485):2.4142493445,((Terenotriccus_erythrurus:10.21460121,Myiobius_atricaudus:10.2146012096):7.93294599,Onychorhynchus_coronatus:18.147547202):7.936403852):0.07598627247,((((Tityra_semifasciata:3.972795781,Tityra_cayana:3.972795781):6.575166861,Tityra_inquisitor:10.54796264):4.74560951,(Pachyramphus_polychopterus:12.9019221107,(Pachyramphus_validus:4.480167485,(Pachyramphus_aglaiae:1.088583633,Pachyramphus_homochrous:1.088583633):3.3915838529999998):8.421754627):2.3916500403):5.7419748539999995,Schiffornis_turdina:21.035547006):5.124390317):0.6039666265,(((Pipra_mentalis:7.0697709388,Manacus_vitellinus:7.0697709382):0.4564693624,Lepidothrix_coronata:7.526240301):3.3593735653,Xenopipo_holochlora:10.885613866800002):15.878290083):18.16862607,((Thamnistes_anabatinus:17.320696832,((((((Thamnophilus_doliatus:3.7949897549999996,Thamnophilus_ruficapillus:3.7949897559999997):4.006569191,Thamnophilus_punctatus:7.801558947299999):2.9766509151000005,Dysithamnus_mentalis:10.7782098611):2.080648508,Taraba_major:12.8588583698):0.3374038685,((Gymnopithys_leucaspis:12.024287695,Cercomacra_tyrannina:12.0242876959):0.8799990569,(Hylophylax_naevioides:10.832863898500001,Myrmeciza_exsul:10.832863898):2.0714228547999998):0.2919754858):0.7694922931,(Myrmotherula_surinamensis:12.2462577746,Myrmotherula_schisticolor:12.246257775):1.719496757):3.3549422995):15.601913471,((((Sittasomus_griseicapillus:5.860174484,(Dendrocincla_homochroa:2.269076466,Dendrocincla_fuliginosa:2.2690764658):3.5910980172):2.464640615,(Glyphorynchus_spirurus:8.015393609,((Lepidocolaptes_angustirostris:2.0090189174,Lepidocolaptes_affinis:2.0090189168):2.621028246,(Xiphorhynchus_erythropygius:2.4847015388,Xiphorhynchus_guttatus:2.4847015385):2.1453456239):3.3853464463):0.3094214897):2.580546576,(Xenops_rutilans:9.910954286099999,(((Furnarius_rufus:7.6069526078,Synallaxis_brachyura:7.606952608948):0.5880489307,Premnoplex_brunnescens:8.19500154):0.06541683538,(Syndactyla_subalaris:3.4272959886,(Anabacerthia_variegaticeps:0.6913376865,Anabacerthia_striaticollis:0.6913376865):2.7359583023000003):4.8331223860999994):1.6505359114):0.9944073886):1.492672401,Sclerurus_guatemalensis:12.398034075999998):20.524576227300003):12.00991971):7.365568039,Eurylaimus_ochromalus:52.298098044999996):14.37917667,((((Ailuroedus_buccoides:33.1415220128,(Chlamydera_maculata:10.14735542,Chlamydera_nuchalis:10.1473554171):22.994166602):18.698753468,(Climacteris_erythrops:5.615243154,Climacteris_melanurus:5.6152431534):46.225032335):2.992334601,((Malurus_splendens:11.686390337,Malurus_melanocephalus:11.686390337999999):40.498009159000006,((Artamus_leucorynchus:31.774967521599997,((((((Pyrrhocorax_pyrrhocorax:7.950066344,Pyrrhocorax_graculus:7.950066344):10.832345432,((((((Nucifraga_columbiana:3.034856051,Nucifraga_caryocatactes:3.034856051):9.045161749,((Corvus_ossifragus:8.04330247,((((Corvus_cryptoleucus:1.831150364,Corvus_corax:1.831150364):4.5664913529,Corvus_frugilegus:6.397641717):0.614501918,(Corvus_corone:3.407996322,Corvus_brachyrhynchos:3.4079963209):3.604147313):0.5570364849,Corvus_splendens:7.5691801198):0.4741223502):1.676213457,Corvus_monedula:9.719515926300001):2.360501874):0.946551419,Pica_pica:13.026569218999999):0.8760377732,Garrulus_glandarius:13.902606992619999):1.539311648,(((Gymnorhinus_cyanocephalus:9.968658957,Cyanocitta_cristata:9.968658957):1.475152314,((Aphelocoma_coerulescens:3.630998326,Aphelocoma_californica:3.6309983270000004):1.531506207,Aphelocoma_ultramarina:5.1625045338):6.281306737):1.167126209,Cyanocorax_yncas:12.610937479):2.8309811616):0.5841017713,(Perisoreus_canadensis:10.34732156,Perisoreus_infaustus:10.347321564):5.678698848):2.756391365):4.647952516,(Lanius_excubitor:9.2625628334,((Lanius_minor:5.665464907,Lanius_senator:5.665464907):2.6140900026000002,Lanius_collurio:8.2795549105):0.9830079240999999):14.1678014588):0.6633064823,Rhipidura_javanica:24.09367077445):1.005061618,Dicrurus_adsimilis:25.098732392200002):1.026265768,(((((Vireo_bellii:4.837179932,Vireo_griseus:4.8371799307000005):3.21736389219,(Vireo_flavifrons:3.0282622869,Vireo_solitarius:3.0282622868):5.0262815361):1.767249098,((Vireo_olivaceus:2.246961926,Vireo_altiloquus:2.246961926):4.275633303,(Vireo_gilvus:5.2235907131,Vireo_philadelphicus:5.223590713):1.299004515):3.299197692):5.328078179,Cyclarhis_gujanensis:15.149871099999999):7.3925906796178,Oriolus_oriolus:22.5424617792178):3.582536373):5.64996936):17.973519562,((((Panurus_biarmicus:27.87917195,((Eremophila_alpestris:14.039719095,Melanocorypha_calandra:14.039719095):0.5095780833,((Alauda_arvensis:9.4225112585,Galerida_cristata:9.422511258):1.366403508,Lullula_arborea:10.78891477):3.760382412):13.329874772):10.176967168000001,(((((Sylvia_atricapilla:7.700871962,Sylvia_borin:7.700871962):3.802498783,((Sylvia_nana:6.296939391,Sylvia_communis:6.2969393913000005):1.44360095,(Sylvia_nisoria:7.733266161,Sylvia_curruca:7.7332661599999994):0.007274180437):3.762830404):11.5057490918,((Locustella_naevia:12.994141065700001,Acrocephalus_palustris:12.994141065870002):7.568283174,(((Acrocephalus_schoenobaenus:4.981609585,Acrocephalus_melanopogon:4.981609585):3.468242356,Acrocephalus_scirpaceus:8.4498519415):2.3291774344,Hippolais_icterina:10.7790293762):9.7833948634):2.44669559):6.028715535,Pycnonotus_plumosus:29.0378353688):2.299130305,(((Cettia_cetti:21.2736287245,(Phylloscopus_trochilus:5.224308461,Phylloscopus_collybita:5.224308461):16.0493202629):1.614672874,Aegithalos_caudatus:22.888301598):5.440727151400001,(((Pygochelidon_cyanoleuca:13.274635429,Progne_subis:13.2746354291):0.4694071526,((Tachycineta_bicolor:9.82359983,Tachycineta_albilinea:9.823599828999999):3.348017052,Riparia_riparia:13.171616881999999):0.5724256993):2.747547829,((Petrochelidon_pyrrhonota:13.13773917,Hirundo_rustica:13.1377391714):0.478255793,Delichon_urbicum:13.615994963999999):2.8755954464):11.837438339999999):3.007936921):6.719173445999999):4.190710245,(((((Baeolophus_bicolor:13.570477739400001,(((Parus_carolinensis:7.493338099,Parus_atricapillus:7.493338099000001):0.144712639,Parus_hudsonicus:7.638050737):2.4663231818,Parus_montanus:10.10437392):3.46610382):0.3110553914,Parus_ater:13.881533131):1.967834482,Parus_major:15.8493676134):1.692609701,(Parus_cyanus:3.550696595,Parus_caeruleus:3.550696595):13.99128072):17.927333883000003,Remiz_pendulinus:35.4693111989):6.7775381613):1.112179277,(((((((((Polioptila_plumbea:4.258720901,Polioptila_caerulea:4.2587209006):8.274207154,Ramphocaenus_melanurus:12.532928053000001):9.846400023,(((Cistothorus_palustris:5.870313553,Cistothorus_platensis:5.8703135534):3.555812584,(Troglodytes_troglodytes:7.83715968,(Troglodytes_aedon:4.9233765559,Troglodytes_solstitialis:4.9233765565):2.913783124):1.5889664572000002):5.114815217,((Thryomanes_bewickii:10.76850749,(Henicorhina_leucosticta:6.233191509,Thryothorus_ludovicianus:6.233191509):4.5353159837):2.744512037,((Henicorhina_leucophrys:9.476115686,Thryothorus_fasciatoventris:9.4761156864):2.205136418,Thryothorus_modestus:11.681252104299999):1.831767426):1.0279218253):7.838386722999999):2.665183144,(Certhia_familiaris:21.239720006,Tichodroma_muraria:21.239720004):3.804791216):5.006752956,((Sitta_europaea:14.158653151,(Sitta_canadensis:10.7238619081,Sitta_pusilla:10.723861907):3.4347912423999998):1.498943239,Sitta_carolinensis:15.657596385000002):14.393667789):5.542160873,((((((Hylocichla_mustelina:13.61705017,((Catharus_ustulatus:7.075217458,((Catharus_minimus:0.9958852229,Catharus_fuscescens:0.9958852229):4.382048941300001,(Catharus_guttatus:2.360222326,Catharus_occidentalis:2.360222326):3.017711838):1.697283294):2.230258281,Catharus_aurantiirostris:9.30547574):4.3115744326000005):3.7277318228,(((((((Turdus_torquatus:4.6324462,Turdus_naumanni:4.6324462004999996):0.7372887466,Turdus_pilaris:5.3697349467):2.8120356740999997,Turdus_migratorius:8.181770620800002):0.731100295,(Turdus_falcklandii:7.559643212,Turdus_grayi:7.55964321194):1.3532277044):0.0003538539847,Turdus_iliacus:8.9132247706):0.04173147327,Turdus_merula:8.9549562436):3.689211104,(Turdus_philomelos:9.350725007,Turdus_viscivorus:9.350725007):3.29344234):4.7006146477):3.072594782,((Sialia_mexicana:3.795902679,Sialia_currucoides:3.795902679):1.125108475,Sialia_sialis:4.921011153):15.4963656286):5.005964293,((((((Ficedula_parva:7.745520676,(Ficedula_semitorquata:1.260637746,(Ficedula_albicollis:1.027122985,Ficedula_hypoleuca:1.027122985):0.2335147613):6.4848829298999995):3.406232436,Ficedula_hyperythra:11.1517531121):2.3988930568,((((Saxicola_torquatus:8.497898835520001,Saxicola_rubetra:8.4978988356):3.693077999,Oenanthe_oenanthe:12.1909768347):0.4388418,Monticola_saxatilis:12.629818635):0.6370432653,(Phoenicurus_phoenicurus:5.5457979618,Phoenicurus_ochruros:5.5457979612):7.721063939):0.28378426827):0.70505557933,(Luscinia_svecica:11.4375662081,Luscinia_megarhynchos:11.437566208):2.8181355398):0.1965716324,Erithacus_rubecula:14.4522733797):1.163589128,Muscicapa_striata:15.6158625078):9.807478562):1.145952248,Cinclus_cinclus:26.56929331929):0.03076881757,((((Mimus_gilvus:1.377025436,Mimus_polyglottos:1.377025436):10.235439745599999,Toxostoma_rufum:11.612465181949998):1.856316511,Dumetella_carolinensis:13.468781692):6.267347692,(Sturnus_vulgaris:6.5201663813,Acridotheres_tristis:6.5201663815):13.2159630037):6.8639327554):8.99336291):3.447340255,(Bombycilla_cedrorum:9.640781337,Bombycilla_garrulus:9.640781338):29.399983960000004):3.511712399,(Regulus_satrapa:31.84810075,(Regulus_regulus:7.480183714,Regulus_calendula:7.480183714):24.367917040000002):10.704376945):0.1272135966,(((Arachnothera_longirostra:26.1032536446,Prionochilus_xanthopygius:26.103253645099997):3.11692727,Nectarinia_sperata:29.22018091353):9.894027176,(((((((((((((((Carduelis_spinus:1.325616308,Carduelis_pinus:1.3256163085):3.2120863996000004,Carduelis_tristis:4.5377027083999995):1.511005984,Carduelis_cannabina:6.048708693):1.13760181,Serinus_serinus:7.1863105024000005):0.02263620354,(((Loxia_curvirostra:2.0224111324,Loxia_leucoptera:2.0224111324000003):2.816986724,(Carduelis_flammea:0.7071791587,Carduelis_hornemanni:0.7071791587):4.132218699):2.187717785,(Carduelis_carduelis:5.012004598,Carduelis_citrinella:5.012004598):2.015111044):0.181831064):2.307935582,Carduelis_chloris:9.516882287):5.244324003,((Pinicola_enucleator:10.979648367,Pyrrhula_pyrrhula:10.979648367100001):2.889528429,((Leucosticte_brandti:9.762303125599999,Carpodacus_purpureus:9.762303125999999):1.718618185,Carpodacus_erythrinus:11.480921311):2.3882554854):0.8920294946):3.601425725,(Coccothraustes_vespertinus:8.651864037,Coccothraustes_coccothraustes:8.651864037):9.7107679782):2.670211815,(((Euphonia_hirundinacea:3.809002822,Euphonia_laniirostris:3.809002822):5.2653424782,Euphonia_gouldi:9.074345299400001):0.8535041203,Euphonia_minuta:9.9278494209):11.104994411):2.380890097,Fringilla_coelebs:23.413733931):1.891930273,(((Calcarius_lapponicus:9.113498005,(Calcarius_pictus:3.065654317,Calcarius_ornatus:3.065654317):6.047843688):4.594655757,Plectrophenax_nivalis:13.708153762):7.162604578,(((((((((((Spizella_passerina:2.428590325,Spizella_pallida:2.428590325):0.9234907281,Spizella_pusilla:3.352081053):0.3657254807,Spizella_atrogularis:3.717806534):4.31283526,Amphispiza_bilineata:8.030641793000001):1.322955318,(((((Zonotrichia_capensis:4.093497165,((Zonotrichia_leucophrys:0.1211474432,Zonotrichia_atricapilla:0.1211474432):1.926452481,(Zonotrichia_querula:1.602494381,Zonotrichia_albicollis:1.602494381):0.445105543):2.045897241):1.983842075,(Junco_hyemalis:0.3595746633,Junco_phaeonotus:0.35957466329):5.717764578):0.349584074,(Spizella_arborea:5.471293437,Passerella_iliaca:5.471293437):0.9556298779):1.873281031,(((Passerculus_sandwichensis:4.82730078,((Melospiza_georgiana:1.053709813,Melospiza_lincolnii:1.053709813):0.6358486873,Melospiza_melodia:1.6895585):3.1377422796):1.347659032,((Pooecetes_gramineus:4.538316191,Amphispiza_belli:4.538316191):1.259637914,Ammodramus_leconteii:5.7979541050000005):0.37700570779000003):1.556044837,(((Pipilo_aberti:5.5944951648990005,Melozone_leucotis:5.594495165600001):0.2318210644,Aimophila_rufescens:5.826316229):0.6637630399,((Atlapetes_citrinellus:2.9531793422000003,Atlapetes_albinucha:2.9531793414000003):1.781034435,Pipilo_erythrophthalmus:4.734213777):1.755865492):1.2409253795000001):0.56919969677):0.4619177562,(Arremon_brunneinucha:4.6336896855,(Arremon_aurantiirostris:1.66615565,Arremon_virenticeps:1.66615565):2.967534035):4.1284324161):0.5914750093):0.7301187277,(Chlorospingus_ophthalmicus:9.21445261994,(((Arremonops_conirostris:6.222508321,Arremonops_rufivirgatus:6.222508321):1.14107478,Ammodramus_savannarum:7.363583101):0.5391125563,Aimophila_aestivalis:7.902695657000001):1.3117569617):0.8692632192):1.543828084,(Calamospiza_melanocorys:5.679137284,Chondestes_grammacus:5.679137284037):5.948406639):1.724142179,(((Miliaria_calandra:8.185820557,(((Emberiza_buchanani:3.636220792,Emberiza_hortulana:3.6362207915999996):2.319464943,(Emberiza_leucocephalos:0.5544896368,Emberiza_citrinella:0.5544896368):5.401196098):1.044120189,Emberiza_cia:6.9998059252700005):1.186014633):1.529699393,Emberiza_melanocephala:9.715519951000001):1.699950482,(Emberiza_aureola:5.9184859784,Emberiza_schoeniclus:5.918485978600001):5.496984455):1.936215669):0.0001335181962,((((Icterus_spurius:8.760225461100001,(Icterus_gularis:3.0099064882999995,Icterus_galbula:3.0099064884):5.750318973000001):3.301464145,(Cacicus_cela:7.36797656895,Psarocolius_decumanus:7.367976569):4.693713037):0.1043242728,(Amblycercus_holosericeus:10.85323051,(((Euphagus_carolinus:3.620812543,Euphagus_cyanocephalus:3.620812543):1.408311819,(Quiscalus_quiscula:2.141942834,(Quiscalus_major:1.005050236,Quiscalus_mexicanus:1.005050236):1.1368925975):2.887181528):2.043566031,(Molothrus_ater:6.983682719000001,Agelaius_phoeniceus:6.9836827184):0.08900767456):3.7805401192):1.312783367):1.185672223,((Dolichonyx_oryzivorus:9.793269452,Xanthocephalus_xanthocephalus:9.793269452):2.727796451,Sturnella_magna:12.521065903):0.830620199):0.0001335181962):4.779554361,(Icteria_virens:16.1964652654,(((((Vermivora_celata:1.207192936,Vermivora_ruficapilla:1.2071929356400002):3.722847279,Vermivora_peregrina:4.9300402145):3.996371787,(Vermivora_chrysoptera:0.9864965558,Vermivora_pinus:0.9864965558):7.9399154460000005):0.3163735382,(((Protonotaria_citrea:8.7239904662,((Oporornis_formosus:5.079978074,(Oporornis_agilis:3.281486829,Oporornis_philadelphia:3.281486828):1.798491245):0.2976836407,(Geothlypis_trichas:4.8900926682,Geothlypis_poliocephala:4.8900926672):0.4875690478):3.346328752):0.1569177772,Mniotilta_varia:8.8809082439):0.2568832684,(((((((Setophaga_ruticilla:4.706576299,Dendroica_caerulescens:4.706576299):0.3165871534,((Dendroica_palmarum:4.605126796,((Dendroica_dominica:4.016180096,Dendroica_pinus:4.016180095999999):0.2650276065,Dendroica_coronata:4.281207702):0.3239190936):0.2481429872,((Dendroica_virens:2.1283404313,Dendroica_nigrescens:2.1283404316):0.4309534318,Dendroica_discolor:2.559293863):2.29397592):0.1698936697):0.04621618633,(Dendroica_tigrina:4.994740866,((Dendroica_fusca:4.134628383,((Dendroica_striata:2.83653079,Dendroica_castanea:2.83653079):0.9806066588,Dendroica_petechia:3.8171374480000004):0.3174909345):0.4775922494,Dendroica_kirtlandii:4.612220632):0.3825202341):0.0746387726):0.120045004,(Dendroica_cerulea:4.6323551987,(Parula_pitiayumi:1.018825834,Parula_americana:1.018825834):3.6135293639999997):0.5570694444):0.3839892965,Dendroica_magnolia:5.573413939):0.2540485239,Wilsonia_citrina:5.827462463):3.0623341021000003,(((Wilsonia_canadensis:4.716170203,Wilsonia_pusilla:4.7161702026):1.517412608,(Myioborus_pictus:5.604207647,Myioborus_miniatus:5.604207647):0.6293751632):0.833427434,Basileuterus_culicivorus:7.0670102445000005):1.8227863214):0.2479949462):0.104994028):0.6759020778,Helmitheros_vermivorum:9.918687618):6.277777644):1.9349087182):0.4593912459,(((((Pheucticus_ludovicianus:2.377668268,Pheucticus_melanocephalus:2.377668268):7.7246060059,Pheucticus_chrysopeplus:10.102274273999999):1.940446022,(Spiza_americana:9.095166288,(Passerina_cyanea:5.287276287,Passerina_ciris:5.2872762871):3.8078900004000005):2.9475540078):0.76657283,((((Piranga_roseogularis:8.328446108,(Piranga_rubra:6.478738938,((Piranga_bidentata:3.821711561,(Piranga_ludoviciana:2.23224506,Piranga_olivacea:2.23224506):1.589466501):1.509891138,Piranga_flava:5.331602699):1.147136239):1.8497071705):1.636524213,Piranga_erythrocephala:9.964970321):1.8379233581,Cardinalis_cardinalis:11.8028936787):0.5577277084,Habia_rubica:12.360621387600002):0.4486717382):1.476553725,((((((((Ramphocelus_dimidiatus:1.79496712653,Ramphocelus_passerinii:1.7949671266):1.9549162854,Tachyphonus_rufus:3.749883412):2.29004435,Eucometis_penicillata:6.039927762000001):0.633133705,Volatinia_jacarina:6.673061467):0.4407092853,Sicalis_flaveola:7.113770752829999):0.06483336996,Cyanerpes_cyaneus:7.178604122888):0.06483310039223,(Saltator_atriceps:3.0375288122,Saltator_maximus:3.0375288129):4.2059084103722295):1.968502405,((Tangara_icterocephala:1.319896242,Tangara_florida:1.319896242):5.3787303270599995,(Tiaris_olivaceus:3.455627223,Tiaris_bicolor:3.45562722326):3.2429993458):2.5133130595):5.073907222):4.30491838):2.279993114):4.434905854):2.418039614,(((((Anthus_pratensis:5.483570475,Anthus_spinoletta:5.4835704750000005):5.9472571474,Anthus_trivialis:11.430827622999999):3.219835066,Anthus_lutescens:14.6506626887):4.327435651,Anthus_novaeseelandiae:18.978098339):2.1865886407,(((Motacilla_flava:2.524734189,Motacilla_citreola:2.524734189):0.6283511393,Motacilla_alba:3.153085328):1.10338898,Motacilla_cinerea:4.256474308):16.9082126718):6.55901683):0.8963883977,(Passer_montanus:4.879824448,(Passer_hispaniolensis:1.756265644,Passer_domesticus:1.75626564373):3.1235588052):23.7402677607):5.774982187,((((Uraeginthus_bengalus:10.9512370002,(Taeniopygia_guttata:9.286561915,Lonchura_punctulata:9.286561916099998):1.6646750854999999):6.828527399,Vidua_macroura:17.77976439612):0.8870250997,Ploceus_cucullatus:18.666789499380002):10.77877769,(Prunella_atrogularis:10.739634770890001,(Prunella_collaris:0.3310749841,Prunella_modularis:0.3310749841):10.408559787200002):18.705932427672):4.949507198):3.549416953,Irena_puella:37.944491353):1.169716742):3.56548321):0.6793373398):6.389458439):2.4359124239999996):2.64821059):4.330191174,Menura_novaehollandiae:59.1628012709):7.514473455):11.570757531000002):1.051727225):0.1846686005,Chunga_burmeisteri:79.484428076):0.1618582134):0.9644888323):1.911449396):0.1992774569):0.2462588138,(Eurypyga_helias:81.1363604,(((((((Glaucis_aeneus:8.636969391000001,Threnetes_ruckeri:8.636969392):6.049954065,(Phaethornis_longuemareus:10.51982906084,((Phaethornis_guy:6.494036252,Phaethornis_malaris:6.4940362523):1.248311411,Phaethornis_longirostris:7.742347663):2.777481397):4.1670943963200004):8.060194161,Eutoxeres_aquila:22.747117621):3.097236404,(((Eriocnemis_glaucopoides:18.147053669599998,(Adelomyia_melanogenys:8.86673445,Aglaiocercus_kingi:8.86673445):9.2803192194):0.9802403431,(((((Phaeochroa_cuvierii:12.19650839,(Amazilia_tzacatl:7.6521322475,Hylocharis_cyanus:7.652132246389999):4.5443761466):0.9806533861,Eupherusa_eximia:13.177161778599999):1.869722526,Campylopterus_hemileucurus:15.0468843055):0.06248112308,(Chlorostilbon_canivetii:4.9194537253999995,Chlorostilbon_lucidus:4.919453724599999):10.1899117031):1.976282675,((((Lampornis_clemenciae:5.721926321,(Lampornis_amethystinus:5.016812807,(Lampornis_sybillae:3.464651984,(Lampornis_calolaemus:0.02032819927,Lampornis_castaneoventris:0.02032819927):3.4443237847):1.552160823):0.7051135144):5.170981947,Lampornis_hemileucus:10.892908269):3.233194132,(Heliomaster_constantii:7.093264135,Heliomaster_longirostris:7.0932641355):7.032838265300001):0.9879974159,(((Calypte_anna:2.24082212,Calypte_costae:2.24082212):0.5647557827,(Selasphorus_sasin:1.167419887,Stellula_calliope:1.1674198874):1.6381580155):3.728245712,(Archilochus_alexandri:1.978390184,Archilochus_colubris:1.978390184):4.555433431):8.580276201):1.971548287):2.04164591):3.63216979,((Anthracothorax_viridis:20.7599244822,Heliothryx_barroti:20.7599244829):0.7457970281,Colibri_thalassinus:21.505721510199997):1.253742294):3.0848902172):34.23821071,((((((Collocalia_esculenta:27.657315805,Collocalia_amelis:27.657315801200003):3.793080099,(Aeronautes_saxatalis:29.79263408,(((Apus_apus:8.1355063609,Apus_affinis:8.135506361000001):2.2178550663,Apus_pacificus:10.353361427):2.941650733,Tachymarptis_melba:13.295012159999999):16.497621918):1.657761828):2.596573974,Hirundapus_caudacutus:34.0469698769):3.424034682,Chaetura_pelagica:37.4710045602):8.878735979,Cypseloides_niger:46.349740544999996):5.6505017,Hemiprocne_mystacea:52.00024224):8.08232249):12.537411504000001,Podargus_strigoides:72.619976242):2.016580585,((((Chordeiles_minor:10.07016076,Chordeiles_acutipennis:10.070160763):16.5201043145,(Caprimulgus_macrurus:12.6645766081,Caprimulgus_europaeus:12.66457660328):13.925688474000001):1.808193911,((Lurocalis_semitorquatus:21.290501593400002,(Nyctidromus_albicollis:17.911219549000002,Caprimulgus_longirostris:17.911219546830004):3.379282049):5.899598401,((Caprimulgus_carolinensis:10.907399923,Caprimulgus_vociferus:10.907399923):3.997800734,Phalaenoptilus_nuttallii:14.905200656):12.284899339999999):1.208358992):26.176975951000003,Eurostopodus_mystacalis:54.575434937000004):20.06112188):6.499803578):1.83140039):14.56281842):1.175608012);
	TREE tree_5280 = (((((((Nothoprocta_perdicaria:28.143432796,(Nothoprocta_ornata:9.143416592,Nothoprocta_cinerascens:9.143416592000001):19.000016207):2.546597383,Rhynchotus_rufescens:30.690030179):18.16907727,Nothura_maculosa:48.859107449999996):13.46398779,Eudromia_elegans:62.323095239000004):11.32822893,(Crypturellus_undulatus:35.4689037868,Crypturellus_tataupa:35.46890378328):38.182420379999996):10.12791049,((Rhea_americana:9.129098243,Rhea_pennata:9.129098243):55.7117199,Struthio_camelus:64.84081814000001):18.93841653):15.20840643,(((((((((Callipepla_californica:7.9324593850000005,Colinus_virginianus:7.9324593848):2.61618274,Oreortyx_pictus:10.54864212):5.1188906,Cyrtonyx_montezumae:15.667532725010002):10.687306504,((((Polyplectron_napoleonis:18.4556294528,Pavo_cristatus:18.455629448):1.484084077,(((Gallus_lafayetii:2.504190023,Gallus_gallus:2.504190023):0.9414124899,Gallus_sonneratii:3.445602513):10.419028468999999,Francolinus_africanus:13.864630981399998):6.0750825473):0.7742617213,((((Meleagris_gallopavo:0.2076451877,Meleagris_ocellata:0.2076451877):15.45937777,(((((Dendragapus_fuliginosus:4.303408319,(Tympanuchus_cupido:0.2929838759,Tympanuchus_phasianellus:0.2929838759):4.0104244433):1.003058936,Centrocercus_minimus:5.3064672555):1.379084385,(((Tetrao_tetrix:1.697203694,Tetrao_mlokosiewiczi:1.697203694):2.248504295,Tetrao_urogallus:3.9457079889999997):1.731279452,Dendragapus_canadensis:5.676987441):1.008564199):0.7666848404,(Lagopus_muta:3.802030592,Lagopus_lagopus:3.802030592):3.6502058880000003):5.217956286,(Bonasa_umbellus:12.4143464,Bonasa_bonasia:12.414346396):0.255846372):2.996830186):2.205963586,((((((Chrysolophus_amherstiae:1.882175507,Chrysolophus_pictus:1.882175507):6.318687369,((Crossoptilon_auritum:1.43613189673,Crossoptilon_crossoptilon:1.4361318962):5.333862686,(Lophura_ignita:4.3596705795,(Lophura_edwardsi:3.5720648134,Lophura_nycthemera:3.572064814):0.7876057665):2.4103240021):1.430868293):1.304464105,Phasianus_colchicus:9.505326981):1.295372625,((Syrmaticus_humiae:0.2952991238,Syrmaticus_ellioti:0.2952991238):2.787404204,Syrmaticus_mikado:3.082703328):7.717996278999999):5.249548397,(Perdix_perdix:2.576730113,Perdix_dauurica:2.576730113):13.4735178922):0.6137434727,Pucrasia_macrolopha:16.663991478):1.208995064):0.5082830425,(Lophophorus_impejanus:15.511331700000001,(Tragopan_satyra:5.285963883,(Tragopan_temminckii:1.656033889,Tragopan_caboti:1.656033889):3.6299299939000003):10.225367818):2.869937882):2.3327056686):1.491007475,(((Alectoris_chukar:17.3053579199,Francolinus_swainsonii:17.30535792):1.533365059,(Tetraogallus_altaicus:0.9066963692,Tetraogallus_himalayensis:0.9066963692):17.9320266136):0.5458436146,((Coturnix_ypsilophora:7.424668542,Coturnix_chinensis:7.42466854225):6.246161724,(Coturnix_pectoralis:6.82714358,(Coturnix_japonica:0.5837521679,Coturnix_coturnix:0.5837521679):6.2433914118):6.843686686):5.713736327):2.820416132):4.1498565042):0.4604681299,(Acryllium_vulturinum:9.948130197,Numida_meleagris:9.9481301971):16.86717716):19.67432734,Crax_rubra:46.48963469545):2.381556938,((Leipoa_ocellata:29.05769418,Alectura_lathami:29.057694183000002):4.964246509,(Megapodius_freycinet:2.6854341147,Megapodius_eremita:2.6854341145):31.336506577999998):14.84925095):29.86446691,((Anseranas_semipalmata:63.0568231,((((((((Chen_canagica:1.456873603,(Chen_caerulescens:0.1477795871,Chen_rossii:0.1477795871):1.309094015):0.2782325413,(((Anser_indicus:0.5205634401,(Anser_erythropus:0.08298913613,Anser_anser:0.08298913613600001):0.4375743039):0.2840840882,Anser_fabalis:0.8046475282):0.9085912739,Anser_albifrons:1.713238802):0.02186734168):6.647294226,(Branta_bernicla:4.426013702,(((Branta_hutchinsii:0.3826909447,Branta_leucopsis:0.3826909447):1.047133591,(Branta_sandvicensis:1.188084723,Branta_canadensis:1.188084723):0.2417398127):2.703259243,Branta_ruficollis:4.133083779):0.2929299231):3.956386668):1.894542892,((Cygnus_atratus:4.35706045,Cygnus_olor:4.35706045):2.937729679,(Cygnus_buccinator:1.397734819,Cygnus_columbianus:1.397734819):5.89705531):2.982153132):2.380097296,Cereopsis_novaehollandiae:12.657040558):0.8227609628,Malacorhynchus_membranaceus:13.47980152):3.866191319,((Stictonetta_naevosa:11.58539747,(((((Anas_strepera:0.520409667,Anas_falcata:0.520409667):1.977301157,Anas_americana:2.497710824):1.597694956,((((Anas_bahamensis:1.192434688,Anas_acuta:1.1924346882):1.26287915805,Anas_capensis:2.4553138456):0.3504504294,(Anas_crecca:2.791640857,Anas_castanea:2.791640857179):0.01412341829):0.3502624245,(Anas_superciliosa:0.5714902752,((Anas_rubripes:0.4469851636,Anas_platyrhynchos:0.44698516374):0.08307883928,Anas_undulata:0.53006400296):0.04142627224):2.5845364246000004):0.9393790802):1.69885786,((((Anas_cyanoptera:0.1280711906,Anas_discors:0.1280711906):1.007843808,(Anas_clypeata:0.2054050135,Anas_rhynchotis:0.2054050135):0.93050998481):2.31116536492,Anas_querquedula:3.4470803635):0.2563580759,Anas_gibberifrons:3.703438439):2.0908252012):3.6303708410000004,((Sarkidiornis_melanotos:7.183871457,Chenonetta_jubata:7.183871457):1.152515733,((((Cairina_moschata:5.991964816,(Aix_sponsa:4.575408532,Aix_galericulata:4.575408532):1.416556284):1.240052852,(Alopochen_aegyptiaca:4.749850361,((Tadorna_tadorna:2.425529522,(Tadorna_ferruginea:1.0200508618,Tadorna_tadornoides:1.02005086173):1.40547866):2.11724811,Tadorna_radjah:4.542777631):0.2070727294):2.4821673071):0.9257088106,((((Lophodytes_cucullatus:4.627281227,(Mergellus_albellus:3.941786216,(Mergus_serrator:0.4826869052,Mergus_merganser:0.4826869052):3.459099312):0.6854950106):0.8705768826,((Bucephala_islandica:1.147492207,Bucephala_clangula:1.147492207):2.46896493,Bucephala_albeola:3.616457136):1.881400973):0.5751239827,((Melanitta_fusca:1.441440974,Melanitta_perspicillata:1.441440974):3.220798925,Melanitta_nigra:4.662239899):1.410742193):1.340452247,(((Polysticta_stelleri:3.346769708,((Somateria_spectabilis:0.2205900219,Somateria_mollissima:0.2205900219):0.3550829991,Somateria_fischeri:0.5756730209):2.77109668723):3.469089169,Histrionicus_histrionicus:6.815858877):0.4145995302,Clangula_hyemalis:7.230458407):0.1829759328):0.7442921386):0.1265351739,((Cyanochen_cyanoptera:3.310861869,Pteronetta_hartlaubii:3.310861869):2.268525887,(Marmaronetta_angustirostris:5.075992022,(((((Aythya_collaris:0.4079388627,Aythya_americana:0.4079388627):0.4267738648,Aythya_valisineria:0.8347127274999999):0.4234081462,(Aythya_fuligula:0.7280567977,(Aythya_affinis:0.3164765391,Aythya_marila:0.31647653908):0.4115802586):0.530064076013):0.6775331734,(Aythya_australis:0.4563584069,Aythya_nyroca:0.4563584069):1.47929564):0.3829655099,Netta_rufina:2.3186195569):2.7573724652):0.5033957341):2.704873896):0.052125538605):1.0882472906):2.160762991):4.393631363,(Plectropterus_gambensis:5.757786799,(Oxyura_jamaicensis:2.720225808,Oxyura_leucocephala:2.7202258083):3.0375609905):10.221242036):1.3669640056):11.54220008,((Dendrocygna_autumnalis:6.374366223,Dendrocygna_arborea:6.374366223):9.119965393,((Dendrocygna_viduata:10.41775621,Dendrocygna_guttata:10.41775621):0.4915166914,(Dendrocygna_bicolor:7.746895412,Dendrocygna_eytoni:7.746895412):3.1623774859999996):4.585058718):13.393861293):34.16863018):7.398431621,Chauna_torquata:70.455254722):8.280403838):18.29574622,((((((Podilymbus_podiceps:42.21082761,(((((Podiceps_auritus:12.3268357,Podiceps_cristatus:12.326835701):0.8555521222,Podiceps_grisegena:13.18238782):4.593314568,Podiceps_nigricollis:17.775702393):3.1503712343,Aechmophorus_occidentalis:20.926073628):14.96112586,Tachybaptus_dominicus:35.887199482):6.32362812):5.428087693,(Phoenicopterus_chilensis:8.929359663,Phoenicopterus_ruber:8.929359663):38.7095556405):21.00214231,(Syrrhaptes_paradoxus:67.535415823,((((((Ducula_bicolor:26.155832333790002,Ptilinopus_magnificus:26.155832336000003):3.262964667,(Treron_vernans:11.10683642,Treron_calvus:11.1068364228):18.311960577999997):1.5511059795,Caloenas_nicobarica:30.969902980429996):0.7623432994,Geopelia_striata:31.7322462794):0.9649214029,((((Geotrygon_costaricensis:17.6567072619,Zenaida_macroura:17.656707266):7.002045307,Geotrygon_montana:24.6587525666):0.334936989,((Leptotila_cassini:4.605506479,Leptotila_rufaxilla:4.6055064804):7.074617562,Leptotila_verreauxi:11.680124044000001):13.313565515):3.744759578,(((((Streptopelia_roseogrisea:2.494291816,Streptopelia_decaocto:2.494291816):7.227965472,(Streptopelia_orientalis:2.960824231,Streptopelia_turtur:2.9608242316):6.7614330572000005):5.9307470067,(Stigmatopelia_chinensis:7.108714127,Stigmatopelia_senegalensis:7.108714127):8.544290168):1.355476921,((Columba_guinea:9.999306667,(Columba_rupestris:1.876134746,Columba_livia:1.876134746):8.1231719208):1.642875401,Columba_palumbus:11.642182069):5.3662991472999995):4.312978817,Patagioenas_fasciata:21.3214600343):7.416989102):3.958718547):4.092113461,(Columbina_picui:13.27313539,((Columbina_minuta:0.6284750765,Columbina_talpacoti:0.6284750765):3.811809255,Columbina_passerina:4.440284332):8.8328510544):23.5161457536):30.746134685):1.105641779):4.021707401,((Phaethon_aethereus:18.20011654,(Phaethon_rubricauda:4.646141841,Phaethon_lepturus:4.646141841):13.5539747):54.42752373,(((((((((Crex_crex:14.841274613000001,((Rallus_longirostris:0.08664681868,Rallus_elegans:0.08664681868):9.003831495,(Rallus_aquaticus:6.0376813947,Rallus_limicola:6.037681394):3.052796919):5.750796295000001):9.367049213,Amaurornis_phoenicurus:24.2083238223):1.820499735,((Rallina_fasciata:23.086167422,Porphyrio_porphyrio:23.08616742):2.914504612,(((Gallicrex_cinerea:2.346920338,Gallinula_chloropus:2.3469203383):6.021243367,(Fulica_atra:4.319251620599999,Fulica_americana:4.319251621):4.0489120845999995):9.618712724000002,(Porzana_carolina:13.067174169000001,Porzana_porzana:13.067174170000001):4.919702259499999):8.013795606399999):0.02815152207):0.5404940994,Aramides_cajanea:26.569317657700005):25.81365385,Sarothrura_elegans:52.3829715119):4.435623969,((Aramus_guarauna:41.96072836,(((Grus_americana:3.342934506,Grus_grus:3.3429345069):3.528032583,(Grus_canadensis:6.443697171,Grus_rubicunda:6.443697171):0.4272699178):15.070279555,Balearica_regulorum:21.941246641):20.01948171):10.6764572,Psophia_crepitans:52.63718556):4.181409921):9.913936552,(Tetrax_tetrax:25.422265505000002,Ardeotis_kori:25.422265505):41.310266532):0.904850909,((((Centropus_bengalensis:11.646748678799998,Centropus_sinensis:11.64674868):45.9917369842,Carpococcyx_radiatus:57.63848567):3.10549053,(((Coccyzus_erythropthalmus:14.08480307,Coccyzus_americanus:14.084803071):4.655892664,Piaya_cayana:18.740695734):28.056985369000003,(Chrysococcyx_caprius:33.4450503226,(Cuculus_canorus:17.6022122488,Cuculus_optatus:17.602212248):15.842838073):13.3526307843):13.946295083999999):6.892730377,(Geococcyx_californianus:52.429094522,(Crotophaga_major:21.89350162,(Crotophaga_sulcirostris:12.07724327,Crotophaga_ani:12.07724327):9.81625835):30.535592899999997):15.20761204):0.0006763738294):2.7460285,((Musophaga_rossae:69.292279956,Corythaeola_cristata:69.29227996):0.0006929297289,((Gavia_stellata:49.65012838,(Gavia_immer:3.07471832,Gavia_adamsii:3.07471832):46.575410052):19.06493664,(((((((((Phoebastria_immutabilis:3.372207305,Phoebastria_nigripes:3.372207305):6.20377262,Phoebastria_albatrus:9.575979925):2.963520038,Diomedea_epomophora:12.5394999634):11.28305348,((((Thalassarche_cauta:0.5741130221,Diomedea_exulans:0.574113022):5.171232028,Thalassarche_bulleri:5.74534505):0.1919544635,Thalassarche_salvini:5.937299513):2.347034194,Thalassarche_melanophrys:8.2843337085):15.538219731):31.5451841,(Oceanites_oceanicus:31.107073706999998,(Pelagodroma_marina:29.99836387,Garrodia_nereis:29.99836387):1.1087098415269998):24.260663832):2.740006309,((Daption_capense:17.66369329,(((Fulmarus_glacialis:9.139292291,Fulmarus_glacialoides:9.139292291):4.840609508,Macronectes_giganteus:13.979901799):2.460434704,(Thalassoica_antarctica:11.10133513,Pagodroma_nivea:11.10133513):5.339001376):1.223356783):26.37590063,(((Halobaena_caerulea:25.35254,(Pachyptila_desolata:9.022197364,Pachyptila_turtur:9.022197363):16.330342635999997):15.89947389,(Lugensa_brevirostris:40.43322006,(Pelecanoides_urinatrix:21.5123171,Pelecanoides_georgicus:21.512317095):18.920902967):0.8187938336):1.277871154,(((((Calonectris_diomedea:5.953867722,Calonectris_leucomelas:5.953867722):17.402538,(((Puffinus_bulleri:5.97714873,Puffinus_pacificus:5.97714873):4.384425699,((Puffinus_gravis:6.330660145,(Puffinus_creatopus:3.010983042,Puffinus_carneipes:3.010983042):3.319677103):1.230306469,(Puffinus_tenuirostris:7.475803626,Puffinus_griseus:7.475803626):0.08516298874):2.800607814):11.63044724,(Puffinus_puffinus:6.919564079,Puffinus_lherminieri:6.9195640780000005):15.0724575885):1.364384054):9.366105574,(Procellaria_cinerea:4.802321174,Procellaria_aequinoctialis:4.802321173999999):27.920190118199997):0.876108748,Bulweria_bulwerii:33.598620047):7.170343967,(((Pterodroma_hypoleuca:13.86359036,(Pterodroma_inexpectata:9.747301405,Pterodroma_externa:9.7473014047):4.1162889521):5.195325723,Pterodroma_cookii:19.058916082):4.001595125,(Pterodroma_ultima:9.928215103,(Pterodroma_lessonii:1.347713548,Pterodroma_macroptera:1.347713548):8.580501555):13.132296102):17.70845281):1.760921036):1.509708873):14.06814993):5.868740032,(((Oceanodroma_tethys:29.971382829000003,Oceanodroma_furcata:29.97138283):1.541825895,(Oceanodroma_homochroa:22.59768411,Oceanodroma_leucorhoa:22.597684112):8.915524612):4.525093232,Oceanodroma_castro:36.03830195):27.93818193):1.053306018,((Pygoscelis_adeliae:16.04138215,Pygoscelis_antarcticus:16.041382151):9.260380028,(((Eudyptula_minor:13.67606835,((Spheniscus_magellanicus:2.199937348,Spheniscus_demersus:2.199937348):0.6054499839,Spheniscus_humboldti:2.8053873323999996):10.87068102):4.244100797,Eudyptes_chrysocome:17.92016915):6.181863774,Aptenodytes_patagonicus:24.102032925):1.199729256):39.72802772):2.941380654,(((Mycteria_americana:23.43544171,(Mycteria_ibis:8.224561152,Mycteria_leucocephala:8.224561152):15.21088056):9.601526986,Ephippiorhynchus_senegalensis:33.036968694):33.15708878,((((((Plegadis_chihi:5.23913032,Plegadis_falcinellus:5.23913032):38.50898471,(Threskiornis_aethiopicus:34.588601845999996,Platalea_ajaja:34.588601849999996):9.159513177000001):13.69026753,(Geronticus_eremita:52.07892493,(Eudocimus_ruber:0.7520452845,Eudocimus_albus:0.7520452845):51.326879639999994):5.359457623):2.6769263430890002,(((((Ardeola_bacchus:15.47165109,(Ardeola_ralloides:8.945348571,Ardeola_grayii:8.945348571):6.526302518):11.186734098999999,Butorides_virescens:26.658385189):5.962676973,(((Casmerodius_albus:16.81596843,Mesophoyx_intermedia:16.81596843):1.833765717,(Bubulcus_ibis:18.11766789,((Ardea_purpurea:15.474495551,(Ardea_cinerea:1.1382231,Ardea_herodias:1.1382231):14.336272455400001):1.109442667,Ardea_pacifica:16.583938215):1.533729669):0.5320662592):11.46082092,(Nyctanassa_violacea:26.9915407348,Nycticorax_nycticorax:26.99154073):3.119014331):2.510507096):0.9229136043,((Egretta_caerulea:13.29708617,(Egretta_rufescens:9.836185504,Egretta_tricolor:9.8361855042):3.4609006615999998):0.4147208876,(Egretta_garzetta:5.003902039,Egretta_thula:5.0039020389):8.707905014):19.832168707):12.744022541000001,(Ixobrychus_eurhythmus:34.2459432,((Ixobrychus_sinensis:21.13401889,(Ixobrychus_cinnamomeus:17.68029598,Ixobrychus_flavicollis:17.68029598):3.453722907):6.933632536,(((Botaurus_lentiginosus:14.121166443,Botaurus_stellaris:14.121166447):7.969411964,Ixobrychus_exilis:22.09057841):3.829323719,Ixobrychus_minutus:25.91990213):2.1477493026):6.178291773):12.042055106):13.827310597):2.62341256,(Pelecanus_erythrorhynchos:24.38295349,Pelecanus_occidentalis:24.38295349):38.355767972):3.06084456,((Fregata_magnificens:13.844486006,Fregata_minor:13.844486007):47.13540755,((((Sula_leucogaster:5.628244403,Sula_dactylatra:5.6282444024):5.087143552,Sula_sula:10.71538795):8.986350096,(Morus_bassanus:12.42261253,Morus_serrator:12.422612531):7.279125521):17.77891016,((Anhinga_melanogaster:19.74492385,Anhinga_anhinga:19.74492385):11.416182596999999,(((Phalacrocorax_penicillatus:7.1833961338000005,(Phalacrocorax_pelagicus:2.638198598,Phalacrocorax_urile:2.6381985981500002):4.54519753619):0.9453957676,Phalacrocorax_carbo:8.128791901):2.763602021,(Phalacrocorax_auritus:3.1279699254,Phalacrocorax_brasilianus:3.12796992569):7.764423996600001):20.268712524):6.319541762):23.49924535):4.819672456):0.3944914544):1.777113078):0.7438944729):0.5779078707):1.09043855):2.244228824):0.03512474064):13.10078905,((((((Glareola_pratincola:1.06817933,Glareola_nordmanni:1.0681793298):28.291473862,(((((Sterna_aleutica:8.726602072,(Sterna_fuscata:6.569793597,Sterna_anaethetus:6.569793598):2.156808475):5.590379793,((Sterna_albifrons:4.273877458,Sterna_antillarum:4.273877458):9.031710171,((Sterna_caspia:8.094354229,Sterna_nilotica:8.094354229):1.968642293,(((((Sterna_hirundo:4.03173357,(Sterna_paradisaea:1.449802317,Sterna_vittata:1.4498023162):2.581931253):0.006702691757,Sterna_dougallii:4.038436261299999):2.198705404,Sterna_forsteri:6.237141664999999):0.5690080808,((Sterna_sandvicensis:1.343281747,Sterna_elegans:1.343281747):1.793910837,(Sterna_maxima:1.9257191099000002,Sterna_bergii:1.9257191095000001):1.2114734741):3.668957162):1.494923342,((Chlidonias_leucopterus:2.094634568,Chlidonias_niger:2.094634568):1.445489172,Chlidonias_hybrida:3.540123741):4.7609493469):1.7619234347):3.242591107):1.011394237):4.393472673,Gygis_alba:18.7104545365):2.658030829,((((((Xema_sabini:4.111298764,Pagophila_eburnea:4.111298764):1.990964756,Rissa_tridactyla:6.10226352):0.7316819548,(((Larus_pipixcan:0.7837872765,Larus_atricilla:0.7837872765):3.4779380686300003,(((Larus_delawarensis:1.344764536,((Larus_heermanni:0.8217419971,Larus_occidentalis:0.8217419971):0.1273766118,(((Larus_dominicanus:0.3298070591,(Larus_fuscus:0.127641374,Larus_californicus:0.127641374):0.2021656851):0.0006075531922,(((Larus_thayeri:0.02928292965,Larus_glaucescens:0.02928292965):0.1124658088,Larus_schistisagus:0.1417487384):0.07561970656,Larus_glaucoides:0.217368445):0.11304616736300001):0.284846354,((Larus_hyperboreus:0.2906657897,Larus_argentatus:0.2906657897):0.3166803697,Larus_marinus:0.6073461594):0.007914806863):0.3338576426):0.3956459267):0.06577897291,Larus_canus:1.410543509):1.4938490517,Larus_crassirostris:2.90439256):1.3573327841):1.502346644,(Larus_ridibundus:4.2667246268,Larus_philadelphia:4.266724627):1.497347362):1.0698734862300001):2.847887813,Rhodostethia_rosea:9.681833289):9.767503425,(Anous_stolidus:7.585557739,Anous_minutus:7.585557739):11.863778974):0.972574055,(Rynchops_niger:9.419574262000001,Procelsterna_cerulea:9.4195742625):11.00233651):0.9465745992):3.123786293,(((Stercorarius_parasiticus:5.446771483,Stercorarius_longicaudus:5.446771483):2.168646981,(Stercorarius_pomarinus:1.37329257452,Catharacta_maccormicki:1.373292574585):6.24212589):14.67636795,((Fratercula_arctica:15.838418638,Aethia_cristatella:15.8384186374):1.354328642,(((Synthliboramphus_antiquus:3.39452929,Synthliboramphus_wumizusume:3.39452929):11.164635891,Cepphus_grylle:14.559165182000001):0.8544673523,((Alca_torda:11.37201196,Alle_alle:11.37201196):0.6727340675,(Uria_lomvia:4.64832237,Uria_aalge:4.64832237):7.396423661):3.368886503):1.779114745):5.099039133):2.200485249):4.867381529):27.77399286,Turnix_sylvaticus:57.133646059):6.479461101,((((Jacana_spinosa:0.4370379146,Jacana_jacana:0.4370379146):46.822797728,Rostratula_benghalensis:47.259835640000006):3.476332257,Thinocorus_orbignyianus:50.736167893):10.91972214,((Bartramia_longicauda:27.73204811,(Numenius_phaeopus:15.228354692,(Numenius_americanus:8.146746575,Numenius_arquata:8.14674657606):7.081608118):12.5036934186):16.48180354,(((((((Tringa_solitaria:20.62745274,Tringa_ochropus:20.6274527434):2.690639892,(((Tringa_stagnatilis:8.600712361,(Tringa_glareola:6.256475086,Tringa_totanus:6.256475086):2.344237275):9.01488888,((Tringa_erythropus:13.79295357,(Tringa_nebularia:8.966160619,Tringa_melanoleuca:8.966160619):4.826792954):3.335408332,(Catoptrophorus_semipalmatus:12.09116676,Tringa_flavipes:12.09116676):5.037195149):0.4872393356):1.19814122,Heteroscelus_brevipes:18.813742462):4.50435017):4.117925682,Actitis_hypoleucos:27.43601831):3.248462588,(Xenus_cinereus:27.68335604,Phalaropus_fulicarius:27.68335604):3.001124859):4.549518922,(((Scolopax_minor:9.9169209422,Scolopax_rusticola:9.916920941999999):20.45985771979,((Gallinago_media:9.660576769,Gallinago_stenura:9.6605767696):5.857630653999999,Gallinago_gallinago:15.51820742251):14.858571243):1.707640757,Limnodromus_griseus:32.0844194209):3.149580405):0.9948577371,((((((((Calidris_himantopus:14.9115223,(Calidris_mauri:8.087828989,(Calidris_pusilla:3.797623871,Calidris_ruficollis:3.797623871):4.290205118):6.823693311):0.003693729055,((Calidris_minutilla:14.22735389,(Calidris_alba:9.58065401,Calidris_minuta:9.58065401):4.646699882):0.3196414638,(Calidris_acuminata:11.60238208,Calidris_fuscicollis:11.60238208):2.944613274):0.3682206738):1.126946564,((Tryngites_subruficollis:9.000401645,Calidris_bairdii:9.000401645):3.388002028,Calidris_melanotos:12.38840367):3.653758921):2.080467568,(Calidris_alpina:12.69738773,Calidris_maritima:12.697387733):5.42524243):1.112280059,Calidris_temminckii:19.23491022):0.9981475136,(Calidris_ferruginea:18.84400828,Calidris_subminuta:18.84400828):1.389049452):3.478914738,((Calidris_canutus:12.87769149,Calidris_tenuirostris:12.877691489):10.00584915,(Limicola_falcinellus:19.35820093,Philomachus_pugnax:19.35820093):3.525339704):0.8284318352):9.2845628766,Arenaria_interpres:32.99653535):3.23232221):4.266340017,(((Limosa_fedoa:10.33869135,Limosa_haemastica:10.33869135):1.94349378,Limosa_limosa:12.28218513):9.022573436,Limosa_lapponica:21.30475857):19.190439013000002):3.718654068):17.44203839):1.95721711):3.544147421,((Chionis_albus:51.410951098,(Burhinus_bistriatus:28.2385936969,(Burhinus_capensis:2.383884869,Burhinus_oedicnemus:2.383884869):25.854708828):23.172357415):5.122427486,(((((Vanellus_vanellus:13.542998546411999,(Vanellus_indicus:0.6976705795,Vanellus_chilensis:0.6976705795):12.845327967):18.463320897,(((Charadrius_mongolus:0.2579483385,Charadrius_leschenaultii:0.2579483385):13.882876948,Charadrius_alexandrinus:14.140825287):2.046511288,Charadrius_wilsonia:16.187336577700002):15.81898287005):2.911856108,(((((Charadrius_hiaticula:12.2839993547,Charadrius_semipalmatus:12.283999359):0.326434004,Charadrius_vociferus:12.61043336):3.049960252,Charadrius_melodus:15.66039362):5.187863103,Charadrius_dubius:20.848256719):5.967206061,Eudromias_morinellus:26.81546278):8.1027127727):6.446703205,((Haematopus_palliatus:11.7862350372,Haematopus_ostralegus:11.786235039):11.33393423,((Recurvirostra_americana:3.0303462781,Recurvirostra_avosetta:3.0303462789999998):13.57885308,Himantopus_himantopus:16.609199362):6.510969904):18.244709496):3.144695069,((Pluvialis_dominica:2.965111944,Pluvialis_apricaria:2.9651119450000003):5.609913835,Pluvialis_squatarola:8.57502578):35.93454805):12.023804766):10.62387598):18.19810314,(((((((((((Megascops_asio:20.0589016436,Otus_flammeolus:20.058901644000002):10.62094166,(((((Strix_aluco:7.278055443,Strix_uralensis:7.2780554434999996):5.244711227,(Strix_nigrolineata:10.300992191999999,Strix_nebulosa:10.300992192):2.221774479):2.99979786,(Strix_varia:8.948803285,Strix_occidentalis:8.9488032855):6.573761245):9.031575113,Pulsatrix_perspicillata:24.554139642):0.6090139171,(((Bubo_scandiaca:8.0492967051,Bubo_virginianus:8.049296705):3.786036208,Bubo_bubo:11.835332913):6.387962457,Ketupa_ketupu:18.223295369):6.93985819):5.5166897454):4.557380372,(Asio_otus:16.305771685,Asio_flammeus:16.305771685):18.93145199):4.444756832,Otus_scops:39.681980513):2.55347084,((((Surnia_ulula:25.73437699,((Glaucidium_minutissimum:8.2025769582,Glaucidium_gnoma:8.202576958000002):2.306882126,Glaucidium_brasilianum:10.5094590844):15.224917904):2.596021329,(Athene_noctua:20.14284084,Athene_cunicularia:20.142840833999998):8.18755748):4.691208288,(Aegolius_acadicus:18.143393169,Aegolius_funereus:18.14339317):14.87821344):2.702913736,Micrathene_whitneyi:35.72452034):6.51093101):4.518416692,Ninox_scutulata:46.753868041000004):20.68202568,Tyto_alba:67.435893721):12.696304,(Urocolius_indicus:57.20152807,(Colius_striatus:25.49706322,Colius_colius:25.49706322):31.704464848999997):22.93066965):1.421209903,(((((((Merops_nubicus:6.527910116999999,Merops_apiaster:6.5279101172):4.9842787863,Merops_pusillus:11.5121889043):34.1852705406,Nyctyornis_amictus:45.69745944):13.26716861,(((((((Megaceryle_torquata:4.215192544,Megaceryle_alcyon:4.215192544):20.512244358,(Chloroceryle_amazona:18.94674332,Chloroceryle_americana:18.946743317):5.780693586):11.19590003,((((Dacelo_gaudichaud:4.589921031,Dacelo_novaeguineae:4.589921030799999):14.1431883675,Actenoides_concretus:18.7331094):1.104049651,(Todiramphus_tutus:2.0406241642,Todiramphus_chloris:2.040624164):17.7965348853):2.142749383,Pelargopsis_capensis:21.979908431000002):13.943428503):2.019383308,(Ceyx_lepidus:13.000977655199998,Alcedo_atthis:13.000977657):24.941742586):11.50877452,Momotus_momota:49.45149476):2.811270492,Todus_mexicanus:52.262765249000005):4.964907101,((Coracias_caudatus:2.332185141,Coracias_garrulus:2.332185141):3.1316200988,Coracias_benghalensis:5.46380524):51.763867109):1.736955702):11.38843664,(((Tricholaema_leucomelas:30.312911213059998,((Pteroglossus_torquatus:14.7537346096,Aulacorhynchus_prasinus:14.7537346088):2.769671148,Ramphastos_ambiguus:17.5234057534):12.789505456):5.553125778,((((Sphyrapicus_varius:11.427149052299999,(((Melanerpes_pucherani:4.7669966510999995,Melanerpes_carolinus:4.7669966507):4.064895986,Melanerpes_erythrocephalus:8.831892637100001):0.9340956408,(Melanerpes_formicivorus:6.309847439,Melanerpes_rubricapillus:6.3098474394399995):3.456140838):1.66116077527):1.546014067,((Picoides_pubescens:8.6688666215,Dendrocopos_leucotos:8.6688666215):1.7296031313,Picoides_arcticus:10.398469752):2.5746933663):1.307558559,((((Picus_canus:3.1529308465,Picus_viridis:3.152930846):4.2482804479,Picus_mineaceus:7.401211294):1.5595317937000002,((Dryocopus_martius:5.882731102,(Dryocopus_pileatus:3.14393849597,Dryocopus_lineatus:3.1439384957):2.7387926064999997):2.2704534536,(Colaptes_auratus:5.95977099,Colaptes_rubiginosus:5.959770990600001):2.193413565):0.8075585319):3.863236233,Campephilus_guatemalensis:12.823979320969999):1.456742358):11.481465395099999,Jynx_torquilla:25.762187078):10.103849918):31.56908312,Malacoptila_panamensis:67.43512010340001):2.917944584):1.417250498,((Phoeniculus_purpureus:40.43083628352,Rhinopomastus_cyanomelas:40.430836281):2.436757575,Upupa_epops:42.86759386):28.902721323):7.140556617,(Pharomachrus_mocinno:33.602155206999996,((((Trogon_violaceus:4.132514358,Trogon_curucui:4.1325143585):10.4983413,Trogon_viridis:14.630855653000001):3.763188655,Trogon_melanurus:18.394044309999998):4.020775254,(Trogon_elegans:12.26759558,(Trogon_collaris:9.310223628,Trogon_personatus:9.310223628000001):2.9573719483999996):10.147223988):11.187335648):45.30871659):2.6425358264):0.3982718074,((Sarcoramphus_papa:74.53858412,((Coragyps_atratus:28.39663209,Gymnogyps_californianus:28.39663209):4.768691761,(Cathartes_aura:17.19514023,Cathartes_burrovianus:17.195140221):15.97018363):41.373260259):2.904800082,(((((((Aquila_chrysaetos:8.277359157,Aquila_audax:8.2773591567):13.1177554012,Nisaetus_cirrhatus:21.3951145582):12.106682926600001,(((((Circus_aeruginosus:12.254597151400002,Circus_cyaneus:12.2545971502):9.040864292999998,Circus_pygargus:21.295461448999998):0.3652369497,(Accipiter_gentilis:12.99355186,Accipiter_cooperii:12.993551858):8.667146536):2.556949936,(Accipiter_nisus:7.807270879200001,Accipiter_striatus:7.807270879):16.4103774536):5.524675552,(((Haliastur_indus:10.345364924,Milvus_migrans:10.345364924):9.732240093,((Haliaeetus_pelagicus:8.878771144,(Haliaeetus_albicilla:2.818478435,Haliaeetus_leucocephalus:2.818478435):6.0602927091000005):4.952859216,Haliaeetus_leucogaster:13.831630356200002):6.245974657200001):2.467212331,(Ictinia_mississippiensis:15.581216967,(Parabuteo_unicinctus:13.071652584,(((Buteo_platypterus:6.12261719,((Buteo_jamaicensis:3.725974511,((Buteo_lagopus:1.726840443,Buteo_regalis:1.726840443):0.5249189279,Buteo_buteo:2.2517593705000003):1.4742151399999999):0.08413078831,Buteo_swainsoni:3.8101052994):2.312511891):0.3971249336,Buteo_lineatus:6.519742123):0.8746144388,Buteo_nitidus:7.394356562):5.6772960219):2.5095643828000003):6.9636003811):7.197506536000001):3.7594735977):3.187023699,Spilornis_cheela:36.68882118):5.95445047,(Pernis_apivorus:34.139037199,Aviceda_jerdoni:34.1390371962):8.504234452999999):10.65279117,(Elanus_axillaris:32.34043912,Elanus_caeruleus:32.340439124):20.9556236963):8.485079297,Pandion_haliaetus:61.78114212):15.662242082):4.508295235):1.786105127,(((((((((Falco_femoralis:9.899269867,Falco_vespertinus:9.899269867000001):0.7730336502,(((Falco_rusticolus:3.309466959,Falco_peregrinus:3.3094669582):4.582614953,Falco_mexicanus:7.892081912):1.7417806583900002,Falco_novaeseelandiae:9.63386257):1.038440947):1.515465319,(Falco_sparverius:10.39763486,(Falco_longipennis:3.566033192,Falco_subbuteo:3.5660331921):6.831601666699999):1.790133977):2.46500869,(Falco_naumanni:9.102526182,(Falco_cenchroides:2.084945769,Falco_tinnunculus:2.084945769):7.01758041321):5.550251344):0.1144279474,Falco_columbarius:14.767205470999999):24.82109845,(Caracara_cheriway:12.610060333,Milvago_chimachima:12.6100603322):26.978243598):3.973939858,Micrastur_semitorquatus:43.5622437891):37.43054564,(((((Psittacus_erithacus:16.06254682,Poicephalus_meyeri:16.062546824000002):26.20031828,(Brotogeris_jugularis:9.318787081,Brotogeris_versicolurus:9.318787081):32.944078015):0.09504310491,((Platycercus_elegans:40.018442295999996,(Melopsittacus_undulatus:25.83738275,(((((Psitteuteles_goldiei:8.819741481,(Chalcopsitta_sintillata:3.75892041,Chalcopsitta_duivenbodei:3.75892041):5.0608210716999995):1.420035972,((Eos_reticulata:3.935829073,Eos_squamata:3.93582907277):1.8701941614,Trichoglossus_haematodus:5.8060232335999995):4.4337542196):0.5854167251,(Lorius_lory:5.965525077,Lorius_garrulus:5.9655250779):4.859669101):2.726360764,Neopsittacus_musschenbroekii:13.551554942):4.293977271,(Charmosyna_papou:14.956944326899999,Vini_peruviana:14.956944325505):2.8885878866):7.9918505369999995):14.181059545):0.655095298,((Alisterus_scapularis:30.987382383299998,(Psittacula_alexandri:10.532757231000001,Psittacula_krameri:10.532757231000001):20.4546251504):5.164022278,Micropsitta_finschii:36.1514046629):4.522132936):1.6843706154):16.404822133,Nestor_notabilis:58.762730339):21.91196617,(((((((((Tityra_semifasciata:3.585197698,Tityra_cayana:3.585197698):9.879333289,Tityra_inquisitor:13.46453099):6.095629881,(Pachyramphus_polychopterus:16.4247692785,(Pachyramphus_validus:6.248330579,(Pachyramphus_aglaiae:1.350237868,Pachyramphus_homochrous:1.350237868):4.898092712):10.1764387):3.1353915877):7.609523562000001,Schiffornis_turdina:27.169684429):7.335984031,(((Terenotriccus_erythrurus:15.43970867,Myiobius_atricaudus:15.439708665):11.40942387,Onychorhynchus_coronatus:26.84913254):6.94663106,((Platyrinchus_mystaceus:29.10966493,((((Myiopagis_viridicata:17.464535805,(Elaenia_flavogaster:9.75933644,Elaenia_frantzii:9.759336438599998):7.7051993663000005):0.4867909747,Capsiempis_flaveola:17.9513267793):1.392707612,(Zimmerius_vilissimus:18.21839842148,Camptostoma_obsoletum:18.2183984212):1.12563597):1.653886146,((((((Empidonax_virescens:8.06434865,((Empidonax_flaviventris:4.430476025,Empidonax_flavescens:4.430476026):3.388780442,(Empidonax_minimus:7.1632221126,Empidonax_traillii:7.163222113):0.6560343542):0.2450921827):0.1455890873,((Contopus_fumigatus:3.751500194,Contopus_cooperi:3.751500194):2.9984635378,(Contopus_virens:4.7939055966,Contopus_sordidulus:4.7939055966):1.9560581349000001):1.459974005):0.7196125268,((Sayornis_nigricans:1.313967109,Sayornis_phoebe:1.313967109):7.491719399,Mitrephanes_phaeocercus:8.805686508):0.1238637562):5.5328080463,Myiophobus_fasciatus:14.462358314000001):1.8979288223,Fluvicola_pica:16.360287128):1.759131032,((Legatus_leucophaius:14.40670158,Attila_spadiceus:14.406701581700002):0.2239692771,(((((Myiodynastes_maculatus:4.042497259,Myiodynastes_hemichrysus:4.0424972585):6.803645933,((Tyrannus_tyrannus:5.805410523,(Tyrannus_melancholicus:2.9277352763,Tyrannus_savana:2.9277352764):2.87767524684):1.593635728,Tyrannus_verticalis:7.399046251):3.447096941):1.94776353,(Myiozetetes_cayanensis:5.838387897,Myiozetetes_similis:5.838387897):6.955518825):0.7885848571,Pitangus_sulphuratus:13.5824915788):0.8335909341,(Rhytipterna_holerythra:9.0530727719,(Myiarchus_crinitus:6.7060480451,Myiarchus_tuberculifer:6.7060480459):2.3470247272):5.3630097406):0.2145883461):3.4887473067):2.8785023726):8.11174439):1.398912072,(((Todirostrum_cinereum:14.436748275,Oncostoma_cinereigulare:14.436748273820001):8.910815561,((Rhynchocyclus_brevirostris:3.708928952,Rhynchocyclus_olivaceus:3.708928952):13.23722742,Tolmomyias_sulphurescens:16.946156373999997):6.401407461):1.713430993,((Mionectes_olivaceus:6.6491199420000004,Mionectes_oleagineus:6.6491199427000005):14.60741958,Leptopogon_superciliaris:21.25653952):3.8044553081):5.447582171):3.2871866004):0.7099048617):0.258236129,(((Manacus_vitellinus:8.9370037474,Pipra_mentalis:8.9370037466):1.019345772,Lepidothrix_coronata:9.956349518):3.135643633,Xenopipo_holochlora:13.09199315112):21.671911441):19.51137769,((Thamnistes_anabatinus:21.072713854,((((((Thamnophilus_doliatus:5.4007149441,Thamnophilus_ruficapillus:5.400714944):5.44705715,Thamnophilus_punctatus:10.847772094191999):3.60839092231,Dysithamnus_mentalis:14.456163016):2.479623007,Taraba_major:16.935786023400002):0.7510839078,((Gymnopithys_leucaspis:16.1251810986,Cercomacra_tyrannina:16.1251810979):1.25950817,(Myrmeciza_exsul:15.639711290000001,Hylophylax_naevioides:15.639711290000001):1.7449779782):0.3021806616):0.8467866599,(Myrmotherula_schisticolor:16.275585835799998,Myrmotherula_surinamensis:16.275585836999998):2.258070754):2.5390572691999997):23.009053883999997,(((Glyphorynchus_spirurus:15.85526483,((Sittasomus_griseicapillus:9.565104467000001,(Dendrocincla_homochroa:4.000593011,Dendrocincla_fuliginosa:4.0005930104):5.564511456):5.368969204,((Xiphorhynchus_guttatus:4.5891386833,Xiphorhynchus_erythropygius:4.5891386843):3.364148972,(Lepidocolaptes_angustirostris:3.204387851,Lepidocolaptes_affinis:3.2043878506):4.74889980614):6.980786015):0.9211911548):3.813549487,(Xenops_rutilans:18.75329193,(((Synallaxis_brachyura:14.49259439179,Furnarius_rufus:14.492594390199999):0.19082553559999998,Premnoplex_brunnescens:14.683419927):0.3726136438,((Anabacerthia_striaticollis:3.568460275,Anabacerthia_variegaticeps:3.568460275):3.618299963,Syndactyla_subalaris:7.1867602386):7.8692733323):3.6972583582):0.9155223832):3.771424793,Sclerurus_guatemalensis:23.440239106):20.641528630499998):10.19351454):8.465575385,Eurylaimus_ochromalus:62.7408576597):6.408269755,(((((Chlamydera_maculata:23.02281309,Chlamydera_nuchalis:23.022813086):20.540870271000003,Ailuroedus_buccoides:43.563683353):14.665019317999999,(Climacteris_erythrops:6.169526885,Climacteris_melanurus:6.1695268848):52.059175799):2.968122631,((Malurus_melanocephalus:21.171438072999997,Malurus_splendens:21.171438077):37.664401749999996,((Artamus_leucorynchus:39.247900741931204,((((((Pyrrhocorax_pyrrhocorax:10.19422729,Pyrrhocorax_graculus:10.19422729):12.40398273,(((Garrulus_glandarius:17.3419968243,(((Nucifraga_columbiana:5.8211883,Nucifraga_caryocatactes:5.8211883):7.948681844,(((((Corvus_frugilegus:4.291542946,Corvus_splendens:4.291542946):1.977143729,(Corvus_corax:2.124005359,Corvus_cryptoleucus:2.1240053587):4.1446813156):1.097581909,(Corvus_corone:3.9645823631,Corvus_brachyrhynchos:3.9645823634):3.4016862202):2.083266978,Corvus_monedula:9.4495355607):1.151801176,Corvus_ossifragus:10.60133674):3.168533407):2.311687203,Pica_pica:16.081557349):1.2604394815200002):2.365158265,(((Gymnorhinus_cyanocephalus:12.72524089,Cyanocitta_cristata:12.725240894):0.9183235379,((Aphelocoma_coerulescens:4.538464159,Aphelocoma_californica:4.538464158):2.980828061,Aphelocoma_ultramarina:7.51929222):6.124272213):1.498790233,Cyanocorax_yncas:15.142354667):4.564800427):0.6476764083,(Perisoreus_canadensis:11.82044215,Perisoreus_infaustus:11.820442152):8.534389349):2.2433785229999996):4.62688745,(Lanius_excubitor:9.0253134597,((Lanius_minor:4.964907826,Lanius_senator:4.9649078253):3.4421200996,Lanius_collurio:8.4070279244):0.6182855344):18.1997840146):1.126405445,Rhipidura_javanica:28.3515029218):2.508396704,Dicrurus_adsimilis:30.859899620999997):0.3949452555,(Oriolus_oriolus:30.224449830998296,((((Vireo_bellii:5.2836563602,Vireo_griseus:5.283656360199999):6.099721584999999,(Vireo_flavifrons:3.2119988781,Vireo_solitarius:3.211998878):8.171379067):1.834815125,((Vireo_gilvus:4.646289276,Vireo_philadelphicus:4.646289276):0.7750849072,(Vireo_olivaceus:2.318620297,Vireo_altiloquus:2.318620297):3.1027538861000004):7.7968188862000005):5.239840004,Cyclarhis_gujanensis:18.458033072):11.766416757):1.030395052):7.993055859):16.73466732,((((Panurus_biarmicus:30.16154879,(Eremophila_alpestris:15.52876186,(((Alauda_arvensis:10.0388603808,Galerida_cristata:10.03886038):3.866418973,Lullula_arborea:13.90527935):0.7277847875,Melanocorypha_calandra:14.6330641416):0.8956977175999999):14.632786931):9.0191628338,((Pycnonotus_plumosus:32.007661088,(((Sylvia_atricapilla:8.449490829,Sylvia_borin:8.449490829):4.85815035,((Sylvia_nana:10.169265431,Sylvia_communis:10.169265431):0.3986878519,(Sylvia_nisoria:9.467743915,Sylvia_curruca:9.467743915):1.100209368):2.739687896):13.608325302259999,((Acrocephalus_palustris:17.692557300500003,Locustella_naevia:17.692557301):7.150164945,(Hippolais_icterina:12.3792627052,(Acrocephalus_scirpaceus:9.4758018755,(Acrocephalus_schoenobaenus:4.641026822,Acrocephalus_melanopogon:4.641026822):4.8347750531):2.9034608308):12.4634595406):2.0732442333):5.091694606):2.617767479,(((Cettia_cetti:20.705489487,(Phylloscopus_trochilus:4.820985392,Phylloscopus_collybita:4.820985392):15.884504094):2.429186538,Aegithalos_caudatus:23.134676025):9.742371084999998,(((Petrochelidon_pyrrhonota:18.7614012789,Hirundo_rustica:18.761401279):0.01818737617,Delichon_urbicum:18.779588658):3.2097197894,((Progne_subis:15.7262963956,Pygochelidon_cyanoleuca:15.726296394999999):1.791574083,((Tachycineta_albilinea:10.300233688999999,Tachycineta_bicolor:10.300233691):7.028032077,Riparia_riparia:17.328265772):0.1896047112):4.471437965):10.887738666):1.748381459):4.555283059200001):7.087492173,(Remiz_pendulinus:38.3713252,((Parus_cyanus:3.415223961,Parus_caeruleus:3.415223961):17.78857855,(((Parus_ater:16.912413339,Baeolophus_bicolor:16.9124133392):0.2885546994,(((Parus_hudsonicus:7.95289054623,Parus_atricapillus:7.952890546999999):0.3227163253,Parus_carolinensis:8.275606872):3.067915875,Parus_montanus:11.343522747):5.8574452911999995):1.243593485,Parus_major:18.444561523599997):2.759240992):17.1675226846):7.896878599):2.505010199,(((((((((((Turdus_philomelos:13.38584954,Turdus_viscivorus:13.3858495427):2.238471731,((((Turdus_falcklandii:10.03072741,Turdus_grayi:10.0307274119):0.5947310688,(Turdus_migratorius:9.183407825900002,((Turdus_torquatus:2.959930742,Turdus_naumanni:2.9599307413):3.534458205,Turdus_pilaris:6.4943889468):2.6890188778999997):1.4420506554):0.2766681927,Turdus_merula:10.902126674):0.1575378467,Turdus_iliacus:11.0596645207):4.5646567526):5.7631123736,(((((Catharus_guttatus:3.429129755,Catharus_occidentalis:3.429129755):3.752306839,(Catharus_minimus:1.853698462,Catharus_fuscescens:1.853698462):5.3277381312):1.596297057,Catharus_ustulatus:8.777733651):0.6439698243,Catharus_aurantiirostris:9.421703475000001):4.344255158,Hylocichla_mustelina:13.76595863):7.621475014080001):5.391617564,((Sialia_currucoides:5.593818957,Sialia_mexicana:5.593818957):1.724757842,Sialia_sialis:7.318576799):19.460474417):3.400926658,((((Luscinia_svecica:14.7474765596,Luscinia_megarhynchos:14.747476554):4.7191008922,(((((Saxicola_rubetra:10.93407656,Saxicola_torquatus:10.9340765589):4.848417205,Oenanthe_oenanthe:15.782493765):1.112288883,Monticola_saxatilis:16.894782648):0.8231066556,(Phoenicurus_phoenicurus:7.342632708,Phoenicurus_ochruros:7.342632709):10.3752565944):1.1243537772,(((Ficedula_semitorquata:2.609160188,(Ficedula_hypoleuca:1.956237534,Ficedula_albicollis:1.9562375334):0.6529226541):6.733657072,Ficedula_parva:9.3428172602):6.5822534161,Ficedula_hyperythra:15.9250706722):2.9171724048000005):0.6243343656):0.3732791179,Erithacus_rubecula:19.839856564170002):0.8895896395,Muscicapa_striata:20.7294462049):9.4505316666):2.982387367,Cinclus_cinclus:33.16236524):1.413688769,(((Toxostoma_rufum:13.13756677848,(Mimus_polyglottos:2.15614699,Mimus_gilvus:2.15614699):10.9814197888):3.604212189,Dumetella_carolinensis:16.7417789679):8.220734489,(Acridotheres_tristis:9.182252536722,Sturnus_vulgaris:9.1822525364):15.78026092):9.613540554):6.668734186,(((((Polioptila_plumbea:6.034316616,Polioptila_caerulea:6.0343166151):8.463983609,Ramphocaenus_melanurus:14.498300225000001):7.423549521,((((Henicorhina_leucosticta:5.973649037,Thryothorus_ludovicianus:5.973649037):3.161392036,Thryomanes_bewickii:9.135041073):4.88619624,((Henicorhina_leucophrys:11.29190538,Thryothorus_fasciatoventris:11.2919053755):0.6046936106,Thryothorus_modestus:11.89659898582):2.124638326):0.08371394204,(((Troglodytes_solstitialis:5.5594229441000005,Troglodytes_aedon:5.5594229440000005):5.70585966,Troglodytes_troglodytes:11.265282604):0.3700231477,(Cistothorus_palustris:6.942306852,Cistothorus_platensis:6.9423068521):4.6929989):2.469645503):7.8168984915):5.071971007,(Certhia_familiaris:23.538798774,Tichodroma_muraria:23.538798781):3.455021976):2.947436073,(((Sitta_canadensis:11.878888644,Sitta_pusilla:11.8788886435):3.504714581,Sitta_europaea:15.383603225):1.56416229,Sitta_carolinensis:16.947765516):12.99349131):11.30353136):2.69811145,(Bombycilla_cedrorum:13.51118123,Bombycilla_garrulus:13.511181225):30.431718419):2.541285167,(Regulus_satrapa:45.94988526,(Regulus_regulus:12.84630202,Regulus_calendula:12.84630202):33.103583231):0.5342995528):0.6497803621,((((((((Taeniopygia_guttata:12.042064402300001,Lonchura_punctulata:12.0420644017):1.3928675952,Uraeginthus_bengalus:13.434931997200001):6.66751579,Vidua_macroura:20.1024477864):4.200214863,Ploceus_cucullatus:24.30266264931):10.91841471,((Prunella_modularis:0.4555955016,Prunella_collaris:0.4555955016):11.438514434,Prunella_atrogularis:11.894109936):23.3269674200736):3.337712334,(((((Anthus_lutescens:20.2716478229,(Anthus_trivialis:12.644060204,(Anthus_pratensis:5.265839103,Anthus_spinoletta:5.2658391042999995):7.3782211009):7.627587619):1.187843936,Anthus_novaeseelandiae:21.4594917565):6.860937779,(Motacilla_cinerea:7.826074214,((Motacilla_citreola:1.106295216,Motacilla_flava:1.106295216):3.102633908,Motacilla_alba:4.2089291245):3.61714509):20.494355325):5.805916641,((((((((((((Carduelis_spinus:2.191762365,Carduelis_pinus:2.1917623645):2.588305536,Carduelis_tristis:4.7800679013):1.24678091,Carduelis_cannabina:6.0268488107):2.045233198,Serinus_serinus:8.072082008399999):0.3106295417,(Carduelis_citrinella:4.657739726,Carduelis_carduelis:4.657739726590001):3.724971824):0.3282567383,((Loxia_leucoptera:1.5737056709000001,Loxia_curvirostra:1.5737056714):4.359909071,(Carduelis_hornemanni:0.777202795,Carduelis_flammea:0.777202795):5.156411947):2.777353546):1.277759303,Carduelis_chloris:9.988727591):8.28323497,(((Carpodacus_erythrinus:10.183434327,Carpodacus_purpureus:10.183434327499999):4.492876281,Leucosticte_brandti:14.67631060934):2.2444331911999997,(Pinicola_enucleator:13.398291332,Pyrrhula_pyrrhula:13.3982913322):3.5224524679):1.351218762):3.101071702,(Coccothraustes_vespertinus:12.53728774,Coccothraustes_coccothraustes:12.537287737):8.835746526):3.645727007,((Euphonia_laniirostris:5.940173907,Euphonia_hirundinacea:5.940173907):3.426451027,(Euphonia_gouldi:4.0641026156,Euphonia_minuta:4.064102615):5.302522319):15.652136339199998):1.812998428,Fringilla_coelebs:26.831759701):1.203351311,(((((((Calamospiza_melanocorys:3.1932733079,Chondestes_grammacus:3.193273308):4.577986042497,((((Spizella_atrogularis:3.332480972,((Spizella_passerina:0.9903425087,Spizella_pallida:0.9903425087):1.493676722,Spizella_pusilla:2.4840192308):0.8484617418):2.738815256,Amphispiza_bilineata:6.071296228):0.9640662352,(((((((Passerculus_sandwichensis:3.410066354,((Melospiza_georgiana:0.5867470606,Melospiza_lincolnii:0.5867470606):0.9882099496,Melospiza_melodia:1.57495701):1.8351093435999999):0.1236919201,Pooecetes_gramineus:3.5337582743000002):0.1821069934,Ammodramus_leconteii:3.715865267):0.3407931125,Amphispiza_belli:4.05665838):1.208654234,(((Melozone_leucotis:3.348305155,Pipilo_aberti:3.34830515467):0.5109202216000001,Aimophila_rufescens:3.8592253769999996):0.6311973187,((Atlapetes_citrinellus:2.1218520768,Atlapetes_albinucha:2.1218520773):1.040157946,Pipilo_erythrophthalmus:3.1620100239599997):1.3284126718):0.7748899181):0.408531083,(((Zonotrichia_capensis:2.90533147,((Zonotrichia_querula:1.144374423,Zonotrichia_albicollis:1.144374423):0.1911340241,(Zonotrichia_leucophrys:0.3071358675,Zonotrichia_atricapilla:0.3071358675):1.028372579):1.569823023):0.441174855,(Junco_hyemalis:0.5337539207,Junco_phaeonotus:0.5337539207):2.8127524039):1.289121639,(Passerella_iliaca:4.452112891,Spizella_arborea:4.452112891):0.183515073):1.0382157321):0.5349268006,(Arremon_brunneinucha:3.4037248487000005,(Arremon_aurantiirostris:1.501215733,Arremon_virenticeps:1.501215733):1.9025091149):2.8050456488):0.8265919665):0.2994387537,((((Arremonops_conirostris:4.996897649,Arremonops_rufivirgatus:4.99689765):0.2385044293,Ammodramus_savannarum:5.235402079):0.4336606678,Aimophila_aestivalis:5.669062746619999):1.032925878,Chlorospingus_ophthalmicus:6.7019886257):0.6328125922):0.4364581334):1.016083216,(((Miliaria_calandra:5.392085677,(((Emberiza_buchanani:3.016849992,Emberiza_hortulana:3.016849992):1.564130354,(Emberiza_leucocephalos:0.1088287983,Emberiza_citrinella:0.1088287983):4.472151547599999):0.004467794354,Emberiza_cia:4.5854481408000005):0.8066375365):1.096671268,Emberiza_melanocephala:6.488756946):0.7493747209,(Emberiza_schoeniclus:5.714809485,Emberiza_aureola:5.714809484300001):1.5233221808):1.5492109013):0.00008787430441,((((Icterus_spurius:5.10803089521,(Icterus_gularis:1.8288614129,Icterus_galbula:1.8288614123099998):3.27916948296):2.606163718,(Amblycercus_holosericeus:7.307544928,((Molothrus_ater:4.71848253584,Agelaius_phoeniceus:4.718482535100001):0.242329919,((Quiscalus_quiscula:1.635970521,(Quiscalus_major:0.5591087313,Quiscalus_mexicanus:0.5591087313):1.07686178918):1.901069446,(Euphagus_carolinus:2.436819035,Euphagus_cyanocephalus:2.436819035):1.100220931):1.423772488):2.34673247294):0.4066496859):0.5894717248,(Cacicus_cela:5.261668858479998,Psarocolius_decumanus:5.261668859):3.04199748):0.4836762284,((Dolichonyx_oryzivorus:6.774785623,Xanthocephalus_xanthocephalus:6.774785623):1.351980452,Sturnella_magna:8.126766074999999):0.6605764919):0.00008787430441):9.03470677,(Icteria_virens:17.209884561,((((Wilsonia_citrina:5.305225572,(((((Dendroica_kirtlandii:4.22884704,(Dendroica_fusca:3.27145455,((Dendroica_striata:1.445170295,Dendroica_castanea:1.445170295):1.368899104,Dendroica_petechia:2.814069399):0.4573851508):0.9573924899):0.2129476628,Dendroica_cerulea:4.441794702):0.2388934556,(Dendroica_tigrina:4.453064102,(Parula_pitiayumi:1.16936447,Parula_americana:1.16936447):3.283699631):0.2276240564):0.3000396623,((Dendroica_caerulescens:4.172835549,Setophaga_ruticilla:4.172835549):0.5641714839,((Dendroica_palmarum:3.728748855,((Dendroica_pinus:3.1865320782,Dendroica_dominica:3.186532079):0.4870812807,Dendroica_coronata:3.6736133586):0.05513549636):0.7108773668,(Dendroica_discolor:3.0883922091000002,(Dendroica_virens:2.2585544536,Dendroica_nigrescens:2.2585544535):0.8298377558000001):1.351234013):0.2973808112):0.2437207873):0.2579482288,Dendroica_magnolia:5.238676049):0.06654952316):3.1715371253,(((Wilsonia_canadensis:5.387274898,Wilsonia_pusilla:5.387274897699999):0.5510232768,(Myioborus_pictus:5.000485844,Myioborus_miniatus:5.000485843):0.9378123312):1.120683563,Basileuterus_culicivorus:7.0589817374):1.4177809603):0.4096830859,((((Vermivora_celata:1.370441354,Vermivora_ruficapilla:1.3704413538):3.293662184,Vermivora_peregrina:4.6641035368):2.616021851,(Vermivora_chrysoptera:0.8162241991,Vermivora_pinus:0.8162241991):6.46390119):1.303969707,((Protonotaria_citrea:7.916252139,Mniotilta_varia:7.916252139):0.4683655702,((Geothlypis_trichas:4.44092929213,Geothlypis_poliocephala:4.4409292914):0.7209743149,(Oporornis_formosus:5.136227285,(Oporornis_agilis:2.988556773,Oporornis_philadelphia:2.988556773):2.147670512):0.02567632172):3.2227141028):0.1994773864):0.3023506881):0.6822173423,Helmitheros_vermivorum:9.568663126):7.641221439):0.61225264569):1.974327202,((((((((((Piranga_olivacea:2.121008181,Piranga_ludoviciana:2.121008181):2.999176029,Piranga_bidentata:5.12018421):1.371475421,Piranga_flava:6.4916596302):0.596236703,Piranga_rubra:7.0878963339):1.39817269,Piranga_roseogularis:8.486069024):3.606645141,Piranga_erythrocephala:12.092714164):1.953638637,Cardinalis_cardinalis:14.046352801000001):1.037753412,Habia_rubica:15.084106213000002):1.037230633,((Spiza_americana:11.40523598,(Passerina_cyanea:6.791076231,Passerina_ciris:6.791076230400001):4.614159749820001):3.7882301939999996,(Pheucticus_melanocephalus:2.994364671,(Pheucticus_ludovicianus:0.09008122217,Pheucticus_chrysopeplus:0.09008122216):2.904283448):12.1991015052):0.9278706718):0.9308313634,((((((Tachyphonus_rufus:6.212973393,(Ramphocelus_dimidiatus:2.8772121642,Ramphocelus_passerinii:2.877212165):3.3357612288):4.318772592,Eucometis_penicillata:10.531745984499999):0.4349386684,Volatinia_jacarina:10.966684653):0.8092971075,(Sicalis_flaveola:11.4947178841,Cyanerpes_cyaneus:11.494717883869999):0.281263877):0.49992785919620003,(Saltator_maximus:3.885003793,Saltator_atriceps:3.88500379358):8.3909058268962):2.360009851,((Tiaris_olivaceus:5.648038261,Tiaris_bicolor:5.648038261):5.7819826282,(Tangara_icterocephala:2.189243794,Tangara_florida:2.189243794):9.2407770941):3.2058985802):2.4162487438):2.7442962):1.337032145,((Calcarius_lapponicus:15.68422301,(Calcarius_pictus:6.607944179,Calcarius_ornatus:6.607944179):9.076278833):1.7301324169,Plectrophenax_nivalis:17.414355431199997):3.719141131):6.901614453):6.091235171):0.6138231069,((Passer_hispaniolensis:1.914660124,Passer_domesticus:1.9146601241):4.6148586305,Passer_montanus:6.529518755000001):28.2106505351):3.818620409):2.276057663,Irena_puella:40.834847362):1.16926807,((Arachnothera_longirostra:26.900733824,Prionochilus_xanthopygius:26.900733824600003):4.818258505,Nectarinia_sperata:31.718992328909998):10.2851231):5.12984974):1.639248826):7.209354062000001):2.8532717733):2.360985479):4.128485185,Menura_novaehollandiae:65.325310504):3.823816922):11.525569095000002):0.3180929022):0.206898674,Chunga_burmeisteri:81.19968809000001):2.538096472):1.617573152):0.4081963491):0.8014696774,(Eurypyga_helias:86.42620932,((Podargus_strigoides:76.99468589899999,(((((((Phaethornis_guy:6.657761280000001,Phaethornis_malaris:6.65776128):1.9000419,Phaethornis_longirostris:8.55780318):1.8022593319,Phaethornis_longuemareus:10.360062512699999):5.51358159,(Threnetes_ruckeri:10.713851324,Glaucis_aeneus:10.7138513239):5.159792779):8.178558452,Eutoxeres_aquila:24.05220255):2.674715214,(((Eriocnemis_glaucopoides:20.2011717904,(Adelomyia_melanogenys:10.78547273,Aglaiocercus_kingi:10.78547273171):9.4156990596):0.8651327236,(((((Phaeochroa_cuvierii:13.02101988,(Hylocharis_cyanus:9.2829882793,Amazilia_tzacatl:9.2829882789):3.7380315992):1.932367289,Eupherusa_eximia:14.953387165999999):0.9912880788,Campylopterus_hemileucurus:15.9446752453):0.1774863441,(Chlorostilbon_lucidus:4.004002473,Chlorostilbon_canivetii:4.00400247312):12.1181591173):2.764133667,((((Lampornis_clemenciae:7.403061721,(((Lampornis_calolaemus:0.1263585694,Lampornis_castaneoventris:0.1263585694):3.992576314,Lampornis_sybillae:4.1189348834):1.986281032,Lampornis_amethystinus:6.105215915):1.297845806):5.388876097,Lampornis_hemileucus:12.791937815):2.645762128,(Heliomaster_longirostris:6.823888278,Heliomaster_constantii:6.823888278):8.613811668):1.316808427,(((Calypte_anna:3.201511741,Calypte_costae:3.201511741):0.4144273962,(Stellula_calliope:1.5111959307,Selasphorus_sasin:1.5111959309):2.1047432066000002):3.009254676,(Archilochus_alexandri:1.668683205,Archilochus_colubris:1.668683205):4.956510608):10.12931456):2.131786884):2.1800092581):3.844307138,((Heliothryx_barroti:22.110667475,Anthracothorax_viridis:22.110667479099998):0.8877374709,Colibri_thalassinus:22.998404949999998):1.912206702):1.8163061164):38.83399823,((((((Aeronautes_saxatalis:31.853100169999998,(Tachymarptis_melba:19.176719907,((Apus_apus:8.861192538,Apus_affinis:8.861192538000001):4.883503203,Apus_pacificus:13.74469574):5.43202416427):12.676380265):5.670626418,(Collocalia_amelis:29.4424580443,Collocalia_esculenta:29.442458049):8.081268542):4.718349332,Hirundapus_caudacutus:42.242075912000004):1.630433119,Chaetura_pelagica:43.872509038):13.37207205,Cypseloides_niger:57.244581093):3.068725147,Hemiprocne_mystacea:60.313306239999996):5.24760976):11.433769903):1.538173619,(Eurostopodus_mystacalis:61.821293336000004,((((Caprimulgus_europaeus:14.0723696563,Caprimulgus_macrurus:14.072369656):15.9736132626,(Chordeiles_acutipennis:17.484095381,Chordeiles_minor:17.48409538):12.561887532):2.043414677,(Phalaenoptilus_nuttallii:16.32450361,(Caprimulgus_carolinensis:12.960266747999999,Caprimulgus_vociferus:12.9602667485):3.364236859):15.764893986):0.06149542471,(Lurocalis_semitorquatus:25.9446573516,(Nyctidromus_albicollis:22.061793851,Caprimulgus_longirostris:22.0617938517):3.882863504):6.206235666):29.670400318000002):16.71156618):7.893349800999999):0.1388144181):10.46638104):1.956236327);
	TREE tree_3461 = (((((((Nothoprocta_perdicaria:27.027139851300003,(Nothoprocta_cinerascens:1.581960905,Nothoprocta_ornata:1.5819609044999998):25.44517895):2.142039635,Rhynchotus_rufescens:29.169179484):5.058177262,Nothura_maculosa:34.227356744999994):29.75892364,Eudromia_elegans:63.98628039):4.19277862,(Crypturellus_undulatus:40.347968843000004,Crypturellus_tataupa:40.34796884):27.831090169):6.529023187,(Struthio_camelus:54.03571189,(Rhea_pennata:3.71249862,Rhea_americana:3.71249862):50.323213273):20.67237031):20.71130631,((((((((Oreortyx_pictus:12.36882735,(Colinus_virginianus:6.121104792040001,Callipepla_californica:6.1211047913):6.247722555):3.876351499,Cyrtonyx_montezumae:16.245178845):10.335934474,((((Pavo_cristatus:14.981653212000001,(Francolinus_africanus:10.809197425899999,((Gallus_lafayetii:2.337379665,Gallus_gallus:2.3373796645000002):0.4341479083,Gallus_sonneratii:2.771527573):8.037669853):4.1724557843):0.9398914252,Polyplectron_napoleonis:15.921544636570001):0.8901592994,(((Francolinus_swainsonii:13.1372801479,(Tetraogallus_himalayensis:1.046899234,Tetraogallus_altaicus:1.046899234):12.09038091408):0.04370997863,Alectoris_chukar:13.180990125900001):0.6275400202,((Coturnix_chinensis:5.32682631,Coturnix_ypsilophora:5.326826311):5.889269787,(Coturnix_pectoralis:5.56407698,(Coturnix_coturnix:0.3600521724,Coturnix_japonica:0.3600521724):5.2040248082):5.652019117):2.592434049):3.003173789):0.09372948929,((((Meleagris_gallopavo:4.600440474,Meleagris_ocellata:4.600440474):8.434351323,((((((Tetrao_tetrix:1.465353135,Tetrao_mlokosiewiczi:1.465353135):2.410360719,Tetrao_urogallus:3.875713853):0.9653090768,Dendragapus_canadensis:4.84102293):0.9966558886,(((Tympanuchus_phasianellus:0.1320730973,Tympanuchus_cupido:0.1320730973):2.8006957858400003,Dendragapus_fuliginosus:2.9327688832999996):1.4366750114,Centrocercus_minimus:4.3694438947):1.468234924):0.04175779051,(Lagopus_muta:3.376192836,Lagopus_lagopus:3.376192836):2.503243773):3.564481245,(Bonasa_umbellus:9.367047959,Bonasa_bonasia:9.367047958):0.0768698955):3.590873942):1.076260746,(((((((Crossoptilon_crossoptilon:1.156632474,Crossoptilon_auritum:1.15663247367):4.242966779,((Lophura_nycthemera:2.3546746493999997,Lophura_edwardsi:2.3546746489999997):1.099172474,Lophura_ignita:3.4538471233):1.9457521294):0.9234200047,(Chrysolophus_pictus:1.145700223,Chrysolophus_amherstiae:1.145700223):5.177319034):0.2957135015,Phasianus_colchicus:6.618732759):1.463609811,((Syrmaticus_humiae:0.1108949686,Syrmaticus_ellioti:0.1108949686):1.785312077,Syrmaticus_mikado:1.896207046):6.186135523200001):4.760219487,(Perdix_perdix:1.31803845,Perdix_dauurica:1.31803845):11.5245236046):0.6198377606,Pucrasia_macrolopha:13.462399817):0.648652725):0.3161194365,(((Tragopan_temminckii:1.97061165,Tragopan_caboti:1.97061164955):2.491449035,Tragopan_satyra:4.462060685):8.774474557,Lophophorus_impejanus:13.236535242):1.190636737):2.4782614451000002):9.675679895):2.039604654,(Numida_meleagris:19.80138169,Acryllium_vulturinum:19.801381691000003):8.819336279):24.88760377,Crax_rubra:53.508321747205):3.431888605,((Leipoa_ocellata:31.940861,Alectura_lathami:31.940861002):4.482440902,(Megapodius_eremita:9.000473824,Megapodius_freycinet:9.0004738239):27.422828079000002):20.51690844):16.3623304,((Anseranas_semipalmata:61.8406313,(((((((((Anser_fabalis:0.7473564345,Anser_albifrons:0.7473564345):0.4723123571,(Anser_indicus:1.116733178,(Anser_erythropus:0.07556755007,Anser_anser:0.07556755007):1.04116562804):0.1029356134):0.3976215684,((Chen_rossii:0.4935556381,Chen_caerulescens:0.4935556381):0.7797040044,Chen_canagica:1.273259642):0.3440307175):6.151052448,((Branta_ruficollis:3.684313907,((Branta_sandvicensis:1.093546192,Branta_canadensis:1.093546192):0.1043455077,(Branta_leucopsis:0.1997166094,Branta_hutchinsii:0.1997166094):0.9981750903):2.486422208):0.2785471702,Branta_bernicla:3.962861078):3.805481731):2.391520787,((Cygnus_buccinator:1.938180114,Cygnus_columbianus:1.9381801135):3.297877441,(Cygnus_atratus:3.624488775,Cygnus_olor:3.624488775):1.611568779):4.923806041):1.38245407,Cereopsis_novaehollandiae:11.542317665999999):2.121755676,Malacorhynchus_membranaceus:13.66407334):3.955034869,(((((((((Somateria_spectabilis:0.4049086638,Somateria_mollissima:0.4049086638):0.5623165477,Somateria_fischeri:0.9672252115):3.446328535,Polysticta_stelleri:4.413553747):2.693298721,(Histrionicus_histrionicus:6.771048084,Clangula_hyemalis:6.771048084):0.3358043837):0.3882913916,(((Mergellus_albellus:4.482269759,(Lophodytes_cucullatus:3.949251961,(Mergus_merganser:0.7624965244,Mergus_serrator:0.7624965244):3.1867554364):0.5330177983):1.537852822,((Bucephala_islandica:0.8574785308,Bucephala_clangula:0.8574785308):2.707175836,Bucephala_albeola:3.564654367):2.455468214):0.9170635905,((Melanitta_fusca:2.676898845,Melanitta_perspicillata:2.676898845):2.98193338,Melanitta_nigra:5.658832225):1.278353946):0.5579576882):1.035152042,(((((Cyanochen_cyanoptera:3.770802949,Pteronetta_hartlaubii:3.770802949):1.371740056,Marmaronetta_angustirostris:5.142543004):1.056755365,(((Aythya_nyroca:0.6024804096,Aythya_australis:0.6024804096):1.39857748846,((Aythya_fuligula:0.9821015366,(Aythya_affinis:0.4723283467,Aythya_marila:0.4723283467):0.5097731899):0.7184936229,((Aythya_collaris:0.5416987403,Aythya_americana:0.5416987403):0.58813304911,Aythya_valisineria:1.1298317894):0.5707633701):0.30046273849):0.4754770024,Netta_rufina:2.4765349004):3.722763469):2.079071187,((Cairina_moschata:5.795205164,(Aix_sponsa:3.869941746,Aix_galericulata:3.869941746):1.925263419):1.435132403,(Alopochen_aegyptiaca:4.754108179,((Tadorna_tadorna:2.196903503,(Tadorna_tadornoides:1.037754526,Tadorna_ferruginea:1.0377545261):1.1591489765099998):2.515433502,Tadorna_radjah:4.712337005):0.04177117438):2.4762293883):1.048031989):0.03543684484,(Sarkidiornis_melanotos:7.415374038,Chenonetta_jubata:7.4153740379999995):0.8984323632):0.21648950037999998):0.6898835444,((((((Anas_castanea:2.4084736757400003,Anas_capensis:2.408473675):0.1465489329,((Anas_bahamensis:1.171360018,Anas_acuta:1.1713600183000001):0.1612878102,Anas_gibberifrons:1.3326478282):1.22237478):0.262575078,Anas_crecca:2.817597687):0.06925547034,(Anas_undulata:0.5658335055,((Anas_superciliosa:0.4002183267,Anas_rubripes:0.40021832664999996):0.0621920799,Anas_platyrhynchos:0.46241040651):0.103423098957):2.3210196512000003):0.9459360497,((Anas_strepera:0.5528703064,Anas_falcata:0.5528703064):1.340769222,Anas_americana:1.8936395288):1.939149678):0.9583770814,(Anas_querquedula:2.978770505,((Anas_clypeata:0.1315702523,Anas_rhynchotis:0.1315702523):0.7754093181999999,(Anas_cyanoptera:0.09437998523,Anas_discors:0.09437998523):0.8125995853):2.0717909344):1.812395783):4.4290131577):2.516159427,Stictonetta_naevosa:11.73633887):4.713828207,(Plectropterus_gambensis:4.252950976,(Oxyura_jamaicensis:2.4476819922,Oxyura_leucocephala:2.4476819922999997):1.8052689843):12.197216102):1.16894113):10.16019789,((Dendrocygna_arborea:6.488295911,Dendrocygna_autumnalis:6.488295911):8.244890423,((Dendrocygna_eytoni:6.059119729,Dendrocygna_bicolor:6.05911973):1.54016815,(Dendrocygna_viduata:7.0494721,Dendrocygna_guttata:7.0494721):0.5498157797):7.13389845467):13.046119765):34.06132519):5.390223022,Chauna_torquata:67.23085431999999):6.071686431):19.88767835,(((((((Musophaga_rossae:57.294927108,Corythaeola_cristata:57.29492711):5.028298016,((Gavia_stellata:48.52856212,(Gavia_adamsii:5.507812411,Gavia_immer:5.507812411):43.020749703999996):13.70980738,(((((((((Halobaena_caerulea:20.17045122,(Pachyptila_turtur:6.142166989000001,Pachyptila_desolata:6.142166988900001):14.02828423):15.32537334,Lugensa_brevirostris:35.49582455):0.2918849024,(Pelecanoides_urinatrix:17.47103134,Pelecanoides_georgicus:17.47103134):18.316678117):4.304295425,((((((Pterodroma_ultima:8.60354971,Pterodroma_externa:8.60354971):1.16003884,Pterodroma_inexpectata:9.76358855):7.449457564,Pterodroma_hypoleuca:17.213046114):0.1389979135,Pterodroma_cookii:17.352044031000002):1.814054077,(Pterodroma_macroptera:2.029983205,Pterodroma_lessonii:2.029983205):17.1361149023):19.83522483,((((Procellaria_cinerea:6.172887051,Procellaria_aequinoctialis:6.1728870517):20.00659747,Bulweria_bulwerii:26.17948452):6.102302277,((((Puffinus_pacificus:6.897900644,Puffinus_bulleri:6.897900644):4.045512149,(Puffinus_tenuirostris:7.017191034,(Puffinus_griseus:6.516797419,((Puffinus_carneipes:0.5490648813,Puffinus_creatopus:0.5490648813):3.167856982,Puffinus_gravis:3.716921864):2.799875555):0.5003936151):3.92622176):8.980130632,(Puffinus_puffinus:6.974086584,Puffinus_lherminieri:6.9740865842):12.949456841):2.725733549,(Calonectris_diomedea:5.658472948,Calonectris_leucomelas:5.658472948):16.990804023):9.632509825):5.2099494,(((Thalassoica_antarctica:11.24197422,Pagodroma_nivea:11.24197422):3.222407355,((Fulmarus_glacialis:7.0773352,Fulmarus_glacialoides:7.0773352):3.447965731,Macronectes_giganteus:10.525300931):3.939080641):1.125081153,Daption_capense:15.58946272):21.90227348):1.509586737):1.090681944):14.75937953,((Diomedea_epomophora:15.4905679673,(Phoebastria_albatrus:6.200889363,(Phoebastria_immutabilis:2.601429901,Phoebastria_nigripes:2.601429901):3.599459462):9.289678603999999):7.860502,((((Thalassarche_cauta:1.097592253,Diomedea_exulans:1.09759225275):2.410756304,Thalassarche_salvini:3.5083485566999997):0.4531909538,Thalassarche_bulleri:3.96153951):4.558093761,Thalassarche_melanophrys:8.5196332714):14.831436696):31.50031445):1.353481581,(Oceanites_oceanicus:34.361471390000005,(Garrodia_nereis:19.5986838,Pelagodroma_marina:19.598683803):14.762787592):21.8433946):3.193235168,(((Oceanodroma_homochroa:21.318045214,Oceanodroma_leucorhoa:21.318045218):11.78851314,(Oceanodroma_tethys:26.341552973,Oceanodroma_furcata:26.34155297):6.765005387):3.460297297,Oceanodroma_castro:36.56685566):22.831245504):0.0005939869515,((((((Spheniscus_magellanicus:1.635876743,Spheniscus_demersus:1.635876743):1.32005278,Spheniscus_humboldti:2.955929522):9.294697003,Eudyptula_minor:12.25062653):1.709224549,Eudyptes_chrysocome:13.9598510746):5.90017158,Aptenodytes_patagonicus:19.860022657000002):2.001480221,(Pygoscelis_adeliae:14.82246419,Pygoscelis_antarcticus:14.822464193):7.039038683):37.53719227):2.558079314,((((((((Plegadis_chihi:4.028614695,Plegadis_falcinellus:4.028614695):37.790330204,Geronticus_eremita:41.818944898):4.246866656,(Threskiornis_aethiopicus:36.215511344,Platalea_ajaja:36.21551134):9.850300207):8.337928729,(Eudocimus_ruber:0.4143737615,Eudocimus_albus:0.4143737615):53.989366516):2.2401883502863,((((((Casmerodius_albus:11.05711288,Mesophoyx_intermedia:11.05711288):5.055284362,(((Ardea_pacifica:1.340072402,Ardea_purpurea:1.340072402):10.720228843000001,(Ardea_cinerea:1.508283748,Ardea_herodias:1.50828374838):10.552017498):2.339454578,Bubulcus_ibis:14.399755823):1.712641418):12.45691775,Butorides_virescens:28.569314992000002):0.8319162949,((Nyctanassa_violacea:23.94386209,Nycticorax_nycticorax:23.94386209):0.606905238,((Ardeola_bacchus:10.27823433,Ardeola_ralloides:10.2782343281):4.867309956,Ardeola_grayii:15.145544281):9.405223044):4.850463955):0.997953359,((Egretta_caerulea:10.28493406,(Egretta_tricolor:7.358220112,Egretta_rufescens:7.3582201112):2.926713945):3.207043411,(Egretta_thula:3.543004566,Egretta_garzetta:3.543004566):9.9489729):16.907207176199996):4.346129166,(((Ixobrychus_cinnamomeus:16.30720883,Ixobrychus_flavicollis:16.30720883):3.437188496,(Ixobrychus_sinensis:12.93159272,Ixobrychus_eurhythmus:12.93159272):6.812804602):6.92967753,(((Botaurus_lentiginosus:11.802086011,Botaurus_stellaris:11.802086011):3.387379936,Ixobrychus_exilis:15.18946595):5.168354456,Ixobrychus_minutus:20.3578204):6.316254452):8.071238956):21.898614824):2.097021523,(Pelecanus_occidentalis:28.081855959000002,Pelecanus_erythrorhynchos:28.08185596):30.6590941822708):0.3897257379,((Fregata_minor:18.84043498,Fregata_magnificens:18.840434979999998):35.89873093,(((Sula_sula:10.48087674,(Sula_leucogaster:5.215406414,Sula_dactylatra:5.2154064146):5.265470328):7.648949732,(Morus_bassanus:5.556531571,Morus_serrator:5.556531571):12.573294899):23.55810357,((Anhinga_anhinga:28.6379690035,Anhinga_melanogaster:28.637969004):3.035494314,((((Phalacrocorax_urile:2.179726473,Phalacrocorax_pelagicus:2.1797264732):4.85898734643,Phalacrocorax_penicillatus:7.03871382):1.9547606263,Phalacrocorax_carbo:8.993474447299999):1.554410387,(Phalacrocorax_auritus:2.183984697,Phalacrocorax_brasilianus:2.1839846972):8.3639001372):21.1255784836332):10.01446672):13.05123587):4.391509976):0.9219451834,(((Mycteria_ibis:6.862733022,Mycteria_leucocephala:6.862733022):4.568457867,Mycteria_americana:11.43119089):10.77149619,Ephippiorhynchus_senegalensis:22.20268707184):37.849933996000004):1.904153396):0.2815950337):0.08485562755):6.248503567,((((((Centropus_sinensis:10.985088794,Centropus_bengalensis:10.9850887934):41.9247679698,Carpococcyx_radiatus:52.9098567558):3.32486555,((Chrysococcyx_caprius:29.477548257000002,(Cuculus_canorus:10.742989458399999,Cuculus_optatus:10.7429894588):18.734558799000002):10.785983206,((Coccyzus_erythropthalmus:14.18850775,Coccyzus_americanus:14.188507751):1.3305622,Piaya_cayana:15.519069951):24.744461513999997):15.97119085):3.814475179,(Geococcyx_californianus:52.940872235,(Crotophaga_major:16.86637005,(Crotophaga_sulcirostris:10.49770208,Crotophaga_ani:10.49770208):6.368667963):36.074502187):7.108325257):0.0006004979799,(Tetrax_tetrax:28.4182236918,Ardeotis_kori:28.418223686399998):31.631574298):3.885962743,(((((Rallina_fasciata:23.0792714166,Porphyrio_porphyrio:23.079271418):8.901146033,Aramides_cajanea:31.9804174505):1.703675845,(((((Rallus_aquaticus:6.715235674,Rallus_limicola:6.7152356746):5.481351509,(Rallus_longirostris:1.782455556,Rallus_elegans:1.782455556):10.414131627):9.122469001,Crex_crex:21.3190561807):4.062776575,Amaurornis_phoenicurus:25.3818327586):6.36524637,((Gallicrex_cinerea:17.77530733,((Fulica_atra:3.558590201,Fulica_americana:3.558590202):8.992638314999999,Gallinula_chloropus:12.551228516):5.2240788144):7.975543437,(Porzana_carolina:13.47485831,Porzana_porzana:13.47485831):12.2759924581):5.996228361):1.937014166):13.50731973,Sarothrura_elegans:47.191413023):2.490140176,((Aramus_guarauna:25.46462882,(((Grus_canadensis:5.582049158,Grus_rubicunda:5.5820491579):0.2536651948,(Grus_americana:2.520812928,Grus_grus:2.5208129275):3.3149014250000004):10.7726123341,Balearica_regulorum:16.608326689000002):8.856302135):18.90499069,Psophia_crepitans:44.36961951000001):5.311933697):14.25420753):4.635967964):2.355392077,(((((((Podiceps_grisegena:8.983886766,Podiceps_auritus:8.983886766):1.247315003,Podiceps_cristatus:10.2312017688):1.97259103,Podiceps_nigricollis:12.203792799):2.07290485097,Aechmophorus_occidentalis:14.2766976458):2.672876538,Tachybaptus_dominicus:16.94957419):2.918330185,Podilymbus_podiceps:19.867904371):4.444606018,(Phoenicopterus_chilensis:11.360187873000001,Phoenicopterus_ruber:11.360187873):12.9523225144):46.614610381):1.444105381,((((Phaethon_rubricauda:22.26128165,Phaethon_lepturus:22.26128165):1.917528646,Phaethon_aethereus:24.1788103):45.24251376,Syrrhaptes_paradoxus:69.421324063):2.162885337,((((((Leptotila_rufaxilla:5.577741438,Leptotila_cassini:5.5777414389999995):9.12837708,Leptotila_verreauxi:14.706118518):11.69525835,((Geotrygon_costaricensis:17.726748755499997,Zenaida_macroura:17.7267487521):7.194446394,Geotrygon_montana:24.92119514741):1.480181722):4.411252081,((((Stigmatopelia_senegalensis:9.915116824,Stigmatopelia_chinensis:9.915116824):10.162770412,((Streptopelia_orientalis:3.490291478,Streptopelia_turtur:3.4902914779999996):5.6655329833999994,(Streptopelia_decaocto:2.126742818,Streptopelia_roseogrisea:2.126742818):7.0290816430000005):10.922062776):0.2484504869,((Columba_guinea:10.506125341,(Columba_livia:1.44569663,Columba_rupestris:1.44569663):9.060428711):3.4189747894,Columba_palumbus:13.925100131300002):6.40123759423):4.4905813718,Patagioenas_fasciata:24.8169190937):5.995709856):5.147035553,((((Ducula_bicolor:26.511254721,Ptilinopus_magnificus:26.5112547205):4.689005185,(Treron_vernans:11.574642088,Treron_calvus:11.574642089):19.6256178198):1.7774296409000003,Caloenas_nicobarica:32.97768954525):1.628156074,Geopelia_striata:34.6058456199):1.353818884):1.283329745,(Columbina_picui:10.902999864,((Columbina_minuta:1.191726064,Columbina_talpacoti:1.191726064):2.805896264,Columbina_passerina:3.997622327):6.905377537):26.339994388999997):34.341215144):0.7870167591):2.879636157,(Eurypyga_helias:75.0001017,(((((((Nyctidromus_albicollis:17.894649334,Caprimulgus_longirostris:17.8946493323):4.061613478,Lurocalis_semitorquatus:21.9562628097):8.692714922,(Phalaenoptilus_nuttallii:13.82139761,(Caprimulgus_vociferus:12.815252655,Caprimulgus_carolinensis:12.8152526563):1.006144953):16.827580121):1.853635189,((Caprimulgus_macrurus:14.904069776,Caprimulgus_europaeus:14.904069775499998):16.627793391,(Chordeiles_minor:15.47038637,Chordeiles_acutipennis:15.470386365000001):16.061476803):0.9707497519):19.9198695829,Eurostopodus_mystacalis:52.4224825):9.78121973,Podargus_strigoides:62.20370222):4.661329078,(((((Phaethornis_longuemareus:9.5749137052,((Phaethornis_malaris:5.6712910789999995,Phaethornis_guy:5.6712910779):1.549374662,Phaethornis_longirostris:7.2206657406):2.354247965):7.046418301,(Glaucis_aeneus:9.850565137,Threnetes_ruckeri:9.850565137):6.770766869):5.029168661,Eutoxeres_aquila:21.65050067):2.708794363,(((Eriocnemis_glaucopoides:17.745864751499997,(Adelomyia_melanogenys:9.529059796,Aglaiocercus_kingi:9.529059796):8.2168049549):0.8335165378,(((((Phaeochroa_cuvierii:11.53233559,(Amazilia_tzacatl:8.3912042759,Hylocharis_cyanus:8.3912042769):3.141131315):1.353474297,Eupherusa_eximia:12.8858098872):1.126160076,Campylopterus_hemileucurus:14.011969964):0.4010627004,(Chlorostilbon_canivetii:4.2431026926,Chlorostilbon_lucidus:4.24310269298):10.169929971499998):1.775874993,((((Lampornis_clemenciae:6.232224407,((Lampornis_sybillae:3.810691422,(Lampornis_calolaemus:0.3353407079,Lampornis_castaneoventris:0.3353407079):3.4753507149000002):1.52830515,Lampornis_amethystinus:5.338996573):0.893227834):6.386360023,Lampornis_hemileucus:12.61858443159):1.239067615,(Heliomaster_longirostris:5.023562657,Heliomaster_constantii:5.023562657):8.8340893879):0.9421396179,(((Calypte_anna:2.054393167,Calypte_costae:2.054393167):0.7293059472,(Selasphorus_sasin:0.9823293225,Stellula_calliope:0.9823293225):1.8013697915):4.1594692435,(Archilochus_alexandri:1.165052109,Archilochus_colubris:1.165052109):5.778116248099999):7.856623305):1.389115995):2.3904736314):3.500696106,((Heliothryx_barroti:20.701800906000003,Anthracothorax_viridis:20.701800906000003):0.757773097,Colibri_thalassinus:21.459574001700002):0.6205033928):2.2792176356):31.44156205,((((((Collocalia_amelis:24.848832429,Collocalia_esculenta:24.848832424):3.786354008,(Aeronautes_saxatalis:27.294606702,(Tachymarptis_melba:17.107576718,((Apus_pacificus:10.20894421,Apus_affinis:10.208944211999999):2.5807679197,Apus_apus:12.789712132):4.31786459):10.187029978):1.340579735):1.090916132,Hirundapus_caudacutus:29.726102570000002):4.428961473,Chaetura_pelagica:34.155064038999996):7.694424225,Cypseloides_niger:41.849488264):8.243957437,Hemiprocne_mystacea:50.093445697):5.707411377):11.064174222):8.1350703934):0.250760613):1.089547284,((((((Glareola_nordmanni:0.3920743058,Glareola_pratincola:0.3920743058):21.9471689785,(((((Procelsterna_cerulea:2.1503520715,Gygis_alba:2.150352072):11.46941062,((Sterna_aleutica:5.964244921,(Sterna_fuscata:4.912667025,Sterna_anaethetus:4.912667025):1.051577895):5.064185871,((Sterna_albifrons:3.431608309,Sterna_antillarum:3.431608309):7.247982481,((Sterna_nilotica:5.268165604,Sterna_caspia:5.268165604):2.236829336,(((((Sterna_elegans:0.4724064588,Sterna_sandvicensis:0.4724064588):1.046368716,(Sterna_bergii:0.7744663388,Sterna_maxima:0.77446633876):0.7443088358):3.626087126,(((Sterna_paradisaea:0.8777420312,Sterna_vittata:0.8777420311999999):1.871637367,Sterna_hirundo:2.7493793980000003):0.1782427211,Sterna_dougallii:2.9276221191):2.217240182):0.3233667095,Sterna_forsteri:5.4682290103):0.79404158,(Chlidonias_hybrida:3.366725876,(Chlidonias_niger:1.827121185,Chlidonias_leucopterus:1.827121185):1.539604691):2.895544713915):1.2427243505):3.17459585):0.3488400009):2.591331903):2.442246503,(Anous_minutus:6.864890615,Anous_stolidus:6.864890615):9.197118582):0.120895763,(((((Pagophila_eburnea:3.579190773,Xema_sabini:3.579190773):1.147900475,Rissa_tridactyla:4.727091248):1.11962619,((Larus_ridibundus:2.8694167995399997,Larus_philadelphia:2.8694167999999998):1.314281834,((Larus_atricilla:0.6897698748,Larus_pipixcan:0.68976987488):2.8209397186,((((Larus_occidentalis:0.6971935013,(((Larus_argentatus:0.1662674091,Larus_hyperboreus:0.1662674091):0.337449063,Larus_marinus:0.503716472):0.1172398543,((Larus_dominicanus:0.3247096385,Larus_fuscus:0.3247096385):0.03322018491,((((Larus_glaucoides:0.0285270277,Larus_thayeri:0.0285270277):0.1735421457,Larus_schistisagus:0.2020691734):0.008696201905,Larus_glaucescens:0.2107653753):0.06005479742,Larus_californicus:0.2708201727):0.08710965065):0.263026503):0.07623717499):0.5821583706,(Larus_heermanni:1.04534296,Larus_delawarensis:1.0453429597000001):0.2340089121):0.144900679,Larus_canus:1.4242525513000002):0.8582315479,Larus_crassirostris:2.2824840988):1.2282254947):0.67298904):1.6630188036):1.037465472,Rhodostethia_rosea:6.884182909):7.941621873,Rynchops_niger:14.825804782999999):1.357100177):1.269687818,(((((Synthliboramphus_antiquus:2.323071821,Synthliboramphus_wumizusume:2.323071821):10.008657116999998,((Uria_aalge:3.358642835,Uria_lomvia:3.358642835):5.383338201,(Alca_torda:7.522483487,Alle_alle:7.522483487):1.219497549):3.5897479018):0.1042878593,Cepphus_grylle:12.436016797):1.718453537,(Aethia_cristatella:13.1914873934,Fratercula_arctica:13.191487394):0.9629829402):2.106597981,((Catharacta_maccormicki:1.1601953365,Stercorarius_pomarinus:1.1601953364):5.197791368,(Stercorarius_longicaudus:3.997208086,Stercorarius_parasiticus:3.9972080851999996):2.360778619):9.90308161):1.191524463):4.886650508):23.10905424,Turnix_sylvaticus:45.448297526):13.43722384,((((Jacana_spinosa:1.52768022,Jacana_jacana:1.52768022):39.969284523,Rostratula_benghalensis:41.496964750000004):4.877264153,Thinocorus_orbignyianus:46.374228894):12.44628156,((Bartramia_longicauda:32.41051268,((Numenius_americanus:7.241359867,Numenius_arquata:7.24135986684):7.8250898021,Numenius_phaeopus:15.06644967):17.34406301):12.44496119,(((((Xenus_cinereus:29.19492411,Phalaropus_fulicarius:29.194924116000003):1.939533753,((((Tringa_flavipes:13.55590139,Heteroscelus_brevipes:13.555901385999999):2.328938154,((((Tringa_totanus:11.62155756,Tringa_glareola:11.62155756):1.792610927,Tringa_stagnatilis:13.41416848):1.882426443,Catoptrophorus_semipalmatus:15.296594926980001):0.1495123264,(Tringa_erythropus:11.93000154,(Tringa_melanoleuca:9.801353639,Tringa_nebularia:9.801353639):2.128647899):3.516105716):0.4387322858):3.044419569,(Tringa_ochropus:15.69763333,Tringa_solitaria:15.69763333):3.231625777):10.42956033,Actitis_hypoleucos:29.35881944):1.775638428):2.765241057,(((Scolopax_minor:12.446864197,Scolopax_rusticola:12.4468641917):11.22851228,((Gallinago_media:7.709505672,Gallinago_stenura:7.709505672700001):5.101875921,Gallinago_gallinago:12.8113815932):10.863994878):4.337833735,Limnodromus_griseus:28.013210207):5.886488714):0.4495896052,(((Calidris_canutus:12.41468952,(Calidris_acuminata:10.699269,Calidris_tenuirostris:10.699269):1.715420518):6.419151795,((Limicola_falcinellus:14.64460688,Philomachus_pugnax:14.64460688):3.570005709,((((((Calidris_alba:6.714983902,(Calidris_minutilla:4.445456896,Calidris_fuscicollis:4.445456896):2.269527006):6.005838489,(Calidris_melanotos:11.86959601,((Calidris_pusilla:0.9978728172,Calidris_ruficollis:0.9978728172):3.443870938,Calidris_mauri:4.441743755):7.427852256):0.8512263797):0.2021881207,(Calidris_alpina:10.07351949,Calidris_maritima:10.07351949):2.849491022):1.910077871,(Calidris_himantopus:8.035477539,Calidris_minuta:8.035477539):6.797610843):2.152482611,((Calidris_subminuta:11.7867876,Calidris_temminckii:11.7867876):5.140374805,(Calidris_bairdii:6.67829298,Tryngites_subruficollis:6.67829298):10.24886942):0.05840858928):0.3559164668,Calidris_ferruginea:17.34148746):0.8731251235):0.6192287277):9.615466362,Arenaria_interpres:28.449307674000003):5.899980852):3.558680746,((Limosa_limosa:12.85949538,(Limosa_fedoa:9.123647449,Limosa_haemastica:9.123647449):3.735847935):2.72228981,Limosa_lapponica:15.58178519):22.326184075):6.947504592):13.9650366):0.06501090836):7.478759901,((Chionis_albus:58.765841761,((Burhinus_capensis:14.2760988,Burhinus_oedicnemus:14.276098799):23.539867753,Burhinus_bistriatus:37.815966550000006):20.949875212000002):4.006258297,((Pluvialis_squatarola:7.047057298,(Pluvialis_dominica:4.587912674,Pluvialis_apricaria:4.587912673):2.459144625):40.15578571,((((Charadrius_alexandrinus:15.710420217,(Charadrius_wilsonia:11.976367630999999,(Charadrius_leschenaultii:0.890361749,Charadrius_mongolus:0.890361749):11.086005882):3.7340525875):21.100488636900003,(Vanellus_chilensis:19.638023486100003,(Vanellus_vanellus:0.729758769,Vanellus_indicus:0.7297587689999999):18.908264715):17.172885374):2.459534859,(((((Charadrius_hiaticula:11.11783797,Charadrius_vociferus:11.11783797):0.8618540625,Charadrius_semipalmatus:11.97969203):2.283152282,Charadrius_melodus:14.26284431):7.466470851,Charadrius_dubius:21.729315155):9.351977307,Eudromias_morinellus:31.08129247):8.189151247):5.2242139927,((Haematopus_palliatus:18.7850381795,Haematopus_ostralegus:18.785038178199997):11.2186391,((Recurvirostra_avosetta:2.855071359,Recurvirostra_americana:2.8550713583):18.905831617,Himantopus_himantopus:21.760902972860002):8.242774303):14.490980429):2.708185303):15.569257047999999):3.592181208):9.905664612,((((Sarcoramphus_papa:53.62744713,((Coragyps_atratus:14.64686439,Gymnogyps_californianus:14.64686439):23.2185971,(Cathartes_aura:15.55427794,Cathartes_burrovianus:15.554277938):22.31118355):15.761985644):18.64260865,((((((((((Circus_aeruginosus:11.1410115188,Circus_cyaneus:11.141011518500001):10.95402573,Circus_pygargus:22.095037249999997):0.5327655164,(Accipiter_cooperii:14.799314766999998,Accipiter_gentilis:14.7993147668):7.828487998):0.8630235353,(Accipiter_nisus:3.551574922,Accipiter_striatus:3.5515749219000003):19.93925138):4.220705926,(((Haliastur_indus:12.337104505,Milvus_migrans:12.337104504):6.475534198,(((Haliaeetus_leucocephalus:2.196445728,Haliaeetus_albicilla:2.196445728):5.499561569,Haliaeetus_pelagicus:7.6960072968):4.876739325,Haliaeetus_leucogaster:12.572746620399998):6.239892081800001):2.710838615,(Ictinia_mississippiensis:15.905570839,(Parabuteo_unicinctus:11.7539183137,(((((((Buteo_regalis:1.894618361,Buteo_lagopus:1.894618361):0.8243192733,Buteo_buteo:2.7189376342):0.88488304854,Buteo_swainsoni:3.6038206821000003):0.5607183495,Buteo_jamaicensis:4.164539032):1.120291031,Buteo_platypterus:5.284830063):0.7253665885,Buteo_lineatus:6.010196651999999):1.616308066,Buteo_nitidus:7.6265047181000005):4.1274135953):4.151652524399999):5.6179064797):6.1880549072):1.600775201,((Aquila_chrysaetos:7.209207403100001,Aquila_audax:7.2092074022):12.3564045518,Nisaetus_cirrhatus:19.565611955):9.7466954716):1.765173444,Spilornis_cheela:31.077480871360002):10.59641093,(Pernis_apivorus:27.160966302000002,Aviceda_jerdoni:27.160966306640002):14.512925497000001):12.49191756,(Elanus_caeruleus:3.179349933,Elanus_axillaris:3.179349933):50.98645943):2.852698404,Pandion_haliaetus:57.01850776):15.251548022):1.309145203,(((((((((Otus_flammeolus:20.802645276200003,Megascops_asio:20.8026452724):9.932717244,((((Strix_varia:10.798075343999999,Strix_occidentalis:10.798075344):8.061730362,(((Strix_aluco:7.65341708,Strix_uralensis:7.6534170805):1.101767316,Strix_nebulosa:8.755184396):2.789026905,Strix_nigrolineata:11.5442113003):7.3155944053):6.140154298,Pulsatrix_perspicillata:24.999960004000002):3.037624148,(((Bubo_scandiaca:9.24255037081,Bubo_virginianus:9.242550371):2.349035984,Bubo_bubo:11.59158635367):6.316461528,Ketupa_ketupu:17.908047883000002):10.12953627208):2.6977783641):2.119158315,(Asio_otus:13.408340089500001,Asio_flammeus:13.4083400891):19.446180739):1.625522228,Otus_scops:34.480043058):8.47365217,((((Surnia_ulula:26.55119226,((Glaucidium_gnoma:7.871869165,Glaucidium_minutissimum:7.871869165):3.50236243,Glaucidium_brasilianum:11.3742315955):15.1769606674):5.30989484,(Athene_noctua:18.87380359,Athene_cunicularia:18.873803588):12.987283515000001):3.48709602,(Aegolius_funereus:19.88956247,Aegolius_acadicus:19.889562474999998):15.45862065):1.624013537,Micrathene_whitneyi:36.97219666):5.98149857):5.103426787,Ninox_scutulata:48.057122015):14.66707938,Tyto_alba:62.724201398):9.815966862,((Pharomachrus_mocinno:27.315017156000003,((((Trogon_curucui:6.229993653,Trogon_violaceus:6.22999365324):5.497019894,Trogon_viridis:11.7270135469):3.30624112,Trogon_melanurus:15.033254667000001):3.649540459,(Trogon_elegans:12.48851473,(Trogon_personatus:9.961250937,Trogon_collaris:9.961250936999999):2.5272637959):6.194280392):8.632222032400001):43.23860018,(((((Merops_pusillus:8.581005612699999,(Merops_nubicus:6.3293380208,Merops_apiaster:6.3293380204):2.2516675919):30.885582903,Nyctyornis_amictus:39.46658851):18.08541616,(((((((Megaceryle_torquata:4.628627469,Megaceryle_alcyon:4.628627469):17.213284747,(Chloroceryle_amazona:11.71130119,Chloroceryle_americana:11.71130119):10.130611025):11.56564989,(((Dacelo_gaudichaud:2.068681994,Dacelo_novaeguineae:2.0686819939):14.467513279,((Todiramphus_tutus:2.4647836656999997,Todiramphus_chloris:2.464783666):10.188252401869999,Actenoides_concretus:12.6530360678):3.8831592061999998):2.475223199,Pelargopsis_capensis:19.011418471000002):14.396143634):4.390914478,(Alcedo_atthis:12.399115242,Ceyx_lepidus:12.399115242899999):25.399361337000002):9.118227267,Momotus_momota:46.916703842000004):3.234067203,Todus_mexicanus:50.15077105):7.15448578,(Coracias_benghalensis:15.27970082,(Coracias_garrulus:2.421256211,Coracias_caudatus:2.4212562114000002):12.858444608300001):42.025556019999996):0.2467478491):9.704463764,(((Tricholaema_leucomelas:26.6243438544,((Pteroglossus_torquatus:10.6168950337,Aulacorhynchus_prasinus:10.6168950325):1.593750483,Ramphastos_ambiguus:12.2106455158):14.413698334700001):4.830663287,((((((Colaptes_auratus:5.527841703,Colaptes_rubiginosus:5.52784170311):4.096196975,((Dryocopus_pileatus:3.232140328,Dryocopus_lineatus:3.2321403279100003):3.637663428,Dryocopus_martius:6.869803755):2.7542349225000002):1.0586493388,(Picus_mineaceus:9.682490803,(Picus_viridis:3.4086460612,Picus_canus:3.4086460616):6.273844741):1.0001972137):3.428391373,Campephilus_guatemalensis:14.1110793904):2.140215239,((Picoides_arcticus:13.154752323,(Dendrocopos_leucotos:9.9079454824,Picoides_pubescens:9.907945481999999):3.2468068402999997):1.922237334,(Sphyrapicus_varius:13.135999950999999,((Melanerpes_erythrocephalus:10.523982045,Melanerpes_formicivorus:10.52398204511):1.061692035,((Melanerpes_rubricapillus:0.02651584067,Melanerpes_pucherani:0.02651584067):7.055049566,Melanerpes_carolinus:7.0815654056):4.504108674):1.5503258711999999):1.940989705):1.174304972):9.310767759,Jynx_torquilla:25.562062386):5.8929447527):31.47283739,Malacoptila_panamensis:62.9278445311):4.328623914):1.487142063,((Phoeniculus_purpureus:26.629268108999998,Rhinopomastus_cyanomelas:26.629268103):0.000266295344,Upupa_epops:26.6295344):42.11407611):1.810006837):1.9865509176999998):0.6199354105,((Colius_colius:27.17719329,Colius_striatus:27.17719329):21.506672677999997,Urocolius_indicus:48.68386596):24.47623771):0.4190973142):1.164277221,((((((((((Falco_rusticolus:4.7414033972,Falco_peregrinus:4.741403397):2.888757852,Falco_mexicanus:7.630161249):0.5558415656,(Falco_novaeseelandiae:6.423126508,Falco_femoralis:6.423126508):1.76287630682):2.390852921,(Falco_vespertinus:10.17064274,(Falco_longipennis:5.562972302,Falco_subbuteo:5.5629723024):4.6076704375999995):0.4062129965):0.923068426,(Falco_sparverius:10.35240832,Falco_columbarius:10.352408320999999):1.147515842):3.285958537,((Falco_tinnunculus:0.6466301945,Falco_cenchroides:0.6466301945):9.212737824200001,Falco_naumanni:9.859368019000001):4.9265146810000005):19.074704252000004,(Caracara_cheriway:12.579652131,Milvago_chimachima:12.57965213105):21.280934823):8.182951629,Micrastur_semitorquatus:42.043538573):31.42118171,(((((Psittacus_erithacus:11.68619542,Poicephalus_meyeri:11.686195416899999):22.1786043,(Brotogeris_jugularis:7.946468406999999,Brotogeris_versicolurus:7.9464684067):25.918331312299998):0.7949075903,(((Alisterus_scapularis:22.290723974000002,(Psittacula_krameri:9.907468686,Psittacula_alexandri:9.907468686000001):12.383255284899999):1.207441751,Micropsitta_finschii:23.4981657226):4.568572843,(Platycercus_elegans:27.9216225159,(((((Lorius_lory:5.817875869122,Lorius_garrulus:5.817875869):1.99403126,(((Chalcopsitta_sintillata:1.508720123,Chalcopsitta_duivenbodei:1.508720123):4.9657164064,Psitteuteles_goldiei:6.474436528):0.9340965572,((Eos_squamata:2.03894156,Eos_reticulata:2.0389415603):2.40485408355,Trichoglossus_haematodus:4.4437956434):2.9647374421999997):0.4033740436):2.18853147,Neopsittacus_musschenbroekii:10.000438599):3.621418962,(Vini_peruviana:10.525785670600001,Charmosyna_papou:10.5257856712):3.09607189):4.8210076605,Melopsittacus_undulatus:18.4428652255):9.4787572953):0.145116048):6.592968745):23.707827317,Nestor_notabilis:58.367534614):14.54552444,((((((((((Tityra_semifasciata:5.678568335,Tityra_cayana:5.678568335):10.27248152,Tityra_inquisitor:15.95104986):6.213459742,(Pachyramphus_polychopterus:18.718144068,(Pachyramphus_validus:6.190109721,(Pachyramphus_aglaiae:2.04847381,Pachyramphus_homochrous:2.0484738093):4.1416359109):12.528034346):3.4463655319999997):7.330512712,Schiffornis_turdina:29.49502231):7.420770592,((Terenotriccus_erythrurus:14.76127759,Myiobius_atricaudus:14.761277586999999):13.41234164,Onychorhynchus_coronatus:28.173619232100002):8.742173675):1.3912881,((Platyrinchus_mystaceus:34.138457814999995,(((((Elaenia_frantzii:10.99721697674,Elaenia_flavogaster:10.997216977):10.571159134,Myiopagis_viridicata:21.5683761093):0.395087319,Capsiempis_flaveola:21.963463428):0.8974850807,(Camptostoma_obsoletum:21.4371949516,Zimmerius_vilissimus:21.437194955499997):1.4237535585):2.951724194,(((((Mitrephanes_phaeocercus:10.281983214,(Sayornis_nigricans:1.884749367,Sayornis_phoebe:1.884749367):8.3972338474):1.120856109,(((Contopus_fumigatus:6.713685912000001,Contopus_cooperi:6.713685911100001):1.065720748,(Contopus_virens:4.960704326,Contopus_sordidulus:4.960704326):2.8187023339):2.473981169,(Empidonax_virescens:10.11822689,((Empidonax_flaviventris:5.185626313,Empidonax_flavescens:5.185626312799999):4.305839932,(Empidonax_minimus:8.70158137643,Empidonax_traillii:8.7015813767):0.7898848689):0.6267606417):0.135160942):1.149451494):5.9858229202,Myiophobus_fasciatus:17.3886622402):3.1639782800000003,Fluvicola_pica:20.5526405217):2.256171532,(((Rhytipterna_holerythra:8.2607427561,(Myiarchus_tuberculifer:6.309136058,Myiarchus_crinitus:6.30913605824):1.9516066986):9.3896804451,Attila_spadiceus:17.6504232013):0.2228580875,(Legatus_leucophaius:17.12580067,((((Myiodynastes_hemichrysus:4.880252437,Myiodynastes_maculatus:4.880252436):5.747823036300001,(((Tyrannus_melancholicus:2.212529393,Tyrannus_savana:2.2125293924900005):3.6965485908,Tyrannus_tyrannus:5.9090779828999995):1.515493669,Tyrannus_verticalis:7.424571652999999):3.2035038206):3.45572804,(Myiozetetes_similis:4.117487049,Myiozetetes_cayanensis:4.117487049):9.966316464):0.961055948,Pitangus_sulphuratus:15.044859462):2.080941205):0.747480622):4.9355307680000005):3.003860648):8.325785113):1.625080974,(((Todirostrum_cinereum:17.611010848,Oncostoma_cinereigulare:17.61101084802):8.802866118599999,(Tolmomyias_sulphurescens:18.491151969999997,(Rhynchocyclus_brevirostris:1.266832847,Rhynchocyclus_olivaceus:1.266832847):17.224319129):7.922724993999999):1.395618068,((Mionectes_olivaceus:9.714621579000001,Mionectes_oleagineus:9.71462157839):15.97060387,Leptopogon_superciliaris:25.6852254556):2.1242695816):7.954043758000001):2.5435422113):1.387805587,(((Pipra_mentalis:9.7756457678,Manacus_vitellinus:9.7756457682):0.2333870004,Lepidothrix_coronata:10.009032769000001):5.251371777,Xenopipo_holochlora:15.2604045454):24.434482044999996):10.99116808,((Thamnistes_anabatinus:19.201425346,(((Taraba_major:14.1128212641,(((Thamnophilus_doliatus:4.966074480800001,Thamnophilus_ruficapillus:4.966074481):4.137578106,Thamnophilus_punctatus:9.1036525869):3.5735132255899997,Dysithamnus_mentalis:12.6771658123):1.4356554522):0.8787929449,((Cercomacra_tyrannina:13.399777349959999,Gymnopithys_leucaspis:13.399777349):0.8818137468,(Myrmeciza_exsul:12.987282097,Hylophylax_naevioides:12.987282092700001):1.2943090039):0.7100231126):0.7308271537,(Myrmotherula_schisticolor:13.9438860402,Myrmotherula_surinamensis:13.9438860403):1.778555323):3.4789839827):21.327006582,(((Xenops_rutilans:16.472852573,((Synallaxis_brachyura:13.884952945360002,Furnarius_rufus:13.884952946199999):0.6061163231,(Premnoplex_brunnescens:13.682560494,((Anabacerthia_variegaticeps:2.802142783,Anabacerthia_striaticollis:2.802142783):3.350758631,Syndactyla_subalaris:6.15290141445):7.5296590797):0.8085087753):1.9817833028):1.233400514,(((Sittasomus_griseicapillus:9.338432755,(Dendrocincla_homochroa:3.956828019,Dendrocincla_fuliginosa:3.956828019):5.3816047352):4.013364115,((Xiphorhynchus_guttatus:4.1166246956,Xiphorhynchus_erythropygius:4.116624696):3.4747605420999994,(Lepidocolaptes_angustirostris:2.94847725213,Lepidocolaptes_affinis:2.9484772519):4.6429079862):5.760411632):0.5320625448,Glyphorynchus_spirurus:13.88385941):3.822393671):1.656934443,Sclerurus_guatemalensis:19.36318753):21.165244399156002):10.15762275):7.974102788,Eurylaimus_ochromalus:58.660157463649995):4.820927811,(((((Chlamydera_maculata:10.22733512,Chlamydera_nuchalis:10.227335116999999):14.111409616060001,Ailuroedus_buccoides:24.338744734000002):19.218010145,(Climacteris_erythrops:3.184991214,Climacteris_melanurus:3.184991214):40.371763665):8.38449101,((Malurus_melanocephalus:9.9818831,Malurus_splendens:9.981883100000001):39.231747322699995,((((((((((((((Nucifraga_columbiana:3.484634504,Nucifraga_caryocatactes:3.484634504):6.323514426,(((Corvus_splendens:7.2637521135,Corvus_monedula:7.263752113):0.6749989576,((Corvus_corone:2.9047983437000005,Corvus_brachyrhynchos:2.9047983435999996):3.0248437525,((Corvus_corax:1.428296701,Corvus_cryptoleucus:1.4282967013999999):3.1066218203,Corvus_frugilegus:4.5349185218):1.3947235746):2.009108976):0.7627586044,Corvus_ossifragus:8.7015096759):1.106639255):2.400745599,Pica_pica:12.2088945291):0.19191347206999998,Garrulus_glandarius:12.400808001):1.737076942,(((Gymnorhinus_cyanocephalus:8.719859613,((Aphelocoma_coerulescens:2.757327315,Aphelocoma_californica:2.757327316):2.258457043,Aphelocoma_ultramarina:5.0157843585):3.704075254):1.060058393,Cyanocitta_cristata:9.779918006):1.848496319,Cyanocorax_yncas:11.628414324000001):2.509470619):0.6307548682,(Perisoreus_canadensis:9.200186543,Perisoreus_infaustus:9.200186543):5.568453268000001):1.3700626704999999,(Pyrrhocorax_pyrrhocorax:8.420167563,Pyrrhocorax_graculus:8.420167563):7.718534918):3.475291612,(((Lanius_senator:4.124827976,Lanius_minor:4.124827976000001):2.7332897877,Lanius_collurio:6.8581177636):0.8897735276,Lanius_excubitor:7.7478912913):11.8661028027):1.8205829301,Rhipidura_javanica:21.4345770243):0.9110308989,Dicrurus_adsimilis:22.345607922):0.2351894367,Oriolus_oriolus:22.580797361559995):0.4616497114,((((Vireo_griseus:4.028066470000001,Vireo_bellii:4.028066470200001):3.391982858,(Vireo_solitarius:3.3958703852000003,Vireo_flavifrons:3.3958703850000003):4.0241789424):1.378497902,((Vireo_olivaceus:1.3515192205,Vireo_altiloquus:1.3515192205):4.528104983,(Vireo_gilvus:3.577055918,Vireo_philadelphicus:3.577055918):2.3025682863):2.918923026):5.0387652592,Cyclarhis_gujanensis:13.837312492):9.20513459):10.045980541,Artamus_leucorynchus:33.08842762002):12.432645849,((((Panurus_biarmicus:29.59019589,((((Alauda_arvensis:7.7244568742,Galerida_cristata:7.7244568751):1.605371058,Lullula_arborea:9.329827932):4.2331349884,Eremophila_alpestris:13.562962919999999):0.251126436,Melanocorypha_calandra:13.8140893566):15.7761065334):4.75986531,((((Cettia_cetti:19.573099884999998,(Phylloscopus_trochilus:5.328299466,Phylloscopus_collybita:5.3282994661):14.2448004254):1.234949296,Aegithalos_caudatus:20.808049184):6.665793325,(((Hirundo_rustica:16.1083627306,Petrochelidon_pyrrhonota:16.108362732):0.7544401155,Delichon_urbicum:16.862802842):2.607622538,((Progne_subis:12.653519328740002,Pygochelidon_cyanoleuca:12.653519328):0.9520608167,((Tachycineta_albilinea:8.4822113598,Tachycineta_bicolor:8.48221136):4.454726115,Riparia_riparia:12.936937475):0.6686426706):5.864845239999999):8.003417124999999):2.742716977,(Pycnonotus_plumosus:27.727377038700002,((((Sylvia_nana:10.65811038,Sylvia_communis:10.658110377):1.613572448,(Sylvia_nisoria:8.851457908,Sylvia_curruca:8.8514579084):3.420224918):2.053017433,(Sylvia_borin:11.060649063,Sylvia_atricapilla:11.0606490644):3.264051196):7.7605687418,((Hippolais_icterina:10.899002712,((Acrocephalus_schoenobaenus:4.497340845,Acrocephalus_melanopogon:4.497340845):3.7270903730000002,Acrocephalus_scirpaceus:8.2244312178):2.674571493):9.704639814,(Locustella_naevia:14.759073688,Acrocephalus_palustris:14.759073688400001):5.844568837000001):1.4816264745):5.64210804):2.489182448):4.1335017092):2.937896699,(Remiz_pendulinus:32.765220052000004,((((Baeolophus_bicolor:13.086128603499999,Parus_ater:13.086128604199999):0.4830059056,(Parus_montanus:9.543424891,((Parus_carolinensis:6.1902487816,Parus_atricapillus:6.190248782):1.307421959,Parus_hudsonicus:7.497670741):2.0457541507):4.02570961789):0.7981411355,Parus_major:14.367275645200001):1.650182421,(Parus_cyanus:2.293186821,Parus_caeruleus:2.293186821):13.72427125):16.747761985):4.52273785):3.784746809,(((Regulus_satrapa:34.83375692,(Regulus_regulus:14.85769615,Regulus_calendula:14.85769615):19.976060769):4.440821865,((((((((Turdus_viscivorus:12.74242717,(((((Turdus_falcklandii:8.231573354,Turdus_grayi:8.23157335405):0.2882590867,((Turdus_pilaris:5.492117949,(Turdus_torquatus:4.35984405,Turdus_naumanni:4.35984405):1.132273899):2.39982761556,Turdus_migratorius:7.891945564529999):0.6278868764000001):0.3588241419,Turdus_iliacus:8.8786565828):0.2389997485,Turdus_merula:9.117656331800001):2.68678965,Turdus_philomelos:11.80444598):0.9379811871):4.6267535684,(((((Catharus_minimus:0.8518657607,Catharus_fuscescens:0.8518657607):3.8648297825,(Catharus_guttatus:3.213084269,Catharus_occidentalis:3.213084269):1.5036112732):2.375563013,Catharus_ustulatus:7.092258556):0.9061341385,Catharus_aurantiirostris:7.9983926953):2.520579663,Hylocichla_mustelina:10.518972358):6.8502083772999995):2.2854143431000002,((Sialia_mexicana:3.402618219,Sialia_currucoides:3.402618219):0.6011969899,Sialia_sialis:4.003815209):15.650779869):1.927929081,(((((Ficedula_hyperythra:10.886580808,(Ficedula_parva:6.8547998569,(Ficedula_semitorquata:2.043131265,(Ficedula_hypoleuca:1.818774709,Ficedula_albicollis:1.818774709):0.2243565556):4.8116685922):4.0317809517):1.81445464041,((((Saxicola_rubetra:6.450236968,Saxicola_torquatus:6.4502369688):3.7135131120000002,Oenanthe_oenanthe:10.1637500805):0.4777132421,Monticola_saxatilis:10.641463322):1.180622146,(Phoenicurus_phoenicurus:4.397369569,Phoenicurus_ochruros:4.3973695684):7.424715899800001):0.8789499804099999):0.570927654,(Luscinia_megarhynchos:9.792628371,Luscinia_svecica:9.792628371000001):3.47933473177):0.2790378882,Erithacus_rubecula:13.551000989799999):1.792895646,Muscicapa_striata:15.343896636370001):6.23862752265):6.572589104,Cinclus_cinclus:28.155113272):0.9479663631,(((Toxostoma_rufum:11.539327602,(Mimus_polyglottos:2.062045929,Mimus_gilvus:2.062045929):9.4772816732):3.844014815,Dumetella_carolinensis:15.383342417000001):8.00198483,(Acridotheres_tristis:8.247295049,Sturnus_vulgaris:8.2472950481):15.1380321996):5.7177523825000005):6.005642432,((((Ramphocaenus_melanurus:15.58289561,(Polioptila_caerulea:4.3598297056,Polioptila_plumbea:4.35982970537):11.223065901999998):4.272893698,(((Thryomanes_bewickii:8.880685011,(Henicorhina_leucosticta:6.241371777,Thryothorus_ludovicianus:6.241371776499999):2.639313234):4.141602262,((Thryothorus_fasciatoventris:9.9738400583,Henicorhina_leucophrys:9.9738400577):1.178666976,Thryothorus_modestus:11.152507033599997):1.869780239):0.2073665068,(((Troglodytes_solstitialis:6.0048166345,Troglodytes_aedon:6.004816634):3.980455702,Troglodytes_troglodytes:9.9852723356):0.02120322922,(Cistothorus_palustris:7.419167354,Cistothorus_platensis:7.41916735436):2.58730821):3.2231782148000003):6.6261355254):4.400120684,(Tichodroma_muraria:22.076160479,Certhia_familiaris:22.076160475000002):2.179749514):3.540738898,(((Sitta_pusilla:9.9972935235,Sitta_canadensis:9.997293523):2.405750168,Sitta_europaea:12.403043691):1.896178071,Sitta_carolinensis:14.29922176):13.497427125000002):7.312073173):2.119126524,(Bombycilla_cedrorum:10.39946269,Bombycilla_garrulus:10.399462691):26.828385902):2.046730196):1.266897661,((((((Uraeginthus_bengalus:10.22779355903,(Taeniopygia_guttata:8.7983292063,Lonchura_punctulata:8.7983292057):1.4294643525100001):8.194082753,Vidua_macroura:18.4218763125):0.6728529874,Ploceus_cucullatus:19.094729299159997):10.67321497,(Prunella_atrogularis:8.604692963,(Prunella_collaris:0.2740082575,Prunella_modularis:0.2740082575):8.330684705):21.1632513044427):3.830049335,((((((((Pyrrhula_pyrrhula:11.7474560671,Pinicola_enucleator:11.74745606287):4.954256574,(((((((Carduelis_spinus:1.521392683,Carduelis_pinus:1.521392683):3.053443503,Carduelis_tristis:4.5748361871):1.933414284,Carduelis_cannabina:6.5082504707):0.8188713593,Serinus_serinus:7.327121828099999):0.1848647601,(((Loxia_curvirostra:1.2540280735999998,Loxia_leucoptera:1.2540280735):4.021631982,(Carduelis_hornemanni:0.9018789015,Carduelis_flammea:0.9018789015):4.373781155):1.950330192,(Carduelis_citrinella:5.105930404,Carduelis_carduelis:5.105930404):2.120059844):0.2859963417):1.680373656,Carduelis_chloris:9.192360245):6.486981115,((Carpodacus_erythrinus:12.315700289101999,Leucosticte_brandti:12.31570028772):0.2490717852,Carpodacus_purpureus:12.564772074950001):3.1145692869):1.022371281):3.704953164,(Coccothraustes_coccothraustes:11.57984853,Coccothraustes_vespertinus:11.579848531):8.826817274):2.764812953,(((Euphonia_laniirostris:6.617257128,Euphonia_hirundinacea:6.617257128):4.62301114,Euphonia_minuta:11.24026826818):1.171398773,Euphonia_gouldi:12.4116670417):10.75981172):1.6176609,Fringilla_coelebs:24.789139655):1.000100321,(((((((((Icterus_gularis:3.1434490979999996,Icterus_galbula:3.1434490978):5.785828547,Icterus_spurius:8.9292776439):3.474405726,(Amblycercus_holosericeus:12.25044248,(((Euphagus_carolinus:4.172376322,Euphagus_cyanocephalus:4.172376322):1.181196947,(Quiscalus_quiscula:2.627851352,(Quiscalus_mexicanus:1.057845351,Quiscalus_major:1.057845351):1.5700060008499999):2.725721917):1.792986182,(Agelaius_phoeniceus:6.674223979800001,Molothrus_ater:6.674223978600001):0.4723354714):5.10388302936):0.1532408906):1.571431374,(Cacicus_cela:8.3612899467,Psarocolius_decumanus:8.361289947):5.613824799):1.715995336,((Dolichonyx_oryzivorus:11.57519723,Xanthocephalus_xanthocephalus:11.57519723):1.871164949,Sturnella_magna:13.446362178000001):2.244747904):1.708994899,(((Chondestes_grammacus:8.09774897597,Calamospiza_melanocorys:8.09774897578):8.18565232,((((((((Atlapetes_albinucha:5.8700313433,Atlapetes_citrinellus:5.870031342997001):1.577410772,Pipilo_erythrophthalmus:7.4474421153):2.42406484,((Melozone_leucotis:7.560000441700001,Pipilo_aberti:7.560000441000001):1.406047017,Aimophila_rufescens:8.966047458):0.9054594964):1.628986462,(((Passerculus_sandwichensis:6.683890954,((Melospiza_georgiana:1.706416256,Melospiza_lincolnii:1.706416256):0.9875403925,Melospiza_melodia:2.693956649):3.9899343059):2.387794992,Ammodramus_leconteii:9.071685946):0.319638049,(Pooecetes_gramineus:7.282158514,Amphispiza_belli:7.282158514):2.1091654802999997):2.109169422):1.217723503,(((Zonotrichia_capensis:5.550792723,((Zonotrichia_leucophrys:0.4256531154,Zonotrichia_atricapilla:0.4256531154):1.706465218,(Zonotrichia_querula:1.425751898,Zonotrichia_albicollis:1.425751898):0.7063664351):3.41867439):3.242302246,(Junco_hyemalis:0.6988479559,Junco_phaeonotus:0.6988479559):8.094247013):1.600588187,(Passerella_iliaca:10.09074806,Spizella_arborea:10.09074806):0.3029350927):2.324533764):0.7563132486,((Arremon_virenticeps:6.314351486,Arremon_aurantiirostris:6.3143514865000006):1.106006288,Arremon_brunneinucha:7.420357773999999):6.0541723949):1.256182843,((((Spizella_pallida:2.161343908,Spizella_passerina:2.161343908):3.498780306,Spizella_atrogularis:5.660124214):0.2281006779,Spizella_pusilla:5.888224892):6.306797706,Amphispiza_bilineata:12.195022598000001):2.535690414):0.5521710627,((((Arremonops_conirostris:9.36005409,Arremonops_rufivirgatus:9.360054089):0.6398265613,Ammodramus_savannarum:9.99988065):0.8221733953,Aimophila_aestivalis:10.822054047):4.2365144137,Chlorospingus_ophthalmicus:15.05856846):0.2243156146):1.000517221):0.4650072209,((((((Emberiza_buchanani:7.777556583,Emberiza_hortulana:7.777556583000001):2.727845412,(Emberiza_leucocephalos:0.4816133387,Emberiza_citrinella:0.4816133387):10.023788655999999):0.7675026165,Emberiza_cia:11.272904612):0.3836511626,Miliaria_calandra:11.65655577):2.10190443,Emberiza_melanocephala:13.758460203999999):1.354400472,(Emberiza_aureola:12.128868552330001,Emberiza_schoeniclus:12.1288685528):2.9839921229999997):1.6355478405):0.6516964633):0.8749923805,(Icteria_virens:17.400380165999998,(((((Wilsonia_citrina:5.624509469,((((Dendroica_caerulescens:4.534106975,Setophaga_ruticilla:4.534106975):0.535845576,((((Dendroica_coronata:4.111760817,Dendroica_dominica:4.111760817):0.06871130205,Dendroica_pinus:4.180472119):0.1677131577,Dendroica_palmarum:4.348185277):0.6131202865,(Dendroica_discolor:3.0135925820000002,(Dendroica_nigrescens:2.4134305536,Dendroica_virens:2.4134305536):0.6001620287):1.947712982):0.1086469869):0.2033279023,(((Parula_pitiayumi:0.9329302096,Parula_americana:0.9329302096):3.956959523,Dendroica_tigrina:4.889889732):0.0717926412,(((((Dendroica_striata:1.979974356,Dendroica_castanea:1.979974356):1.425806491,Dendroica_petechia:3.405780847):0.3161418877,Dendroica_fusca:3.721922735):0.7655408838,Dendroica_kirtlandii:4.487463619):0.284340852,Dendroica_cerulea:4.771804471):0.189877903):0.3115980791):0.2715119168,Dendroica_magnolia:5.5447923693000005):0.07971709963):3.2445907797,(((Wilsonia_canadensis:5.278032656,Wilsonia_pusilla:5.278032656300001):0.6269739149,(Myioborus_pictus:5.090505385,Myioborus_miniatus:5.0905053849):0.8145011856):1.431157735,Basileuterus_culicivorus:7.336164306300001):1.5329359433):0.5812646399,(((((Vermivora_celata:1.257996083,Vermivora_ruficapilla:1.2579960834500001):3.434511341,Vermivora_peregrina:4.6925074244000005):2.683039509,(Vermivora_pinus:1.800800656,Vermivora_chrysoptera:1.800800656):5.574746276):1.571241973,Protonotaria_citrea:8.946788907):0.292750895,((Oporornis_formosus:5.156344221,(Oporornis_agilis:3.783423626,Oporornis_philadelphia:3.7834236260000003):1.372920595):0.3349956239,(Geothlypis_trichas:5.4906763719,Geothlypis_poliocephala:5.49067637215):0.0006634729167):3.7481999566):0.2108250875):0.02196669827,Mniotilta_varia:9.472331587):1.57222859,Helmitheros_vermivorum:11.04456018):6.355819991000001):0.8747171915):2.210114042,((((Spiza_americana:11.66288137,(Passerina_cyanea:6.953037953,Passerina_ciris:6.9530379528):4.7098434132):4.6233408975,((Pheucticus_ludovicianus:3.232946085,Pheucticus_melanocephalus:3.232946085):0.2737164319,Pheucticus_chrysopeplus:3.506662517):12.7795597497):0.551465591,((((((((Piranga_olivacea:2.5237422,Piranga_ludoviciana:2.5237422003):2.353807321,Piranga_bidentata:4.877549521):0.5562194481,Piranga_rubra:5.433768969):0.3422939117,Piranga_flava:5.776062881):3.52168618,Piranga_roseogularis:9.297749061):3.094171361,Piranga_erythrocephala:12.391920421):1.883904398,Cardinalis_cardinalis:14.275824819999997):2.154092419,Habia_rubica:16.429917238999998):0.4077706164):0.5903742946,((((Tiaris_olivaceus:3.687855766,Tiaris_bicolor:3.6878557656):5.845459406619999,(Tangara_florida:1.743276363,Tangara_icterocephala:1.743276363):7.79003880802):4.1156792373441,(((((Tachyphonus_rufus:6.662816895200001,(Ramphocelus_passerinii:2.6720316762,Ramphocelus_dimidiatus:2.6720316760999996):3.9907852200000002):4.352409197,Eucometis_penicillata:11.01522609262):1.273261133,Volatinia_jacarina:12.288487224999999):0.5277530759,Cyanerpes_cyaneus:12.81624030116):0.04909300889,Sicalis_flaveola:12.8653333095):0.7836611004):1.415432073,(Saltator_maximus:5.098054451,Saltator_atriceps:5.0980544519999995):9.966372028799999):2.3636356704):3.057149253):1.610002216,(((Calcarius_pictus:6.248978728,Calcarius_ornatus:6.248978728):4.013553614,Calcarius_lapponicus:10.26253234):3.3068533582999997,Plectrophenax_nivalis:13.5693856953):8.52582792):3.694026355):2.195910169,(((Anthus_lutescens:15.41133142133,(Anthus_trivialis:10.9475861764,(Anthus_pratensis:4.3782056,Anthus_spinoletta:4.3782056006):6.569380574999999):4.463745246):1.17177674,Anthus_novaeseelandiae:16.5831081625):2.605987895316,(Motacilla_cinerea:4.075280672,((Motacilla_flava:2.714828728,Motacilla_citreola:2.714828728):0.2300406436,Motacilla_alba:2.944869372):1.1304113007):15.113815386799999):8.796054083):1.702101361,((Passer_hispaniolensis:2.0907452335,Passer_domesticus:2.090745234):3.767528873,Passer_montanus:5.8582741059000005):23.828977402890004):3.910742096):3.556742169,(((Arachnothera_longirostra:32.202319844,Prionochilus_xanthopygius:32.202319841999994):0.8807478347,Nectarinia_sperata:33.08306767626):0.0003308339851,Irena_puella:33.0833985149851):4.071337265):3.3867406730000003):0.5312282616):4.4483687609):3.692556949):2.727615474):5.998131625,Menura_novaehollandiae:57.939377500000006):5.541707763):9.431973783):0.5516612298):0.4809941258,Chunga_burmeisteri:73.94571441599999):0.7977637931):1.52646767):0.07046371686):16.8498095):2.229169416);
	TREE tree_2135 = ((((((Rhynchotus_rufescens:18.779689311,((Nothoprocta_ornata:6.770751427,Nothoprocta_perdicaria:6.7707514280000005):0.5079671815,Nothoprocta_cinerascens:7.278718608):11.5009707023):20.08246397,Nothura_maculosa:38.8621532831):26.40374668,Eudromia_elegans:65.2658999637):1.913419764,(Crypturellus_undulatus:40.203115191,Crypturellus_tataupa:40.203115198):26.976204541):18.26071492,(Struthio_camelus:48.76910011,(Rhea_americana:2.977386953,Rhea_pennata:2.977386953):45.791713152):36.67093454):26.46888295,(((((((((Callipepla_californica:8.3716283439,Colinus_virginianus:8.371628344):11.81438789,Oreortyx_pictus:20.18601623):3.367320336,Cyrtonyx_montezumae:23.553336573):9.8596641803,(((((Coturnix_ypsilophora:8.931752137,Coturnix_chinensis:8.931752137):5.600316265,((Coturnix_japonica:1.067754461,Coturnix_coturnix:1.067754461):4.922309703,Coturnix_pectoralis:5.990064164):8.542004239):8.596595239,(Alectoris_chukar:22.457344596,(Tetraogallus_altaicus:3.079273653,Tetraogallus_himalayensis:3.079273653):19.37807093853):0.6713190466):0.566518081,Francolinus_swainsonii:23.695181722):3.014970264,(((((Gallus_sonneratii:4.289035041,(Gallus_lafayetii:2.965664028,Gallus_gallus:2.965664027):1.323371013):9.289457809,Francolinus_africanus:13.57849285093):8.7221590725,Polyplectron_napoleonis:22.300651921):0.1326534514,Pavo_cristatus:22.433305377):2.590609507,(((((((((Tetrao_tetrix:0.9835569287,Tetrao_mlokosiewiczi:0.9835569287):4.445709375,Tetrao_urogallus:5.429266303):2.710116224,Dendragapus_canadensis:8.139382526999999):0.6342810963,(((Tympanuchus_cupido:0.7309482263,Tympanuchus_phasianellus:0.7309482263):2.664616819,Dendragapus_fuliginosus:3.395565045148):3.243000636,Centrocercus_minimus:6.638565682):2.135097941):1.227713821,(Lagopus_muta:4.094123102,Lagopus_lagopus:4.094123102):5.907254344):3.582528248,(Bonasa_umbellus:12.26553031,Bonasa_bonasia:12.265530314):1.318375378):5.345783515,(Meleagris_gallopavo:0.5918989285,Meleagris_ocellata:0.5918989285):18.337790277):2.186419697,((((((Chrysolophus_amherstiae:1.233485345,Chrysolophus_pictus:1.233485345):8.035619818,Phasianus_colchicus:9.269105162999999):0.8755113402,((Crossoptilon_crossoptilon:3.011337446,Crossoptilon_auritum:3.0113374465000002):6.126358887,((Lophura_nycthemera:3.6507557530000003,Lophura_edwardsi:3.650755754):1.2888893964,Lophura_ignita:4.9396451498000005):4.198051184):1.00692017):3.033490948,((Syrmaticus_humiae:0.1920858643,Syrmaticus_ellioti:0.1920858643):3.208668746,Syrmaticus_mikado:3.40075461):9.777352840699999):4.724995168,(Perdix_perdix:2.759112947,Perdix_dauurica:2.759112947):15.143989673):2.065521762,Pucrasia_macrolopha:19.968624385000002):1.147484523):0.6233664067,(((Tragopan_temminckii:2.085024657,Tragopan_caboti:2.0850246579):3.637129537,Tragopan_satyra:5.722154194):13.86077093,Lophophorus_impejanus:19.5829251153):2.156550192):3.284439569):1.686237107):6.70284876301):5.803241474,(Acryllium_vulturinum:14.43984066,Numida_meleagris:14.439840659):24.77640156):21.18500543,Crax_rubra:60.4012476569):9.751608992,((Leipoa_ocellata:34.27075358,Alectura_lathami:34.270753578):3.158326697,(Megapodius_freycinet:8.9623464231,Megapodius_eremita:8.962346422):28.466733853):32.72377637):16.732347,((Anseranas_semipalmata:69.91144108,(((((((((Anser_fabalis:1.497313257,(Anser_indicus:1.171319788,(Anser_anser:0.2982179449,Anser_erythropus:0.2982179449):0.8731018430999999):0.3259934693):0.176026347,Anser_albifrons:1.673339604):1.070461077,((Chen_rossii:0.4361805402,Chen_caerulescens:0.4361805402):1.196071823,Chen_canagica:1.632252363):1.111548318):7.186042848,((Branta_bernicla:3.208830504,Branta_ruficollis:3.208830504):1.64181899,((Branta_hutchinsii:0.7059175352,Branta_leucopsis:0.7059175352):1.617288902,(Branta_sandvicensis:1.248054907,Branta_canadensis:1.248054907):1.075151529):2.527443057):5.079194035):5.84306443,((Cygnus_buccinator:2.539062883,Cygnus_columbianus:2.5390628828):10.54152104,(Cygnus_atratus:8.367597558,Cygnus_olor:8.367597558):4.712986363):2.6923240371):2.625583065,Cereopsis_novaehollandiae:18.398491024000002):2.526104179,Malacorhynchus_membranaceus:20.9245952):2.267435997,((Oxyura_jamaicensis:3.461626557,Oxyura_leucocephala:3.4616265565999997):17.9454202831,((((((((Anas_castanea:3.4559803700800003,(Anas_bahamensis:1.74457975,Anas_acuta:1.7445797493):1.7114006204999999):0.2047176595,Anas_capensis:3.660698029):0.3399904003,Anas_crecca:4.00068843):0.162359579,((Anas_superciliosa:0.6626849381,(Anas_platyrhynchos:0.51029052852,Anas_rubripes:0.51029052858):0.15239440953):0.1686646815,Anas_undulata:0.8313496196):3.3316983892):1.843473468,(Anas_gibberifrons:3.367424849,((Anas_strepera:0.826452964,Anas_falcata:0.826452964):2.227818414,Anas_americana:3.0542713783):0.3131534718):2.639096627):1.101236164,(Anas_querquedula:3.453390652,((Anas_discors:0.2403116853,Anas_cyanoptera:0.2403116853):1.245335874,(Anas_rhynchotis:0.1120031678,Anas_clypeata:0.1120031678):1.3736443911):1.9677430926):3.6543669883999996):4.8245632808000005,(((((Cairina_moschata:7.653294797,(Aix_galericulata:5.393505736,Aix_sponsa:5.393505736):2.25978906):1.740815275,(Alopochen_aegyptiaca:5.748024869,(Tadorna_radjah:5.078380131,(Tadorna_tadorna:3.325561707,(Tadorna_tadornoides:1.831148785,Tadorna_ferruginea:1.8311487854):1.4944129210100001):1.752818424):0.6696447375):3.6460852022):1.392760007,(Clangula_hyemalis:10.06258379,(((((((Mergus_merganser:1.3091958746,Mergus_serrator:1.3091958744999999):4.52199129,Lophodytes_cucullatus:5.831187165):0.01127938913,Mergellus_albellus:5.842466554):1.584650822,((Bucephala_clangula:1.357206234,Bucephala_islandica:1.357206234):3.250402046,Bucephala_albeola:4.60760828):2.819509095):0.6215965597,((Melanitta_fusca:2.521803278,Melanitta_perspicillata:2.521803278):4.589760768,Melanitta_nigra:7.111564046):0.9371498887):1.267031763,(Polysticta_stelleri:4.435984035,((Somateria_spectabilis:0.4404088581,Somateria_mollissima:0.4404088581):0.4988879825,Somateria_fischeri:0.9392968406):3.496687195):4.879761663):0.6105989694,Histrionicus_histrionicus:9.926344667):0.1362391262):0.7242862846):0.1229076788,((Marmaronetta_angustirostris:7.827821803,(((Aythya_nyroca:0.97327737,Aythya_australis:0.97327737):1.483609795,((Aythya_fuligula:1.374764833,(Aythya_affinis:0.3340432424,Aythya_marila:0.3340432424):1.04072159029):0.6056737128,((Aythya_americana:0.6640871166,Aythya_collaris:0.6640871166):1.243706896,Aythya_valisineria:1.9077940126000001):0.07264453325):0.4764486191):0.5397753527,Netta_rufina:2.9966625172):4.831159285):0.9010170414,(Pteronetta_hartlaubii:4.869921875,Cyanochen_cyanoptera:4.869921875):3.858916969):2.180938913):0.2819832489,(Chenonetta_jubata:10.734644753300001,Sarkidiornis_melanotos:10.734644753):0.457116253):0.74055991534):6.670116046,(Stictonetta_naevosa:2.948439639,Plectropterus_gambensis:2.948439639):15.65399733):2.8046098715):1.7849843615780001):16.53943953,((Dendrocygna_autumnalis:5.454437486,Dendrocygna_arborea:5.454437486):6.743789378,((Dendrocygna_viduata:7.285366123,Dendrocygna_guttata:7.285366123):2.040376914,(Dendrocygna_bicolor:8.066070514,Dendrocygna_eytoni:8.066070514):1.2596725222):2.872483828):27.53324387):30.17997034):2.620869996,Chauna_torquata:72.532311067):14.35289258):21.98003242,((((((((((Rallina_fasciata:28.3759784967,Porphyrio_porphyrio:28.375978497):3.140518252,(((Amaurornis_phoenicurus:26.195790241399997,(((Rallus_aquaticus:5.470856145,Rallus_limicola:5.470856145):10.87721989,(Rallus_elegans:2.331094044,Rallus_longirostris:2.331094044):14.0169819919):2.910968388,Crex_crex:19.259044425):6.936745816):2.802326144,(Gallicrex_cinerea:26.123545678350002,(((Fulica_atra:6.1073462670000005,Fulica_americana:6.1073462659999995):7.4633781493,Gallinula_chloropus:13.570724418800001):5.088094373,(Porzana_porzana:13.55475198,Porzana_carolina:13.554751979):5.10406681):7.464726883999999):2.874570711):2.352819699,Aramides_cajanea:31.350936081):0.1655606661):15.02347731,Sarothrura_elegans:46.5399740608):0.3864570967,((Aramus_guarauna:27.23198165,(((Grus_canadensis:7.145455661,(Grus_americana:2.995795536,Grus_grus:2.9957955361):4.1496601243999995):0.01204862328,Grus_rubicunda:7.1575042843):12.870801659,Balearica_regulorum:20.028305943):7.203675705):17.42706574,Psophia_crepitans:44.659047380000004):2.267383772):17.13025247,((((Carpococcyx_radiatus:54.996155476,(Centropus_sinensis:10.6491735,Centropus_bengalensis:10.6491735006):44.34698197):2.51567844,(((Coccyzus_erythropthalmus:14.10899825,Coccyzus_americanus:14.1089982547):3.226746679,Piaya_cayana:17.3357449327):24.7348632019,(Chrysococcyx_caprius:29.650559374,(Cuculus_optatus:7.121807442,Cuculus_canorus:7.121807442390001):22.5287519324):12.420048759):15.441225774):6.126197454,(Geococcyx_californianus:54.453155994,(Crotophaga_major:20.46720206,(Crotophaga_sulcirostris:12.95384228,Crotophaga_ani:12.95384228):7.513359782):33.98595393):9.18487537):0.0006363866775,(Tetrax_tetrax:26.68376601999,Ardeotis_kori:26.683766014600003):36.954901736):0.418015881):5.011552148,((Corythaeola_cristata:66.40170196,Musophaga_rossae:66.40170197):0.0006640236599,((Gavia_stellata:32.78220475,(Gavia_adamsii:3.345152599,Gavia_immer:3.345152599):29.437052156):33.39414175,(((((((Diomedea_epomophora:13.331079946700001,((Phoebastria_immutabilis:2.522003788,Phoebastria_nigripes:2.522003788):3.63609719,Phoebastria_albatrus:6.158100977):7.1729789698):11.28513152,((Thalassarche_bulleri:3.963613467,((Diomedea_exulans:0.558845498,Thalassarche_cauta:0.5588454979999999):1.514292997,Thalassarche_salvini:2.0731384949000002):1.890474971):3.572666517,Thalassarche_melanophrys:7.536279985299999):17.079931478):21.75583909,((Pelagodroma_marina:21.52607306,Garrodia_nereis:21.526073058):10.48664491,Oceanites_oceanicus:32.0127179695):14.35933259):2.817760245,(((Thalassoica_antarctica:14.00001703,(((Fulmarus_glacialis:6.844218852,Fulmarus_glacialoides:6.844218852):5.147937697,Macronectes_giganteus:11.992156549999999):0.478614455,Daption_capense:12.470771):1.52924603):2.188266048,Pagodroma_nivea:16.18828308):21.32985484,(((((Procellaria_cinerea:6.211211692,Procellaria_aequinoctialis:6.211211692):18.14718841,((((Puffinus_pacificus:5.518076809,Puffinus_bulleri:5.518076808):3.206796619,(Puffinus_griseus:5.3432906,(Puffinus_tenuirostris:5.047346721,(Puffinus_gravis:3.960287988,(Puffinus_creatopus:1.390402612,Puffinus_carneipes:1.390402612):2.569885377):1.087058732):0.2959438794):3.381582828):9.554190897,(Puffinus_lherminieri:4.2346655651,Puffinus_puffinus:4.23466556554):14.04439876):0.2963285928,(Calonectris_leucomelas:3.062542775,Calonectris_diomedea:3.062542775):15.512850142000001):5.783007185400001):4.142819608,Bulweria_bulwerii:28.50121971):6.077663842,((((Pterodroma_inexpectata:8.584198145,Pterodroma_externa:8.5841981451):3.151602632,Pterodroma_ultima:11.735800776700001):1.996196582,(Pterodroma_hypoleuca:12.11841443,Pterodroma_cookii:12.118414431000001):1.6135829269):0.4779852267,(Pterodroma_lessonii:2.109560957,Pterodroma_macroptera:2.109560957):12.100421629100001):20.36890097):1.432209836,((Lugensa_brevirostris:34.15242342,(Pelecanoides_urinatrix:12.45606861,Pelecanoides_georgicus:12.456068612):21.6963548):0.4658199902,(Halobaena_caerulea:17.73740221,(Pachyptila_turtur:8.356312523,Pachyptila_desolata:8.3563125237):9.381089688):16.88084119):1.392849982):1.507044532):11.67167288):4.959830648,(((Oceanodroma_leucorhoa:22.662609824,Oceanodroma_homochroa:22.66260982):6.781447114,(Oceanodroma_furcata:29.119594237,Oceanodroma_tethys:29.11959423857):0.3244627027):1.928974887,Oceanodroma_castro:31.37303183):22.77660962):10.64437397,((((((Spheniscus_magellanicus:3.048029572,Spheniscus_demersus:3.048029572):1.119926789,Spheniscus_humboldti:4.167956361):9.532545181,Eudyptula_minor:13.70050154):5.692421478,Eudyptes_chrysocome:19.392923021):6.667133243,Aptenodytes_patagonicus:26.060056261):1.01150609,(Pygoscelis_adeliae:20.44102879,Pygoscelis_antarcticus:20.441028781):6.630533567):37.72245307):0.4248746966,((((((Geronticus_eremita:31.683837125399997,(Eudocimus_ruber:1.511966727,Eudocimus_albus:1.511966727):30.1718703921):22.59052271,((Plegadis_falcinellus:13.40453053,Plegadis_chihi:13.404530529999999):30.67565867,(Platalea_ajaja:37.317234376,Threskiornis_aethiopicus:37.317234373):6.762954823):10.19417063):4.5596839254376,(((((((((Ardea_cinerea:3.4026514457,(Ardea_herodias:1.998329471,Ardea_purpurea:1.998329471):1.404321975):10.026164908,Ardea_pacifica:13.428816354000002):0.8083749483,Bubulcus_ibis:14.2371913):1.323532426,(Casmerodius_albus:9.645009196,Mesophoyx_intermedia:9.645009196):5.915714532):12.97630579,Butorides_virescens:28.537029524999998):0.9351029979,(Nyctanassa_violacea:28.534622292,Nycticorax_nycticorax:28.53462229):0.9375102293):1.278242259,(((Egretta_rufescens:7.533586356,Egretta_tricolor:7.533586357):2.906305751,Egretta_caerulea:10.43989211):0.4131760801,(Egretta_garzetta:3.70990364,Egretta_thula:3.70990364):7.1431645475):19.89730659):3.060170513,((Ardeola_bacchus:8.866689,Ardeola_ralloides:8.866689):20.746083339000002,Ardeola_grayii:29.612772346999996):4.197772949):9.639163827,(((Ixobrychus_minutus:0.1424564009,Ixobrychus_sinensis:0.1424564009):29.26596818,(Ixobrychus_exilis:15.48499131,(Botaurus_stellaris:9.220205515,Botaurus_lentiginosus:9.220205514):6.2647858):13.923433269):0.6687147077,((Ixobrychus_flavicollis:23.36857462,Ixobrychus_cinnamomeus:23.36857462):1.864259393,Ixobrychus_eurhythmus:25.232834009999998):4.844305275):13.372569832):15.3843346404376):3.147432024,(Pelecanus_occidentalis:14.884884486,Pelecanus_erythrorhynchos:14.884884485999999):47.096591290000006):1.645367877,((((Sula_sula:11.28415199,(Sula_leucogaster:7.153040092,Sula_dactylatra:7.1530400918999995):4.131111897):8.577448067,(Morus_bassanus:8.728524633,Morus_serrator:8.728524633):11.133075423000001):25.46249225,(((Phalacrocorax_auritus:3.2685317955,Phalacrocorax_brasilianus:3.2685317957):10.943151589300001,(Phalacrocorax_carbo:10.05570758,((Phalacrocorax_pelagicus:4.23383723,Phalacrocorax_urile:4.23383723):1.865338942,Phalacrocorax_penicillatus:6.099176172):3.956531404):4.1559758085):24.74517753,(Anhinga_melanogaster:21.09241408,Anhinga_anhinga:21.092414083999998):17.864446828):6.367231404):11.78384242,(Fregata_minor:7.039291959,Fregata_magnificens:7.039291959):50.068642767):6.518908927):1.183372064,(((Mycteria_ibis:5.79210492,Mycteria_leucocephala:5.79210492):5.968302398,Mycteria_americana:11.76040732):13.023098341999999,Ephippiorhynchus_senegalensis:24.783505656):40.026710066):0.4086743933):0.9574563877):0.226019491):2.665869783):1.872459245,(((Phaethon_lepturus:11.01302976,Phaethon_rubricauda:11.01302976):24.18082807,Phaethon_aethereus:35.19385783):31.515216,(((Geopelia_striata:33.6954133256,(Caloenas_nicobarica:32.590432760999995,((Ptilinopus_magnificus:27.565195780099998,Ducula_bicolor:27.5651957812):3.708427578,(Treron_vernans:10.363164534,Treron_calvus:10.3631645346):20.910458821699997):1.3168094017):1.1049805653):0.7118193044,((((Leptotila_cassini:5.442087716,Leptotila_rufaxilla:5.442087716):8.571414565,Leptotila_verreauxi:14.013502281700001):11.07517778,(Geotrygon_montana:24.0355659664,(Zenaida_macroura:18.789311807999997,Geotrygon_costaricensis:18.789311812):5.246254153):1.053114101):3.578222216,(Patagioenas_fasciata:23.0171522734,((((Streptopelia_orientalis:2.795025068,Streptopelia_turtur:2.7950250679):7.6344771626,(Streptopelia_decaocto:2.468531029,Streptopelia_roseogrisea:2.4685310293):7.960971202):7.404767902,(Stigmatopelia_chinensis:7.903795724,Stigmatopelia_senegalensis:7.903795724):9.9304744089):1.313156712,((Columba_guinea:9.830096512,(Columba_livia:1.835084388,Columba_rupestris:1.8350843877):7.995012125):1.542504865,Columba_palumbus:11.37260137693):7.7748254673999995):3.8697254324):5.649750004):5.740330349):3.42822264,(Columbina_picui:12.61444361,(Columbina_passerina:3.993449139,(Columbina_talpacoti:1.283854603,Columbina_minuta:1.283854603):2.709594536):8.620994471):25.2210116636):28.8736185576):4.231621194):0.4256600263,(((Podilymbus_podiceps:42.29766695,(((Podiceps_nigricollis:22.65944657,((Podiceps_auritus:14.26448667,Podiceps_grisegena:14.264486671):2.854661469,Podiceps_cristatus:17.119148141):5.54029844):2.0396247184,Aechmophorus_occidentalis:24.699071296):16.09679224,Tachybaptus_dominicus:40.79586354):1.501803405):9.996182832,(Phoenicopterus_ruber:20.533695388,Phoenicopterus_chilensis:20.533695387999998):31.760154390000004):17.61066153,Syrrhaptes_paradoxus:69.90451131):1.461843735):11.13597649,((((((Glareola_pratincola:0.9648963766,Glareola_nordmanni:0.9648963766):24.7311726837,(((((((Sterna_anaethetus:5.797322575,Sterna_fuscata:5.797322575000001):2.390887121,Sterna_aleutica:8.188209696):3.697482268,((Sterna_antillarum:3.7456229514999997,Sterna_albifrons:3.7456229518000006):7.360374851,((Sterna_caspia:7.027871569,Sterna_nilotica:7.02787157):1.448640149,(((Chlidonias_leucopterus:1.811148007,Chlidonias_niger:1.811148007):1.844925398,Chlidonias_hybrida:3.656073406):3.7451338854,((((Sterna_hirundo:3.115689163,(Sterna_paradisaea:1.171847803,Sterna_vittata:1.1718478032):1.94384136):0.4992881592,Sterna_dougallii:3.6149773222999997):1.460619685,Sterna_forsteri:5.0755970069):0.5616663542,((Sterna_bergii:1.309910888,Sterna_maxima:1.3099108877):0.9940505583,(Sterna_sandvicensis:0.5109158454,Sterna_elegans:0.5109158454):1.793045601):3.333301915):1.7639439292):1.075304427):2.629486085):0.779694161):3.092351014,Procelsterna_cerulea:14.978042979000001):0.4068641297,Gygis_alba:15.384907108099998):2.398062204,((((((Xema_sabini:3.328115699,Pagophila_eburnea:3.328115699):1.084943209,Rissa_tridactyla:4.413058908):0.9604835273,(((Larus_atricilla:0.5973113896,Larus_pipixcan:0.59731138968):2.884711579,((((Larus_heermanni:0.812675432,Larus_delawarensis:0.812675432):0.131806963,((((Larus_hyperboreus:0.1471167273,Larus_argentatus:0.1471167273):0.2823298039,Larus_marinus:0.4294465313):0.1398014103,(((Larus_glaucescens:0.2364565863,((Larus_thayeri:0.04745415859,Larus_schistisagus:0.04745415859):0.01425925674,Larus_glaucoides:0.06171341534):0.174743171):0.03088981929,Larus_californicus:0.2673464056):0.1498433985,(Larus_fuscus:0.3992749205,Larus_dominicanus:0.3992749205):0.017914883623):0.1520581374):0.2456260652,Larus_occidentalis:0.8148740067):0.1296083883):0.03920037186,Larus_canus:0.9836827669000001):0.8606299519,Larus_crassirostris:1.8443127188):1.6377102498):0.2084716352,(Larus_ridibundus:2.780895370958,Larus_philadelphia:2.7808953710999997):0.9095992327):1.683047832):2.107998457,Rhodostethia_rosea:7.481540893):8.209399418,Rynchops_niger:15.690940307199998):0.9551317844,(Anous_stolidus:7.258049386,Anous_minutus:7.258049386):9.388022711):1.136897217):2.670411131,(((Catharacta_maccormicki:1.03484850695,Stercorarius_pomarinus:1.034848507):5.699387347,(Stercorarius_longicaudus:4.567442051,Stercorarius_parasiticus:4.5674420511):2.166793803):12.07717567,((Fratercula_arctica:13.13720811,Aethia_cristatella:13.1372081094):1.793313893,(((Synthliboramphus_antiquus:3.399742755,Synthliboramphus_wumizusume:3.399742755):10.140828714000001,((Uria_lomvia:4.349595484,Uria_aalge:4.349595484):5.96267998,(Alle_alle:9.894392445,Alca_torda:9.894392445):0.4178830195):3.2282960043):0.001737106446,Cepphus_grylle:13.542308575):1.388213428):3.880889525):1.641968916):5.242688620999999):25.7878897,Turnix_sylvaticus:51.483958773):11.84409577,(((Rostratula_benghalensis:44.478576281,(Jacana_spinosa:0.5765830318,Jacana_jacana:0.5765830318):43.90199324300001):4.310757294,Thinocorus_orbignyianus:48.7893335711):10.29731114,((Bartramia_longicauda:23.80084043,((Numenius_americanus:8.823546502,Numenius_arquata:8.82354650231):4.860594616,Numenius_phaeopus:13.684141118):10.1166993105):21.64504393,(((Arenaria_interpres:30.828911726,((Calidris_tenuirostris:12.13104871,Calidris_canutus:12.131048715):8.076036567,((Limicola_falcinellus:15.28923657,Philomachus_pugnax:15.28923657):4.72729315,((Calidris_temminckii:16.81022662,Calidris_subminuta:16.81022662):1.653235962,(((((Calidris_alba:8.513711038,Calidris_minuta:8.513711038):2.276671862,(Calidris_fuscicollis:1.831843084,Calidris_ruficollis:1.831843084):8.958539816):3.511531065,(((Calidris_pusilla:4.59199918,Calidris_mauri:4.59199918):5.795753644,Calidris_minutilla:10.38775282):2.385785437,Calidris_himantopus:12.77353826):1.528375703):1.827533554,((Calidris_alpina:10.3863997,Calidris_maritima:10.386399704):4.922698024,(Calidris_melanotos:13.78916715,((Calidris_bairdii:0.431199713,Calidris_acuminata:0.431199713):9.654469511,Tryngites_subruficollis:10.08566922):3.703497922):1.519930582):0.8203497902):2.084440844,Calidris_ferruginea:18.21388836):0.2495742193):1.553067138):0.1905555579):10.621826445):4.842681602,(((Xenus_cinereus:28.48040634,Phalaropus_fulicarius:28.480406349):0.5961404195,(((((Catoptrophorus_semipalmatus:13.77072565,Tringa_flavipes:13.77072565):1.918920994,((Tringa_stagnatilis:9.238331663,(Tringa_totanus:7.469117037,Tringa_glareola:7.469117037):1.769214626):6.155612819,(Tringa_erythropus:12.7872305,(Tringa_melanoleuca:9.05560541,Tringa_nebularia:9.05560541):3.731625091):2.606713982):0.2957021626):1.404547136,Heteroscelus_brevipes:17.09419378):3.366212035,(Tringa_solitaria:19.44584384,Tringa_ochropus:19.44584384):1.014561973):6.415254544,Actitis_hypoleucos:26.87566036):2.200886405):4.60241839,(((Scolopax_rusticola:9.660305643000001,Scolopax_minor:9.660305643000001):15.569144334,((Gallinago_media:10.404171455,Gallinago_stenura:10.4041714547):3.9290795807,Gallinago_gallinago:14.333251034809999):10.896198942):3.733484406,Limnodromus_griseus:28.962934376):4.71603077):1.99262817):3.31154109,(Limosa_lapponica:13.43311448,((Limosa_haemastica:8.741223045,Limosa_fedoa:8.741223045):2.924093068,Limosa_limosa:11.66531611):1.767798363):25.550019941000002):6.462749939):13.64076035):4.241409837):4.855850814,((Chionis_albus:53.151295632,((Burhinus_capensis:10.837729582000001,Burhinus_oedicnemus:10.837729582):22.398290078000002,Burhinus_bistriatus:33.236019655999996):19.91527597684):7.741560039,(((Pluvialis_dominica:6.526897452,Pluvialis_apricaria:6.526897452):4.594786519,Pluvialis_squatarola:11.12168397):36.35860902,(((((Vanellus_vanellus:13.81197642,Vanellus_indicus:13.811976421):0.8279673701,Vanellus_chilensis:14.639943791):20.1938630649,((Charadrius_wilsonia:12.8695188712,Charadrius_alexandrinus:12.869518871):0.86865628,(Charadrius_mongolus:0.6379213699,Charadrius_leschenaultii:0.6379213699):13.100253780900001):21.095631698000002):3.684443204,(((Charadrius_vociferus:10.08305756,(Charadrius_semipalmatus:8.354879747,(Charadrius_hiaticula:7.055087161,Charadrius_melodus:7.055087161):1.299792586):1.728177812):15.16253367,Charadrius_dubius:25.2455912242):7.178167432,Eudromias_morinellus:32.423758656):6.094491398000001):6.021718752,(((Recurvirostra_avosetta:3.026626419,Recurvirostra_americana:3.026626419):17.222007861,Himantopus_himantopus:20.2486342769):9.421668328,(Haematopus_ostralegus:14.7298116024,Haematopus_palliatus:14.729811601600002):14.940491):14.869666204):2.940324189):13.412562674):7.291049681):13.47125965,((((((Coragyps_atratus:29.57408672,Gymnogyps_californianus:29.57408672):14.41888769,(Cathartes_aura:29.84812462,Cathartes_burrovianus:29.84812462):14.14484979):2.178294038,Sarcoramphus_papa:46.17126846):29.58881325,((((Spilornis_cheela:33.574705005,((Nisaetus_cirrhatus:20.5568850037,(Aquila_chrysaetos:9.071710357,Aquila_audax:9.071710356):11.4851746464):12.51153376,((((Haliastur_indus:10.672869293,Milvus_migrans:10.672869293):9.140793339,((Haliaeetus_pelagicus:6.834185117,(Haliaeetus_albicilla:1.264034087,Haliaeetus_leucocephalus:1.264034087):5.57015103):7.173503365,Haliaeetus_leucogaster:14.0076884781):5.8059741501):4.687594579,(Ictinia_mississippiensis:15.827188735,(Parabuteo_unicinctus:13.050419986,(Buteo_nitidus:7.055197005,((Buteo_platypterus:5.350564422,((((Buteo_lagopus:1.205874334,Buteo_regalis:1.205874334):1.14631855,Buteo_buteo:2.35219288389):1.5170191948,Buteo_swainsoni:3.8692120782):0.2633934266,Buteo_jamaicensis:4.132605505):1.217958916):0.6923456898,Buteo_lineatus:6.0429101117199995):1.012286894):5.9952229811):2.7767687494):8.674068476799999):5.9178024328,(((Accipiter_striatus:5.5015288524,Accipiter_nisus:5.501528853):15.90321339,(Accipiter_cooperii:12.805380437330001,Accipiter_gentilis:12.805380437):8.599361801):1.903831992,((Circus_cyaneus:10.046631025,Circus_aeruginosus:10.046631026792):3.765437744,Circus_pygargus:13.8120687693):9.4965054601):7.110485413):2.649359122):0.5062862337):5.527735954,(Aviceda_jerdoni:30.188928903500003,Pernis_apivorus:30.1889288952):8.913512055400002):17.55128917,(Elanus_axillaris:15.225420088,Elanus_caeruleus:15.225420092):41.42831004):3.613446338,Pandion_haliaetus:60.26717646):15.492905244):2.027802301,((((((((Otus_flammeolus:18.94765891,Megascops_asio:18.9476589047):7.445254359,((((Bubo_virginianus:9.651279672000001,Bubo_scandiaca:9.651279672):2.918076985,Bubo_bubo:12.569356656699998):7.264898681,Ketupa_ketupu:19.8342553376):4.029905443,((((Strix_nigrolineata:3.337074463,Strix_occidentalis:3.337074463):6.541821344,Strix_varia:9.878895806):6.132841593,(Strix_aluco:11.863063529,(Strix_uralensis:10.299466413020001,Strix_nebulosa:10.299466413000001):1.56359711314):4.148673873):5.846343152,Pulsatrix_perspicillata:21.8580805516):2.006080229):2.5287524827000003):6.551004587,(Asio_otus:11.221902131,Asio_flammeus:11.221902131):21.72201572):2.022014423,Otus_scops:34.9659322707):10.32546638,((((Surnia_ulula:20.68188268,((Glaucidium_minutissimum:5.811989836,Glaucidium_gnoma:5.8119898365):4.626630522,Glaucidium_brasilianum:10.4386203576):10.2432623195):7.37596617,(Athene_cunicularia:15.99611271,Athene_noctua:15.99611271):12.0617361327):4.009042532,(Aegolius_acadicus:16.63655002,Aegolius_funereus:16.636550021):15.43034136):3.007824992,Micrathene_whitneyi:35.07471637):10.21668228):5.328766906,Ninox_scutulata:50.62016555500001):16.70343725,Tyto_alba:67.323602817):7.455404112,((((((Trogon_violaceus:3.244980858,Trogon_curucui:3.2449808586):8.20049252,Trogon_viridis:11.445473378603):1.273592832,Trogon_melanurus:12.7190662111):3.818561103,(Trogon_elegans:9.24096091,(Trogon_personatus:7.460705437,Trogon_collaris:7.4607054366):1.780255473):7.296666404):8.932070902,Pharomachrus_mocinno:25.469698211):45.8096406,((((((Merops_nubicus:5.523253576,Merops_apiaster:5.5232535759):3.246106181,Merops_pusillus:8.769359757599998):23.448592555,Nyctyornis_amictus:32.2179523119):19.27949384,(((((((Chloroceryle_amazona:12.33132369,Chloroceryle_americana:12.331323691000001):5.070413513,(Megaceryle_alcyon:3.20459406,Megaceryle_torquata:3.20459406):14.197143144000002):8.680420753,(((Actenoides_concretus:12.7172453554,(Todiramphus_chloris:0.9942609886,Todiramphus_tutus:0.9942609886):11.72298436873):1.888686064,(Dacelo_gaudichaud:2.700641141,Dacelo_novaeguineae:2.7006411412099998):11.905290279099999):2.943659388,Pelargopsis_capensis:17.5495908092):8.532567148):1.427954161,(Alcedo_atthis:8.497331188499999,Ceyx_lepidus:8.4973311891):19.012780932):11.42967853,Momotus_momota:38.939790648):5.935016038,Todus_mexicanus:44.874806686999996):4.065868362,(Coracias_benghalensis:11.26796477,(Coracias_garrulus:1.207298565,Coracias_caudatus:1.20729856535):10.0606662055):37.672710281):2.556771119):10.47019226,(((((Aulacorhynchus_prasinus:11.58403785102,Pteroglossus_torquatus:11.5840378502):2.426606973,Ramphastos_ambiguus:14.0106448235):8.200153588900001,Tricholaema_leucomelas:22.210798414000003):7.871216926,(((((Picus_mineaceus:8.078372051,(Picus_viridis:3.0438861471000003,Picus_canus:3.0438861467000002):5.0344859046):0.8209691009,((Colaptes_auratus:4.640565716,Colaptes_rubiginosus:4.6405657161):3.1408270591,((Dryocopus_pileatus:2.298988642,Dryocopus_lineatus:2.2989886412000002):2.944261537,Dryocopus_martius:5.243250179):2.5381425967999998):1.11794837675):2.277087316,Campephilus_guatemalensis:11.17642846833):0.6609625785,((Sphyrapicus_varius:10.664910371200001,(((Melanerpes_pucherani:5.220593579,Melanerpes_carolinus:5.220593578400001):2.8572790678,Melanerpes_erythrocephalus:8.077872647000001):1.498740636,(Melanerpes_formicivorus:4.849904015,Melanerpes_rubricapillus:4.8499040143):4.7267092683):1.0882970876):0.3039218895,(Picoides_arcticus:9.942791384,(Picoides_pubescens:7.9276090167,Dendrocopos_leucotos:7.9276090172):2.0151823659):1.0260408768):0.8685587865):7.474001944499999,Jynx_torquilla:19.311392992000002):10.770622347):24.41464604,Malacoptila_panamensis:54.49666137089999):7.470977049):7.207655923,((Phoeniculus_purpureus:36.001365177000004,Rhinopomastus_cyanomelas:36.00136518):0.0003600172519,Upupa_epops:36.00172519):33.17356915):2.104044478):3.4996681049999996):3.008877075):2.353133502,((((((Caracara_cheriway:10.715279773,Milvago_chimachima:10.715279772599999):23.484235468999998,(((((Falco_sparverius:11.15920971,(((Falco_rusticolus:6.238430106699999,Falco_peregrinus:6.2384301063):0.3178086923,Falco_mexicanus:6.556238798000001):2.582347744,(Falco_femoralis:6.985684017,Falco_novaeseelandiae:6.985684017):2.1529025247):2.020623166):0.01450084662,Falco_vespertinus:11.1737105561):1.09609341,(Falco_subbuteo:4.8080857448,Falco_longipennis:4.808085745):7.46171822):2.631636996,(Falco_naumanni:8.681811971,(Falco_tinnunculus:1.982313545,Falco_cenchroides:1.982313545):6.6994984267):6.21962899):2.351615221,Falco_columbarius:17.25305618):16.946459058000002):7.660815864,Micrastur_semitorquatus:41.860331105):36.84409332,(((((Brotogeris_versicolurus:6.6044060172,Brotogeris_jugularis:6.6044060173000005):27.575493333300003,(Psittacus_erithacus:12.55751995,Poicephalus_meyeri:12.557519945900001):21.622379399):0.4446488135,(((Melopsittacus_undulatus:22.06502277,((Charmosyna_papou:11.526374760220001,Vini_peruviana:11.5263747593):2.977038907,(((((Chalcopsitta_duivenbodei:2.850308312,Chalcopsitta_sintillata:2.850308312):4.200632608699999,Psitteuteles_goldiei:7.05094092):0.4347630058,((Eos_squamata:3.7376016493,Eos_reticulata:3.7376016495):0.5234143307,Trichoglossus_haematodus:4.26101597988):3.224687946):0.2062542112,(Lorius_garrulus:6.628806107000001,Lorius_lory:6.62880610699):1.063152031):1.580308733,Neopsittacus_musschenbroekii:9.272266871):5.231146796):7.561609098):10.630793311000001,Platycercus_elegans:32.6958160769):0.415705297,((Alisterus_scapularis:27.894504578000003,(Psittacula_krameri:12.134688871799998,Psittacula_alexandri:12.1346888722):15.759815709999998):1.776176039,Micropsitta_finschii:29.670680619):3.440840752):1.5130267868):19.982009763,Nestor_notabilis:54.60655792):23.41815616,((((((((Terenotriccus_erythrurus:14.35195857,Myiobius_atricaudus:14.351958571499999):15.71411843,Onychorhynchus_coronatus:30.066077004999997):6.161757183,(Schiffornis_turdina:31.212962270000002,(((Tityra_cayana:5.65841083,Tityra_semifasciata:5.65841083):8.73415115,Tityra_inquisitor:14.39256198):7.222014169,((Pachyramphus_validus:5.808087802,(Pachyramphus_homochrous:1.103089759,Pachyramphus_aglaiae:1.103089759):4.704998042):11.992879934000001,Pachyramphus_polychopterus:17.800967737):3.8136084131000003):9.59838612):5.014871916):1.951199267,((Platyrinchus_mystaceus:33.05968037021,((((Capsiempis_flaveola:20.07055007964,(Elaenia_frantzii:10.6957083368,Elaenia_flavogaster:10.695708338900001):9.374841741600001):0.9116991932,Myiopagis_viridicata:20.982249273):1.950994945,(Zimmerius_vilissimus:18.2663635009,Camptostoma_obsoletum:18.2663635006):4.666880718):1.823511131,(((Fluvicola_pica:18.858119316319996,Myiophobus_fasciatus:18.858119309):0.6655365095000001,((Mitrephanes_phaeocercus:9.921937528,(Sayornis_nigricans:1.911842464,Sayornis_phoebe:1.911842464):8.010095065):1.57827777,((((Empidonax_minimus:8.620651788,Empidonax_traillii:8.620651788):1.664827565,(Empidonax_flaviventris:5.42622695,Empidonax_flavescens:5.42622695):4.859252403):0.2118929941,Empidonax_virescens:10.49737235):0.1153239845,((Contopus_cooperi:6.421612033,Contopus_fumigatus:6.4216120326):2.4964882,(Contopus_virens:4.274456024,Contopus_sordidulus:4.2744560235):4.643644209):1.694596099):0.8875189668):8.023440523200001):2.210788339,((((Myiarchus_tuberculifer:6.8251019853,Myiarchus_crinitus:6.8251019853):2.468707189,Rhytipterna_holerythra:9.293809174):7.509043672000001,Attila_spadiceus:16.8028528456):1.343342326,(Legatus_leucophaius:16.53292755,(((Myiozetetes_cayanensis:7.253234202,Myiozetetes_similis:7.2532342016):5.490742855,((Myiodynastes_hemichrysus:0.2606244164,Myiodynastes_maculatus:0.2606244164):10.132745635000001,(Tyrannus_tyrannus:6.438744917,((Tyrannus_savana:3.22485565958,Tyrannus_melancholicus:3.2248556588999997):2.8613329181,Tyrannus_verticalis:6.0861885779):0.3525563397):3.9546251342):2.350607006):1.108079836,Pitangus_sulphuratus:13.852056897499999):2.680870653):1.613267625):3.5882489887):3.0223111871999997):8.302925024):1.84343739,((((Rhynchocyclus_olivaceus:12.41888832,Rhynchocyclus_brevirostris:12.418888322):5.194752327,Tolmomyias_sulphurescens:17.6136406498):9.595160689,(Todirostrum_cinereum:19.845567548000002,Oncostoma_cinereigulare:19.8455675487):7.363233790000001):1.619970824,((Mionectes_oleagineus:9.1150747951,Mionectes_olivaceus:9.115074795999998):14.67912121,Leptopogon_superciliaris:23.794196015):5.0345761517000005):6.074345599):3.2759156912):0.9674219375,(((Manacus_vitellinus:9.9788153655,Pipra_mentalis:9.9788153647):0.1607249541,Lepidothrix_coronata:10.139540319999998):3.810495069,Xenopipo_holochlora:13.9500353871):25.196420013):13.34708432,((Thamnistes_anabatinus:18.875940939,((Myrmotherula_schisticolor:14.0643786861,Myrmotherula_surinamensis:14.064378685700001):1.852771261,(((Cercomacra_tyrannina:14.984771292800001,Gymnopithys_leucaspis:14.9847712943):0.1013262726,(Hylophylax_naevioides:12.159357896500001,Myrmeciza_exsul:12.159357894):2.926739668678):0.44934808,(((Thamnophilus_punctatus:8.863384384600002,(Thamnophilus_doliatus:4.19292387,Thamnophilus_ruficapillus:4.1929238703):4.6704605142):3.6319976514700003,Dysithamnus_mentalis:12.495382035399999):2.161770641,Taraba_major:14.657152675899999):0.8782929696):0.3817043022):2.9587909944999997):21.065967032,(((Xenops_rutilans:20.100652688,((Synallaxis_brachyura:16.355155337267,Furnarius_rufus:16.3551553363):0.3906447247,(Premnoplex_brunnescens:15.644390736,((Anabacerthia_variegaticeps:2.745989211,Anabacerthia_striaticollis:2.7459892100000003):4.151388286,Syndactyla_subalaris:6.8973774968):8.747013240300001):1.1014093253500001):3.354852627):1.684103837,(((Sittasomus_griseicapillus:11.80541308,(Dendrocincla_homochroa:3.760680759,Dendrocincla_fuliginosa:3.7606807584):8.0447323213):4.888032627,((Xiphorhynchus_erythropygius:5.719453536,Xiphorhynchus_guttatus:5.7194535356):4.1475006392,(Lepidocolaptes_affinis:3.5129422554999996,Lepidocolaptes_angustirostris:3.5129422560999997):6.3540119200000005):6.826491532):2.529129597,Glyphorynchus_spirurus:19.2225753):2.562181222):3.103761409,Sclerurus_guatemalensis:24.8885179343):15.0533900364):12.55163174):7.189654847,Eurylaimus_ochromalus:59.683194555):9.6542979,((((Ailuroedus_buccoides:29.279633228599998,(Chlamydera_maculata:9.299237639000001,Chlamydera_nuchalis:9.2992376391):19.980395585):13.17427907,(Climacteris_erythrops:5.868923796,Climacteris_melanurus:5.868923796):36.584988496499996):16.7572959,((Malurus_melanocephalus:20.642760623999997,Malurus_splendens:20.642760622300003):33.065101153,((Artamus_leucorynchus:39.2606930128311,((((((Pyrrhocorax_pyrrhocorax:9.602935573,Pyrrhocorax_graculus:9.602935573):13.891689488,((((((Nucifraga_columbiana:4.057016966,Nucifraga_caryocatactes:4.057016966):11.59021047,(((((Corvus_frugilegus:6.4688302445799994,(Corvus_corax:2.182360173,Corvus_cryptoleucus:2.182360173):4.2864700703):0.8271399739699999,(Corvus_corone:4.873428253,Corvus_brachyrhynchos:4.8734282541):2.4225419639999997):0.4424351545,Corvus_splendens:7.738405371899999):3.1987509110000003,Corvus_monedula:10.9371562832):4.603139238,Corvus_ossifragus:15.5402955208):0.1069319144):2.268146582,Pica_pica:17.915374021):1.127147628,Garrulus_glandarius:19.042521640500002):1.875788863,(((Gymnorhinus_cyanocephalus:13.49264932,Cyanocitta_cristata:13.492649323):2.910082633,((Aphelocoma_coerulescens:3.916950224,Aphelocoma_californica:3.916950225):5.160399055,Aphelocoma_ultramarina:9.077349279):7.325382677):0.709413346,Cyanocorax_yncas:17.112145302000002):3.806165206):0.7306287435,(Perisoreus_canadensis:13.49928808,Perisoreus_infaustus:13.499288078):8.149651171):1.8456858082):6.693277355,((Lanius_collurio:9.6866838219,(Lanius_minor:5.381538389,Lanius_senator:5.3815383885):4.305145433):1.0830087544,Lanius_excubitor:10.7696925759):19.418209835):0.6403275161,Rhipidura_javanica:30.828229931200003):2.224159678,Dicrurus_adsimilis:33.052389605):1.97855816,(Oriolus_oriolus:32.7574957912579,(Cyclarhis_gujanensis:17.9660226673,(((Vireo_griseus:9.195081009,Vireo_bellii:9.195081008):1.887787688,(Vireo_flavifrons:3.964713608,Vireo_solitarius:3.9647136080000003):7.1181550884):3.159552657,((Vireo_gilvus:6.242977566,Vireo_philadelphicus:6.2429775653):2.098893623,(Vireo_altiloquus:4.090868817,Vireo_olivaceus:4.0908688170000005):4.251002373):5.900550164):3.7236013129999996):14.791473123):2.273451981):4.229745241):10.403463375000001,((((Panurus_biarmicus:26.18975589,(Eremophila_alpestris:17.993633843,(Melanocorypha_calandra:16.040845215,(Lullula_arborea:12.69105873,(Galerida_cristata:11.997465523,Alauda_arvensis:11.997465522999999):0.6935932111):3.349786484):1.9527886265):8.1961220461589):10.513796410400001,((((Aegithalos_caudatus:24.423127027,((Phylloscopus_trochilus:5.589488021,Phylloscopus_collybita:5.589488021):16.2808738245,Cettia_cetti:21.870361845999998):2.5527651802999998):6.080542614,(((Hirundo_rustica:17.514298135599997,Petrochelidon_pyrrhonota:17.514298136999997):0.4038002702,Delichon_urbicum:17.918098411):0.7562862658,((Progne_subis:12.785250515,Pygochelidon_cyanoleuca:12.785250516000001):1.553143537,((Tachycineta_bicolor:10.042824883,Tachycineta_albilinea:10.042824883):2.626130921,Riparia_riparia:12.668955805):1.669438248):4.3359906200300005):11.829284967):0.4005768803,((Acrocephalus_palustris:18.666314606900002,Locustella_naevia:18.666314607790003):10.146448726000001,(((Acrocephalus_melanopogon:5.304715869,Acrocephalus_schoenobaenus:5.304715869):6.493552296000001,Acrocephalus_scirpaceus:11.798268165699998):2.53070481416,Hippolais_icterina:14.328972981):14.483790354):2.0914831874652):2.53323909,((((Sylvia_nana:8.072161704,Sylvia_communis:8.072161704800001):1.818801919,(Sylvia_curruca:9.5836927916,Sylvia_nisoria:9.583692792):0.3072708316):3.201275675,(Sylvia_atricapilla:8.286331193,Sylvia_borin:8.2863311936):4.805908105):18.8062873209,Pycnonotus_plumosus:31.898526619899997):1.538958989):3.2660666889999996):3.92063583,(Remiz_pendulinus:34.820110503,((((Baeolophus_bicolor:13.2066124675,(((Parus_hudsonicus:6.831991694999999,Parus_atricapillus:6.831991695):0.3030926113,Parus_carolinensis:7.1350843070000005):2.457284013,Parus_montanus:9.592368319):3.6142441489):1.345680422,Parus_ater:14.552292891):0.5340527077,Parus_major:15.0863455995):2.573610038,(Parus_caeruleus:3.454248972,Parus_cyanus:3.454248972):14.205706661999999):17.160154861000002):5.804077631):3.069713382,(((Regulus_satrapa:33.86839168,(Regulus_calendula:12.50489931,Regulus_regulus:12.50489931):21.363492368):8.66916792,((((((((((Turdus_merula:10.994352461,(((Turdus_pilaris:4.957296783,(Turdus_torquatus:2.648992125,Turdus_naumanni:2.6489921252000004):2.3083046573800003):3.3735939447999996,Turdus_migratorius:8.33089072767):1.444697689,(Turdus_falcklandii:8.421525913,Turdus_grayi:8.421525912158):1.3540625049):1.2187640432):0.06286805818,Turdus_iliacus:11.057220518600001):2.927828729,(Turdus_viscivorus:11.46100885,Turdus_philomelos:11.46100885):2.524040397):4.7755398293999995,(Hylocichla_mustelina:12.44347756,((((Catharus_guttatus:3.308166299,Catharus_occidentalis:3.308166299):3.2955726270000003,(Catharus_fuscescens:1.079371292,Catharus_minimus:1.079371292):5.5243676341):2.148813925,Catharus_ustulatus:8.752552851):1.881621591,Catharus_aurantiirostris:10.634174440999999):1.809303121):6.3171115140000005):2.295273324,((Sialia_mexicana:4.059076851,Sialia_currucoides:4.059076851):1.775666828,Sialia_sialis:5.834743678):15.221118721):7.386632399,((((Luscinia_svecica:15.257825482600001,Luscinia_megarhynchos:15.257825477999999):1.769045546,((((Ficedula_semitorquata:2.069629727,(Ficedula_albicollis:1.854165273,Ficedula_hypoleuca:1.8541652735):0.2154644533):6.105874647,Ficedula_parva:8.1755043728):4.403406989,Ficedula_hyperythra:12.5789113613):4.0363569074,((((Saxicola_rubetra:10.44965929,Saxicola_torquatus:10.4496592932):4.017028748,Oenanthe_oenanthe:14.466688041800001):1.023466231,Monticola_saxatilis:15.490154273):0.5566036159,(Phoenicurus_phoenicurus:6.856052582,Phoenicurus_ochruros:6.856052581972999):9.1907053065):0.5685103807):0.4116027591):0.1661253796,Erithacus_rubecula:17.192996412):1.748540968,Muscicapa_striata:18.941537376040003):9.5009574226):0.2635719776,Cinclus_cinclus:28.706066780999997):0.1215779383,(((Toxostoma_rufum:11.0628164361,(Mimus_polyglottos:1.840188875,Mimus_gilvus:1.840188875):9.2226275606):3.372666122,Dumetella_carolinensis:14.435482557):5.974223168,(Acridotheres_tristis:7.6120775814,Sturnus_vulgaris:7.6120775815):12.79762814393):8.417938994):10.56226449,(((Tichodroma_muraria:26.66175721,Certhia_familiaris:26.661757210199998):5.103965971,((Ramphocaenus_melanurus:19.26223518,(Polioptila_caerulea:5.2118060895,Polioptila_plumbea:5.21180609):14.0504290953):8.248450828,((((Troglodytes_aedon:7.222001973,Troglodytes_solstitialis:7.222001973):3.958378406,Troglodytes_troglodytes:11.180380378999999):0.1728510012,(Cistothorus_palustris:7.871452806000001,Cistothorus_platensis:7.871452806):3.481778575):4.183739579,(((Thryothorus_ludovicianus:6.932954185,Henicorhina_leucosticta:6.932954185):4.414028049,Thryomanes_bewickii:11.34698223):3.808771905,((Henicorhina_leucophrys:13.19078389,Thryothorus_fasciatoventris:13.1907838923):0.7544517484,Thryothorus_modestus:13.9452356432):1.210518496):0.3812168205):11.973715053000001):4.255037167):4.098350078,((Sitta_europaea:15.25893716859,(Sitta_pusilla:11.783846838999999,Sitta_canadensis:11.7838468383):3.4750903294):2.813107681,Sitta_carolinensis:18.072044847999997):17.792028408):3.525835942):2.259674111,(Bombycilla_cedrorum:9.109752686,Bombycilla_garrulus:9.109752686):32.539830626):0.8879762839):0.1968976898,((((Arachnothera_longirostra:28.066080762999995,Prionochilus_xanthopygius:28.066080764999995):2.766227073,Nectarinia_sperata:30.83230783894):7.925676721,((((((Taeniopygia_guttata:13.408002539799998,Lonchura_punctulata:13.40800253969):0.83974797232,Uraeginthus_bengalus:14.247750512900001):7.145519162,Vidua_macroura:21.3932696742):1.280355316,Ploceus_cucullatus:22.6736249911):11.87993131,(Prunella_atrogularis:5.608603302900001,(Prunella_collaris:0.1681898723,Prunella_modularis:0.1681898723):5.4404134306):28.9449529983):1.14228263,(((((Anthus_lutescens:15.348550006,(Anthus_trivialis:12.411301598000001,(Anthus_pratensis:4.578286146,Anthus_spinoletta:4.5782861458):7.8330154512):2.9372484080000003):2.724928714,Anthus_novaeseelandiae:18.0734787193):4.3845166798,(((Motacilla_flava:2.528818878,Motacilla_citreola:2.5288188775):3.088774966,Motacilla_alba:5.6175938434):0.08353450862,Motacilla_cinerea:5.701128352):16.756867052):7.050928921,((((((Pyrrhula_pyrrhula:13.816113089989999,Pinicola_enucleator:13.816113095):3.940701126,((((Serinus_serinus:8.01536274321,(((Carduelis_spinus:1.755819763,Carduelis_pinus:1.755819763):3.63378247,Carduelis_tristis:5.3896022333):1.333285186,Carduelis_cannabina:6.72288742):1.2924753237):0.4070071563,((Carduelis_carduelis:6.876118455,((Loxia_curvirostra:1.053136947248,Loxia_leucoptera:1.0531369473):3.520633547,(Carduelis_hornemanni:0.5721672277,Carduelis_flammea:0.5721672277):4.001603267):2.302347961):0.5218083559,Carduelis_citrinella:7.397926811):1.024443088):1.866653556,Carduelis_chloris:10.289023453999999):6.761988349,((Carpodacus_erythrinus:10.386943199000001,Carpodacus_purpureus:10.386943200000001):3.1683947365,Leucosticte_brandti:13.555337935):3.4956738694000005):0.705802412):3.347578425,(Coccothraustes_vespertinus:8.272599945,Coccothraustes_coccothraustes:8.272599944669999):12.831792696):4.469946206,((Euphonia_gouldi:10.352545548,(Euphonia_laniirostris:4.706494241,Euphonia_hirundinacea:4.7064942414):5.6460513080000005):2.049454359,Euphonia_minuta:12.401999907899999):13.172338934999999):1.109525109,Fringilla_coelebs:26.683863956):1.115162755,((((((((((Piranga_rubra:8.66221504,((Piranga_bidentata:4.534129933,Piranga_flava:4.5341299328):2.833312287,(Piranga_ludoviciana:3.406673245,Piranga_olivacea:3.406673245):3.9607689743):1.29477282):3.797790475,Piranga_roseogularis:12.46000552):0.5028577751,Piranga_erythrocephala:12.962863293):3.909196051,Cardinalis_cardinalis:16.872059341):1.218420866,Habia_rubica:18.090480207):0.4035302103,(Spiza_americana:13.87974522,(Passerina_cyanea:7.394791574,Passerina_ciris:7.394791574599999):6.4849536484999994):4.614265196):0.03789887603,((Pheucticus_chrysopeplus:1.88485979,Pheucticus_melanocephalus:1.88485979):1.212098436,Pheucticus_ludovicianus:3.096958225):15.434951066360002):1.691157416,(((Saltator_maximus:4.463557266,Saltator_atriceps:4.4635572662000005):10.791877973999998,(((((Tachyphonus_rufus:6.640935384900001,(Ramphocelus_passerinii:3.8949045471000003,Ramphocelus_dimidiatus:3.8949045470000003):2.7460308386):6.101032473,Eucometis_penicillata:12.7419678581):0.6154584554,Volatinia_jacarina:13.357426316):0.4930717211,Sicalis_flaveola:13.8504980331):0.08193137779,Cyanerpes_cyaneus:13.932429411750002):1.3230058282000001):0.2755896554,((Tiaris_olivaceus:5.379187529,Tiaris_bicolor:5.3791875289):5.64037972214,(Tangara_icterocephala:2.48086707,Tangara_florida:2.48086707):8.5387001814):4.5114576493):4.692041809):4.182050833,(((((((Icterus_galbula:3.0389162102,Icterus_gularis:3.0389162101):6.8449164397999995,Icterus_spurius:9.8838326493):5.307030346,(Amblycercus_holosericeus:13.40368154,(((Euphagus_carolinus:3.455610002,Euphagus_cyanocephalus:3.455610002):2.456314487,(Quiscalus_quiscula:3.426051598,(Quiscalus_mexicanus:0.8510898166,Quiscalus_major:0.8510898166):2.574961782):2.485872891):3.071274164,(Agelaius_phoeniceus:8.7204387373,Molothrus_ater:8.7204387367):0.2627599161):4.4204828918):1.787181451):1.047505245,(Cacicus_cela:8.84228311465,Psarocolius_decumanus:8.842283115):7.396085125):1.14841416,((Dolichonyx_oryzivorus:11.02418819,Xanthocephalus_xanthocephalus:11.02418819):3.861604796,Sturnella_magna:14.885792984000002):2.500989416):0.0001738695627,((((Miliaria_calandra:12.12982906,(((Emberiza_buchanani:8.463718053,Emberiza_hortulana:8.463718053000001):0.5935520281,(Emberiza_leucocephalos:0.5032839833,Emberiza_citrinella:0.5032839833):8.553986097500001):1.041672608,Emberiza_cia:10.098942689000001):2.030886373):1.727499067,Emberiza_melanocephala:13.857328128999999):1.350950307,(Emberiza_schoeniclus:8.978608629,Emberiza_aureola:8.9786086293):6.2296698070000005):2.178503964,(((Chlorospingus_ophthalmicus:13.595568299699998,(((Arremonops_conirostris:8.617077981,Arremonops_rufivirgatus:8.617077981):1.156088899,Ammodramus_savannarum:9.773166880000002):1.689730738,Aimophila_aestivalis:11.462897618):2.1326706809):0.7009794732,(((((Spizella_pallida:2.785749402,Spizella_passerina:2.785749402):3.565742746,Spizella_pusilla:6.3514921486):1.114483837,Spizella_atrogularis:7.465975985):4.362131417,Amphispiza_bilineata:11.828107402):1.60909153,((((Spizella_arborea:9.728041094,Passerella_iliaca:9.728041094):0.2562430689,(((((Zonotrichia_atricapilla:0.2723816689,Zonotrichia_leucophrys:0.2723816689):1.32459281,Zonotrichia_querula:1.596974479):0.09177089628,Zonotrichia_albicollis:1.688745375):4.779649628,Zonotrichia_capensis:6.468395003):1.715934289,(Junco_phaeonotus:0.6200037904,Junco_hyemalis:0.6200037903):7.564325503):1.799954871):1.94567194,((((Melozone_leucotis:8.2647457776,Pipilo_aberti:8.264745777):0.8431033125,Aimophila_rufescens:9.10784909):0.668735102,((Atlapetes_citrinellus:4.9539540664,Atlapetes_albinucha:4.953954067):3.1093211261,Pipilo_erythrophthalmus:8.0632751931):1.7133089989):1.6759833098999999,(((Pooecetes_gramineus:7.44665725,Amphispiza_belli:7.44665725):0.9247460304,Ammodramus_leconteii:8.37140328):1.732358629,(Passerculus_sandwichensis:7.468387297,((Melospiza_lincolnii:1.600185109,Melospiza_georgiana:1.600185109):2.029006769,Melospiza_melodia:3.629191878):3.8391954193):2.635374613):1.3488055921):0.4773886018):0.6352533251,(Arremon_brunneinucha:8.164167094,(Arremon_aurantiirostris:1.023587287,Arremon_virenticeps:1.023587287):7.140579807):4.4010423348):0.8719895034):0.8593488406):0.8174947745,(Calamospiza_melanocorys:7.575252896,Chondestes_grammacus:7.575252896):7.538789651):2.272739853):0.0001738695627):3.203782576,(Icteria_virens:19.138188798999998,(((((Wilsonia_citrina:7.207861753,((((Dendroica_cerulea:5.934997944,(Parula_pitiayumi:1.218951637,Parula_americana:1.2189516371):4.716046307):0.051178274,((Dendroica_fusca:4.841618107,((Dendroica_castanea:2.551098167,Dendroica_striata:2.551098167):2.202945983,Dendroica_petechia:4.75404415):0.0875739572):0.5539222392,(Dendroica_kirtlandii:5.11571147,Dendroica_tigrina:5.11571147):0.2798288765):0.5906358718):0.2090198584,(Setophaga_ruticilla:5.79558399,(Dendroica_caerulescens:5.767977031,(((Dendroica_virens:2.259288712,Dendroica_nigrescens:2.2592887127):0.873639704,Dendroica_discolor:3.132928416):2.306807508,(Dendroica_palmarum:5.200996826,((Dendroica_dominica:4.232513691,Dendroica_pinus:4.2325136905):0.6415412684,Dendroica_coronata:4.8740549595):0.3269418667):0.2387390985):0.3282411069):0.02760695825):0.3996120869):0.3521986266,Dendroica_magnolia:6.547394703):0.66046705):1.9276859041999999,(((Wilsonia_canadensis:5.359363247,Wilsonia_pusilla:5.359363247):1.306761344,(Myioborus_pictus:6.095762875,Myioborus_miniatus:6.095762874999999):0.5703617156):1.475134319,Basileuterus_culicivorus:8.141258909400001):0.99428874775):0.9423485475,(Protonotaria_citrea:9.5836112766,((Oporornis_formosus:5.855208532,(Oporornis_agilis:3.671935198,Oporornis_philadelphia:3.671935197):2.183273334):0.5972040643,(Geothlypis_poliocephala:5.9552365131,Geothlypis_trichas:5.955236513099999):0.497176083):3.1311986803):0.4942849284):0.3102771157,(((Vermivora_peregrina:5.581733977,(Vermivora_celata:1.572151037,Vermivora_ruficapilla:1.5721510365):4.00958294):3.7648964449999998,(Vermivora_chrysoptera:1.87994055,Vermivora_pinus:1.87994055):7.466689871):0.8981079274,Mniotilta_varia:10.244738349):0.1434349714):1.437055387,Helmitheros_vermivorum:11.82522871):7.3129600962):1.4525500464):3.814378696):1.613197156,((Calcarius_lapponicus:9.507594171,(Calcarius_pictus:3.702101682,Calcarius_ornatus:3.702101682):5.805492489):3.926954292,Plectrophenax_nivalis:13.434548466):12.58376624):1.780712016):1.709897606):0.5149721056,((Passer_hispaniolensis:1.562629714,Passer_domesticus:1.562629714):6.5032653775,Passer_montanus:8.0658950923):21.9580013418):5.671942505):3.062145627):0.2072645492,Irena_puella:38.965249113999995):3.7692081816000003):0.9594442227):5.9702548778):4.0437053899999995):5.503346406):3.660722437,Menura_novaehollandiae:62.871930616):6.465561836):8.687221631):0.6797103403):0.2840436833,Chunga_burmeisteri:78.988468108):0.1481006622,(Urocolius_indicus:58.38508338,(Colius_striatus:26.34026736,Colius_colius:26.340267365):32.04481602):20.75148539):1.00444873):1.514147498):0.8471665381):0.4270532773,(Eurypyga_helias:81.63696730000001,((Eurostopodus_mystacalis:63.9170526386,((((Phalaenoptilus_nuttallii:18.14083947,(Caprimulgus_carolinensis:13.4449392,Caprimulgus_vociferus:13.4449392):4.6959002729):15.880203312,(Chordeiles_minor:21.39977994,Chordeiles_acutipennis:21.3997799395):12.6212628458):1.7259493,((Caprimulgus_longirostris:23.512496037699997,Nyctidromus_albicollis:23.512496038):5.4656226106000005,Lurocalis_semitorquatus:28.978118649):6.768873435):3.21430616,(Caprimulgus_europaeus:20.22896179892,Caprimulgus_macrurus:20.228961793699998):18.732336447):24.955754384000002):11.67884638,((((((((Phaethornis_guy:6.021655827,Phaethornis_malaris:6.021655827):1.798137132,Phaethornis_longirostris:7.819792959):3.205050226,Phaethornis_longuemareus:11.0248431849):7.256583583,(Threnetes_ruckeri:11.298291066,Glaucis_aeneus:11.298291064999999):6.983135702):7.611333954,Eutoxeres_aquila:25.89276072):4.003156945,((((Adelomyia_melanogenys:9.984639382,Aglaiocercus_kingi:9.984639382000001):10.3054389574,Eriocnemis_glaucopoides:20.290078338900003):2.263064489,(((((Lampornis_clemenciae:8.435160454,((Lampornis_sybillae:4.069190565,(Lampornis_castaneoventris:0.1012856255,Lampornis_calolaemus:0.1012856255):3.9679049393):2.343428332,Lampornis_amethystinus:6.412618897):2.022541557):4.310956555,Lampornis_hemileucus:12.746117005199999):2.433585615,(Heliomaster_longirostris:7.505827236,Heliomaster_constantii:7.5058272359):7.673875388):1.772658353,(((Calypte_costae:2.393517075,Calypte_anna:2.393517075):1.392583915,(Selasphorus_sasin:1.511897232,Stellula_calliope:1.51189723153):2.2742037571):4.27942348,(Archilochus_alexandri:1.266554193,Archilochus_colubris:1.266554193):6.7989702770000005):8.886836508):2.144683729,((((Phaeochroa_cuvierii:12.97175027,(Amazilia_tzacatl:9.7864872216,Hylocharis_cyanus:9.7864872219):3.1852630447999997):0.7769625363,Eupherusa_eximia:13.748712802999998):1.9832470264,Campylopterus_hemileucurus:15.731959829000001):1.21820967,(Chlorostilbon_canivetii:5.167839615,Chlorostilbon_lucidus:5.1678396159):11.7823298842):2.146875207):3.456098121):4.181444456,((Anthracothorax_viridis:23.488411879,Heliothryx_barroti:23.488411879):2.395784749,Colibri_thalassinus:25.884196625099996):0.850390658):3.161330382):37.29158384,(((((((Collocalia_esculenta:23.0166586373,Collocalia_amelis:23.016658638999996):5.543691482,((Apus_pacificus:13.117839808,(Apus_affinis:5.508074563599999,Apus_apus:5.5080745639):7.609765244899999):5.112926534,Tachymarptis_melba:18.230766342):10.329583779):0.276380991,Aeronautes_saxatalis:28.836731111):1.549345412,Hirundapus_caudacutus:30.386076526):1.760304241,Chaetura_pelagica:32.146380762):8.850278319,Cypseloides_niger:40.996659088):9.862561017,Hemiprocne_mystacea:50.859220095000005):16.32828141):7.544616940000001,Podargus_strigoides:74.73211844000001):0.8637805616):6.041068295):1.292417516):25.93585126):3.043681508);
	TREE tree_3090 = ((((((((Nothoprocta_perdicaria:14.72582321,Nothoprocta_ornata:14.725823213):9.5582946187,Nothoprocta_cinerascens:24.284117836):1.02114125,Rhynchotus_rufescens:25.305259081000003):19.69678706,Nothura_maculosa:45.002046140000004):23.80760559,Eudromia_elegans:68.80965171999999):1.111788716,(Crypturellus_undulatus:32.9360369849,Crypturellus_tataupa:32.936036984):36.985403461):14.59168867,(Struthio_camelus:55.82837295,(Rhea_americana:8.521731812,Rhea_pennata:8.521731812):47.306641139999996):28.68475615):24.16804119,((((((((Oreortyx_pictus:19.40020313,(Colinus_virginianus:13.50110593791,Callipepla_californica:13.501105939):5.899097186):3.068218121,Cyrtonyx_montezumae:22.468421251000002):19.194194892,((((Polyplectron_napoleonis:24.949838693,(Francolinus_africanus:18.9102677085,((Gallus_lafayetii:2.929755814,Gallus_gallus:2.929755814):1.251129699,Gallus_sonneratii:4.180885513):14.729382199):6.0395709792000005):0.2582985155,Pavo_cristatus:25.208137205):0.484334494,((((Meleagris_gallopavo:0.475853587,Meleagris_ocellata:0.475853587):18.52926041,((((((Tetrao_tetrix:1.887793423,Tetrao_mlokosiewiczi:1.887793423):4.631860423,Tetrao_urogallus:6.519653846):1.299403185,Dendragapus_canadensis:7.819057032):1.244481719,((Dendragapus_fuliginosus:4.437462082,(Tympanuchus_phasianellus:0.2978660146,Tympanuchus_cupido:0.2978660146):4.1395960668):1.897960468,Centrocercus_minimus:6.3354225499000005):2.728116201):0.6534204634,(Lagopus_muta:5.074053493,Lagopus_lagopus:5.074053493):4.642905722):4.836660214,(Bonasa_umbellus:13.71380853,Bonasa_bonasia:13.713808527):0.8398109019):4.45149457):1.820661704,((((((Chrysolophus_pictus:2.454720241,Chrysolophus_amherstiae:2.454720241):8.262322255,Phasianus_colchicus:10.717042496000001):0.8381667871,((Crossoptilon_crossoptilon:2.197334321,Crossoptilon_auritum:2.1973343205):6.954814542,((Lophura_edwardsi:4.3306566002,Lophura_nycthemera:4.330656601):0.91890901144,Lophura_ignita:5.2495656124):3.9025832499):2.40306042):1.042883693,((Syrmaticus_humiae:0.0467894364,Syrmaticus_ellioti:0.0467894364):3.657327311,Syrmaticus_mikado:3.704116747):8.893976229):5.463646572,(Perdix_perdix:2.065730689,Perdix_dauurica:2.065730689):15.99600886):1.741579668,Pucrasia_macrolopha:19.803319218):1.022456488):1.292729527,(((Tragopan_caboti:2.833097776,Tragopan_temminckii:2.833097776):4.705759989,Tragopan_satyra:7.5388577646):13.71277181,Lophophorus_impejanus:21.251629575):0.8668756552):3.573966467):1.197503643,((((Tetraogallus_altaicus:2.030907663,Tetraogallus_himalayensis:2.0309076632):17.1975289009,Alectoris_chukar:19.2284365674):2.230232607,Francolinus_swainsonii:21.4586691764):1.018729063,((Coturnix_chinensis:9.324371483,Coturnix_ypsilophora:9.324371483):8.20913268,(Coturnix_pectoralis:9.654646769,(Coturnix_japonica:1.022904584,Coturnix_coturnix:1.022904584):8.631742185):7.878857394):4.943894076):4.412577103):14.7726407989):1.241539255,(Acryllium_vulturinum:17.88435951,Numida_meleagris:17.8843595084):25.01979588):16.85267726,Crax_rubra:59.7568326647):7.949510105,((Leipoa_ocellata:31.09827483,Alectura_lathami:31.098274828):20.22812887,(Megapodius_eremita:14.81254793,Megapodius_freycinet:14.812547926):36.513855774):16.37993906):12.30344936,((Anseranas_semipalmata:67.70560552,((((((((Chen_canagica:3.186643797,(Chen_caerulescens:0.4470541858,Chen_rossii:0.4470541858):2.739589611):1.423325618,(((Anser_indicus:0.5818866687,Anser_erythropus:0.5818866687):1.616927075,(Anser_fabalis:1.781943508,Anser_anser:1.7819435081000001):0.4168702361):2.019599329,Anser_albifrons:4.218413074):0.3915563415):1.907317964,(((Branta_hutchinsii:1.152808546,Branta_leucopsis:1.152808546):1.82328239,(Branta_canadensis:1.955750254,Branta_sandvicensis:1.955750254):1.020340682):1.570216222,(Branta_ruficollis:2.982493753,Branta_bernicla:2.982493753):1.563813405):1.970980221):3.739280509,((Cygnus_olor:3.388341314,Cygnus_atratus:3.388341314):2.530855918,(Cygnus_columbianus:0.6521009563,Cygnus_buccinator:0.6521009563):5.2670962759):4.337370657):1.661842261,Cereopsis_novaehollandiae:11.918410149):3.232760258,Malacorhynchus_membranaceus:15.15117041):6.597115963,((Plectropterus_gambensis:3.962828002,(Oxyura_leucocephala:3.1647932461000003,Oxyura_jamaicensis:3.1647932453):0.79803475605):15.877347941299998,(Stictonetta_naevosa:17.29102026,((((((Cairina_moschata:6.712121939,(Aix_galericulata:5.032911312,Aix_sponsa:5.032911312):1.679210627):2.190747814,(Alopochen_aegyptiaca:5.530575414,(Tadorna_radjah:4.53598762,(Tadorna_tadorna:2.283502818,(Tadorna_tadornoides:0.7545323078,Tadorna_ferruginea:0.7545323078):1.5289705101):2.252484802):0.9945877937):3.3722943379999997):0.5801280704,(((Histrionicus_histrionicus:6.903310143,Clangula_hyemalis:6.903310143):0.2027502,(Polysticta_stelleri:4.967409493,((Somateria_spectabilis:0.2317112343,Somateria_mollissima:0.2317112343):0.6888314837,Somateria_fischeri:0.920542718):4.046866775):2.13865085):1.166222397,((((Mergus_merganser:1.1989968223,Mergus_serrator:1.1989968223):4.687056982,(Mergellus_albellus:5.731003408,Lophodytes_cucullatus:5.731003408):0.155050396):0.7060454232,((Bucephala_clangula:1.084593864,Bucephala_islandica:1.084593864):3.203339292,Bucephala_albeola:4.287933156):2.304166071):0.3564155588,((Melanitta_fusca:2.771941926,Melanitta_perspicillata:2.771941926):2.6957689,Melanitta_nigra:5.467710826):1.48080396):1.323767953):1.210715084):0.2504701956,((Marmaronetta_angustirostris:7.121272523,((((Aythya_valisineria:1.30539167051,(Aythya_collaris:0.5073601178,Aythya_americana:0.5073601179):0.79803155317):0.5599695966,((Aythya_affinis:0.5577781605,Aythya_marila:0.5577781605):0.8979238894,Aythya_fuligula:1.45570205):0.4096592177):0.381595581,(Aythya_nyroca:0.7698368081,Aythya_australis:0.7698368081):1.477120041):0.8327818465,Netta_rufina:3.07973869574):4.0415338277):0.7595405742,(Pteronetta_hartlaubii:4.369400854,Cyanochen_cyanoptera:4.3694008535):3.511412243):1.852654922):0.01345827298,(Sarkidiornis_melanotos:9.745451599,Chenonetta_jubata:9.745451599399999):0.001474692485):0.9129487542,(((((Anas_strepera:0.7411793227,Anas_falcata:0.7411793227):1.944899185,Anas_americana:2.6860785077):0.6875021694,Anas_gibberifrons:3.373580677):1.778178432,((Anas_capensis:3.134269274,(Anas_superciliosa:0.7314171446,(Anas_undulata:0.4884319142,(Anas_rubripes:0.2941701357,Anas_platyrhynchos:0.29417013571):0.19426177851999998):0.24298523041999998):2.4028521288999998):0.2504342465,(((Anas_bahamensis:1.485526464,Anas_acuta:1.4855264638):1.606394010289,Anas_castanea:3.09192047409):0.1115601467,Anas_crecca:3.2034806205999997):0.1812228996):1.767055589):1.311554337,(Anas_querquedula:2.815734545,((Anas_cyanoptera:0.1064862906,Anas_discors:0.1064862906):1.077441176,(Anas_rhynchotis:0.06461339738,Anas_clypeata:0.06461339738):1.1193140689):1.63180707914):3.6475789008):4.1965616005):6.631145214):2.5491556824000003):1.908110427):25.19741029,(((Dendrocygna_viduata:13.00622678,Dendrocygna_guttata:13.00622678):5.230652133,(Dendrocygna_bicolor:11.21804988,Dendrocygna_eytoni:11.21804988):7.01882903):2.636965121,(Dendrocygna_autumnalis:8.630371482,Dendrocygna_arborea:8.630371482):12.24347255):26.071852632):20.75990886):3.60635588,Chauna_torquata:71.311961403):8.697830723):26.28343741,(((Eurypyga_helias:79.4754303,((Podargus_strigoides:73.22544109999998,(((((Threnetes_ruckeri:9.100600532000001,Glaucis_aeneus:9.100600532):5.753055636,((Phaethornis_longirostris:6.044754555,(Phaethornis_malaris:5.103715124,Phaethornis_guy:5.103715124400001):0.9410394312):2.6873202062,Phaethornis_longuemareus:8.7320747618):6.121581407):6.218258685,Eutoxeres_aquila:21.071914851):2.447927431,((((Adelomyia_melanogenys:9.148741255,Aglaiocercus_kingi:9.148741255400001):8.038752812590001,Eriocnemis_glaucopoides:17.1874940676):1.019591466,((((((((Lampornis_castaneoventris:0.03992230899,Lampornis_calolaemus:0.03992230899):3.314126426,Lampornis_sybillae:3.3540487351796):1.10124341,Lampornis_amethystinus:4.455292145):1.081137582,Lampornis_clemenciae:5.536429727):4.997789317,Lampornis_hemileucus:10.5342190434):2.016899596,(Heliomaster_longirostris:2.609935158,Heliomaster_constantii:2.609935158):9.9411834813):0.5841240765,(((Calypte_costae:2.077107132,Calypte_anna:2.077107132):0.9380091571,(Selasphorus_sasin:1.018852267,Stellula_calliope:1.0188522673):1.9962640219):2.9709643929,(Archilochus_alexandri:0.904337016,Archilochus_colubris:0.904337016):5.0817436659999995):7.149162034):2.175663516,((((Phaeochroa_cuvierii:10.36798088,(Amazilia_tzacatl:7.8357719046,Hylocharis_cyanus:7.8357719045):2.5322089703):2.224188899,Eupherusa_eximia:12.5921697747):0.9836057591,Campylopterus_hemileucurus:13.575775533399998):0.5431661534,(Chlorostilbon_canivetii:5.501378444,Chlorostilbon_lucidus:5.5013784432):8.617563243500001):1.191964545):2.896179302):3.042904411,((Anthracothorax_viridis:19.7437521565,Heliothryx_barroti:19.743752160000003):0.6076032675,Colibri_thalassinus:20.351355423799998):0.8986345211):2.2698523403):34.19405802,(((((((Tachymarptis_melba:12.493357059,(Apus_pacificus:9.910665091,(Apus_affinis:4.7882596342,Apus_apus:4.7882596343):5.12240545587):2.5826919677699998):18.576346430999997,(Collocalia_esculenta:23.500508388,Collocalia_amelis:23.500508392300002):7.5691950927):1.169319101,Aeronautes_saxatalis:32.2390225888):0.06495454572,Hirundapus_caudacutus:32.303977128999996):1.752186586,Chaetura_pelagica:34.0561637124):9.570482347,Cypseloides_niger:43.626646058):7.037225946,Hemiprocne_mystacea:50.663872010999995):7.050028308):15.511540784000001):0.9232960314,((((Caprimulgus_longirostris:16.2156674608,Nyctidromus_albicollis:16.2156674615):3.7210120902000003,Lurocalis_semitorquatus:19.936679550999997):7.172759379,(((Chordeiles_minor:14.7215894,Chordeiles_acutipennis:14.7215894):10.3594798997,(Caprimulgus_macrurus:14.579512798,Caprimulgus_europaeus:14.57951279653):10.5015565004):1.517252631,(Phalaenoptilus_nuttallii:13.23265586,(Caprimulgus_carolinensis:12.320324914,Caprimulgus_vociferus:12.320324915000002):0.9123309483):13.365666064):0.5111170036):23.898130377999998,Eurostopodus_mystacalis:51.00756930599999):23.14116782):5.3266931766):0.5867619741,(((((((((((((Xema_sabini:3.439051063,Pagophila_eburnea:3.439051063):1.117049485,Rissa_tridactyla:4.556100548):2.073054877,(((Larus_atricilla:1.02194912,Larus_pipixcan:1.0219491202):2.9473806742999997,((((Larus_delawarensis:1.07499363,Larus_canus:1.07499363):0.159405142,Larus_heermanni:1.234398772):0.1423110881,((((Larus_hyperboreus:0.1592578263,Larus_argentatus:0.1592578263):0.5605261819,Larus_marinus:0.71978400821):0.1204921902,(Larus_fuscus:0.5133707278,(Larus_dominicanus:0.4796839361,(((Larus_californicus:0.1472375584,Larus_schistisagus:0.1472375584):0.1046921122,(Larus_glaucoides:0.1425116461,Larus_thayeri:0.1425116461):0.1094180245):0.1174525084,Larus_glaucescens:0.369382179):0.1103017571):0.0336867917):0.3269054707):0.3062826771,Larus_occidentalis:1.1465588759):0.2301509846):0.2869428392,Larus_crassirostris:1.663652699):2.305677094):0.3053113753,(Larus_philadelphia:3.403304709,Larus_ridibundus:3.4033047084):0.8713364606):2.354514256):1.972823408,Rhodostethia_rosea:8.601978833):7.598170925,Rynchops_niger:16.200149757):1.122325999,(Anous_stolidus:7.335958404,Anous_minutus:7.335958404):9.986517353):1.527014043,((((Sterna_albifrons:4.773946209,Sterna_antillarum:4.7739462084):8.022794132,((Sterna_nilotica:5.928693726,Sterna_caspia:5.928693726):3.163025605,(((Chlidonias_leucopterus:1.418867442,Chlidonias_niger:1.418867442):1.246419402,Chlidonias_hybrida:2.665286844):4.679075923,((((Sterna_sandvicensis:1.194480567,Sterna_elegans:1.194480567):0.8050024527,(Sterna_bergii:1.146184823,Sterna_maxima:1.1461848229):0.8532981971):2.737413539,Sterna_forsteri:4.736896559):0.4751731546,((Sterna_hirundo:3.127201668,(Sterna_paradisaea:1.480418718,Sterna_vittata:1.4804187177900001):1.64678295):0.1168124496,Sterna_dougallii:3.2440141173):1.968055596):2.1322930530999997):1.747356564):3.7050210100000003):1.29727724,((Sterna_fuscata:5.541021679,Sterna_anaethetus:5.54102168):1.117659651,Sterna_aleutica:6.65868133):7.4353362508):3.317658068,(Procelsterna_cerulea:4.972248506400001,Gygis_alba:4.9722485061):12.43942714):1.43781415):2.075095116,(((Catharacta_maccormicki:1.127928570648,Stercorarius_pomarinus:1.1279285706):6.348462194,(Stercorarius_longicaudus:4.449116729,Stercorarius_parasiticus:4.449116729):3.027274036):11.8720265,((Fratercula_arctica:14.413533035,Aethia_cristatella:14.413533035):0.5858801667,((((Alle_alle:9.362536414,Alca_torda:9.362536414):0.7000898179,(Uria_lomvia:3.944024896,Uria_aalge:3.944024896):6.118601336):3.5064310707999997,Cepphus_grylle:13.569057302000001):0.2164470397,(Synthliboramphus_antiquus:3.235528872,Synthliboramphus_wumizusume:3.235528872):10.54997547):1.213908859):4.349004059):1.576167654):5.652078213999999,(Glareola_pratincola:0.8649264009,Glareola_nordmanni:0.8649264009):25.711736727):18.31181897,Turnix_sylvaticus:44.8884821006):13.23383907,(((Rostratula_benghalensis:39.76314561,(Jacana_spinosa:0.648568872,Jacana_jacana:0.648568872):39.114576740000004):0.4146029475,Thinocorus_orbignyianus:40.1777485602):9.864354819,((Bartramia_longicauda:23.60371368,((Numenius_americanus:9.325335484,Numenius_arquata:9.3253354836):6.571841858,Numenius_phaeopus:15.897177340999999):7.706536336):14.06932096,((((((Scolopax_rusticola:8.915840439,Scolopax_minor:8.9158404387):16.661784304,(Gallinago_gallinago:12.536791638,(Gallinago_media:6.890599032,Gallinago_stenura:6.8905990322):5.6461926063):13.0408331008):4.642599685,Limnodromus_griseus:30.220224433600002):1.321797363,((((((Tringa_erythropus:9.682315187,(Tringa_melanoleuca:7.857205886,Tringa_nebularia:7.857205887):1.8251093):2.310740457,Catoptrophorus_semipalmatus:11.99305564):3.105969701,(((Tringa_stagnatilis:6.631508326,Tringa_glareola:6.631508326):0.6381955307,Tringa_totanus:7.269703857):5.851864409,(Tringa_flavipes:10.65932645,Heteroscelus_brevipes:10.659326449):2.462241817):1.977457078):2.725861924,(Tringa_solitaria:16.09353431,Tringa_ochropus:16.09353431):1.731352957):11.04045119,(Xenus_cinereus:25.44575262,Phalaropus_fulicarius:25.445752622):3.419585837):0.5878062362,Actitis_hypoleucos:29.453144690000002):2.088877095):0.7403001668,(Arenaria_interpres:24.020801943,(((((((Tryngites_subruficollis:6.828412122,Calidris_bairdii:6.828412122):3.102626651,Calidris_acuminata:9.931038773):4.163461007,((((Calidris_himantopus:8.970551728,Calidris_minutilla:8.970551728):3.267182245,((Calidris_mauri:5.451082926,(Calidris_pusilla:0.5020594619,Calidris_ruficollis:0.5020594619):4.949023464):4.26690433,(Calidris_fuscicollis:7.819149533,(Calidris_minuta:6.264571305,Calidris_alba:6.264571305):1.554578228):1.898837723):2.519746717):0.4129345423,(Calidris_melanotos:12.14596663,(Calidris_alpina:9.383724727,Calidris_maritima:9.383724727):2.762241905):0.5047018841):1.303981072,Calidris_temminckii:13.95464959):0.1398501919):0.8449543472,Calidris_subminuta:14.93945413):0.1306028919,Calidris_ferruginea:15.07005702):1.5071475,(Limicola_falcinellus:13.94909804,Philomachus_pugnax:13.94909804):2.628106476):0.9747829515,(Calidris_tenuirostris:10.44247912,Calidris_canutus:10.442479115000001):7.109508355):6.468814472):8.261520016):2.751876837,(((Limosa_haemastica:7.78341886,Limosa_fedoa:7.78341886):3.094219428,Limosa_lapponica:10.87763829):2.118049841,Limosa_limosa:12.99568813):22.038510662):2.63883584):12.36906874):8.080217791):8.28665564,((Chionis_albus:57.3322643449,((Burhinus_oedicnemus:22.86343416,Burhinus_capensis:22.863434163):20.53052402,Burhinus_bistriatus:43.3939581888):13.938306157):5.28274435,(((Pluvialis_squatarola:7.090586204,Pluvialis_dominica:7.090586204):2.816264127,Pluvialis_apricaria:9.906850330000001):42.63013232,((((Vanellus_indicus:32.47926605,(Vanellus_vanellus:10.909519881,Vanellus_chilensis:10.909519881):21.569746166999998):1.496716177,((Charadrius_wilsonia:11.60450558,(Charadrius_mongolus:0.971570486,Charadrius_leschenaultii:0.971570486):10.63293509):7.8185502237,Charadrius_alexandrinus:19.4230558007):14.552926421999999):5.954157971,(Eudromias_morinellus:31.9987194,(((Charadrius_semipalmatus:13.92503455,(Charadrius_hiaticula:12.84255945,Charadrius_melodus:12.84255945):1.082475102):3.008682548,Charadrius_vociferus:16.9337171):6.567330522,Charadrius_dubius:23.501047626000002):8.49767178):7.931420793):6.990304189,((Haematopus_palliatus:17.9071864063,Haematopus_ostralegus:17.907186406):12.61396138,((Recurvirostra_avosetta:4.347361076,Recurvirostra_americana:4.347361076):18.105776496,Himantopus_himantopus:22.4531375743):8.068010215):16.399296596):5.616538267):10.078026036):3.79396812):13.19369805,(((Urocolius_indicus:44.78742079,(Colius_colius:16.07587311,Colius_striatus:16.07587311):28.711547684000003):33.50741385,((((((((Falco_vespertinus:11.423102724,(Falco_longipennis:4.385777111,Falco_subbuteo:4.385777111):7.0373256137):0.2111569237,(((Falco_rusticolus:4.6176894829999995,Falco_peregrinus:4.6176894827):2.222794798,Falco_mexicanus:6.840484281):2.759415204,(Falco_novaeseelandiae:6.839715822,Falco_femoralis:6.839715822):2.7601836633):2.034360163):0.6962787697,(Falco_naumanni:6.781840028,(Falco_cenchroides:0.8692167214,Falco_tinnunculus:0.8692167214):5.9126233061):5.54869839):0.7044648346,(Falco_sparverius:8.828748674,Falco_columbarius:8.828748674):4.206254578):17.557111882,(Caracara_cheriway:11.116878306099998,Milvago_chimachima:11.11687831):19.47523682):8.822522653,Micrastur_semitorquatus:39.414637783):36.58449505,(((((Psittacus_erithacus:9.580737167,Poicephalus_meyeri:9.5807371671):14.79565745,(Brotogeris_jugularis:6.568974390999999,Brotogeris_versicolurus:6.5689743902):17.80742023014):0.7435453098,(((Melopsittacus_undulatus:12.95464868,((Charmosyna_papou:7.3402943071,Vini_peruviana:7.340294307400001):2.939452709,((((Psitteuteles_goldiei:4.970976917100001,(Chalcopsitta_duivenbodei:2.812701476,Chalcopsitta_sintillata:2.812701476):2.1582754409):0.09805889547,((Eos_squamata:1.737580772,Eos_reticulata:1.7375807715):1.38833154541,Trichoglossus_haematodus:3.1259123172):1.9431234948500002):1.384532962,(Lorius_lory:2.8502419667999996,Lorius_garrulus:2.85024196734):3.603326807):0.7251883744,Neopsittacus_musschenbroekii:7.178757148):3.100989868):2.6749016649):6.250586095399999,Platycercus_elegans:19.205234778020003):0.2901945401,((Alisterus_scapularis:15.4999935129,(Psittacula_krameri:6.164742541000001,Psittacula_alexandri:6.164742541):9.33525097167):0.8571845043,Micropsitta_finschii:16.357178017):3.1382513):5.6245106126):30.157077616,Nestor_notabilis:55.277017539999996):19.4620904,(((((((Terenotriccus_erythrurus:12.29552973,Myiobius_atricaudus:12.295529726200002):11.62595288,Onychorhynchus_coronatus:23.921482603):7.554193978,((Schiffornis_turdina:25.762739658,(((Tityra_cayana:4.854135623,Tityra_semifasciata:4.854135623):9.316548485,Tityra_inquisitor:14.17068411):3.965261306,((Pachyramphus_validus:6.246664644,(Pachyramphus_homochrous:1.06102982,Pachyramphus_aglaiae:1.06102982):5.185634823):10.489061795,Pachyramphus_polychopterus:16.7357264394):1.4002189752):7.626794243):5.5016323695,((Platyrinchus_mystaceus:27.2428467096,((((Myiopagis_viridicata:17.0486888527,(Elaenia_frantzii:8.5300273166,Elaenia_flavogaster:8.5300273169):8.518661537):0.1716418648,Capsiempis_flaveola:17.2203307169):2.557979947,(Zimmerius_vilissimus:16.6478378604,Camptostoma_obsoletum:16.64783785822):3.130472808):1.395352438,((Fluvicola_pica:16.31034426025,(Myiophobus_fasciatus:14.359200703,((((((Empidonax_flaviventris:4.588356835,Empidonax_flavescens:4.588356835):2.138151025,(Empidonax_minimus:5.3975367746,Empidonax_traillii:5.3975367753):1.328971085):0.5724372806,Empidonax_virescens:7.29894514):0.01300789108,((Contopus_fumigatus:5.139484886,Contopus_cooperi:5.139484886):0.3622171447,(Contopus_sordidulus:4.2674583697,Contopus_virens:4.2674583702):1.234243661):1.810251001):0.3398562518,(Sayornis_nigricans:1.707871852,Sayornis_phoebe:1.707871852):5.9439374315):0.8521073975,Mitrephanes_phaeocercus:8.503916681):5.8552840259000005):1.9511435533):1.803310415,((((((Myiodynastes_maculatus:0.6121033027,Myiodynastes_hemichrysus:0.6121033027):8.887741169,(((Tyrannus_savana:3.014208639,Tyrannus_melancholicus:3.0142086389699996):1.7254717854,Tyrannus_verticalis:4.7396804260000005):2.366695026,Tyrannus_tyrannus:7.106375451):2.3934690212):1.096312122,(Myiozetetes_cayanensis:4.467334215,Myiozetetes_similis:4.467334214):6.128822379500001):1.292772606,Pitangus_sulphuratus:11.888929197600001):1.700413538,((Myiarchus_tuberculifer:5.6420983188,Myiarchus_crinitus:5.6420983186):2.0791880825,Rhytipterna_holerythra:7.7212864004):5.8680563368):0.6135704869,(Legatus_leucophaius:13.84202903,Attila_spadiceus:13.842029025599999):0.3608841989):3.910741451):3.0600084279999997):6.0691836061):1.360386135,((((Rhynchocyclus_olivaceus:4.283814217,Rhynchocyclus_brevirostris:4.283814217):11.5885203,Tolmomyias_sulphurescens:15.87233451303663):5.663194386,(Todirostrum_cinereum:15.079435444,Oncostoma_cinereigulare:15.079435443469):6.456093457):1.220850402,((Mionectes_oleagineus:7.1135981971,Mionectes_olivaceus:7.113598197):13.09664639,Leptopogon_superciliaris:20.210244581800005):2.5461347161999996):5.846853543):2.6611391833):0.2113045535):0.3466017394,(((Pipra_mentalis:6.0575733647000005,Manacus_vitellinus:6.0575733647):0.4882212393,Lepidothrix_coronata:6.5457946036):4.162033672,Xenopipo_holochlora:10.707828275756):21.114450044999998):14.75145405,((Thamnistes_anabatinus:16.344160078999998,((Myrmotherula_schisticolor:11.8243509411,Myrmotherula_surinamensis:11.8243509419):1.82940977,(((Cercomacra_tyrannina:12.1765344535,Gymnopithys_leucaspis:12.1765344529):0.5831999778,(Myrmeciza_exsul:11.56839562,Hylophylax_naevioides:11.56839562):1.1913388104):0.7295822413,((Dysithamnus_mentalis:11.287378068799999,((Thamnophilus_doliatus:4.091439404,Thamnophilus_ruficapillus:4.091439404):3.7609383213,Thamnophilus_punctatus:7.8523777254):3.4350003437):1.100114663,Taraba_major:12.387492732):1.1018239408):0.1644440393):2.6903993677):17.415583843,(((Glyphorynchus_spirurus:10.70999737,((Sittasomus_griseicapillus:6.4108688929,(Dendrocincla_homochroa:3.058108911,Dendrocincla_fuliginosa:3.0581089103999997):3.3527599819000002):4.046358779,((Lepidocolaptes_affinis:2.2872495238000004,Lepidocolaptes_angustirostris:2.2872495248):3.5300762245999997,(Xiphorhynchus_guttatus:3.4918053146,Xiphorhynchus_erythropygius:3.491805314):2.3255204346):4.639901923):0.2527696956):3.774559357,(((Premnoplex_brunnescens:11.20908443,(Furnarius_rufus:10.6703667701,Synallaxis_brachyura:10.6703667698):0.5387176599):0.08794805843,(Syndactyla_subalaris:4.2016566823999995,(Anabacerthia_striaticollis:0.183510205,Anabacerthia_variegaticeps:0.183510205):4.018146478):7.095375806300001):2.5752263915,Xenops_rutilans:13.872258881):0.6122978443):1.660516076,Sclerurus_guatemalensis:16.145072800999998):17.614671123999997):12.81398844):5.191340501,Eurylaimus_ochromalus:51.765072857):12.30291915,((((Ailuroedus_buccoides:19.132009408000002,(Chlamydera_maculata:7.1833105756,Chlamydera_nuchalis:7.183310575):11.948698832529999):18.443890222,(Climacteris_melanurus:7.382280606,Climacteris_erythrops:7.382280606):30.193619025199997):16.40150048,((Malurus_melanocephalus:17.057441109800003,Malurus_splendens:17.05744110693):35.330060055800004,((((((((Pyrrhocorax_pyrrhocorax:9.505070303,Pyrrhocorax_graculus:9.505070303):14.17536699,((((((Nucifraga_columbiana:3.634106275,Nucifraga_caryocatactes:3.634106275):10.19924563,(((((Corvus_corone:3.253357727,Corvus_brachyrhynchos:3.2533577273609997):4.3123804915,Corvus_splendens:7.565738218699999):0.4483129354,((Corvus_cryptoleucus:1.684101251,Corvus_corax:1.684101251):5.5476411061,Corvus_frugilegus:7.2317423565):0.7823087973):3.8946718143,Corvus_monedula:11.9087229683):0.7947099386,Corvus_ossifragus:12.703432907):1.129918996):3.048599831,Pica_pica:16.881951735999998):1.2409439,Garrulus_glandarius:18.1228956332):2.177915103,((((Aphelocoma_coerulescens:2.875127736,Aphelocoma_californica:2.8751277357):4.656293434,Aphelocoma_ultramarina:7.531421171):6.859343056,(Gymnorhinus_cyanocephalus:12.85674986,Cyanocitta_cristata:12.85674986):1.534014366):1.315179869,Cyanocorax_yncas:15.705944095):4.5948666419999995):1.081502416,(Perisoreus_canadensis:15.00197895,Perisoreus_infaustus:15.001978957):6.3803341997):2.2981241399999996):5.183446913,(((Lanius_senator:5.653063364,Lanius_minor:5.653063364):3.3908358067,Lanius_collurio:9.04389917):1.364765017,Lanius_excubitor:10.4086641873):18.455220021000002):2.15461084,Rhipidura_javanica:31.0184950477):1.227669303,Dicrurus_adsimilis:32.2461643477):2.24477939,(Oriolus_oriolus:33.497571370646696,(Cyclarhis_gujanensis:19.1666605564,(((Vireo_philadelphicus:6.027932905,Vireo_gilvus:6.027932905):2.225536619,(Vireo_altiloquus:3.2831475493999998,Vireo_olivaceus:3.283147549):4.970321975):4.624931642,((Vireo_flavifrons:3.7312699715999997,Vireo_solitarius:3.731269972):6.128924628699999,(Vireo_griseus:6.9677672390000005,Vireo_bellii:6.967767239999999):2.892427361):3.0182065652000003):6.288259395):14.3309108093):0.9933723703):5.3666030717,Artamus_leucorynchus:39.857546810396):9.298478326,(((((((Sylvia_atricapilla:13.09454868,Sylvia_borin:13.0945486863):3.087869067,(Sylvia_nana:13.07001576,((Sylvia_nisoria:10.67700275,Sylvia_curruca:10.6770027518):1.617304265,Sylvia_communis:12.294307016569999):0.7757087457):3.112401987):19.688871525000003,Pycnonotus_plumosus:35.8712892719):2.386253451,(((((Phylloscopus_trochilus:4.751567061,Phylloscopus_collybita:4.751567060999999):19.986910740200003,Cettia_cetti:24.738477801000002):2.842261129,Aegithalos_caudatus:27.580738931):6.492139609,(((Hirundo_rustica:19.516151819199997,Petrochelidon_pyrrhonota:19.516151818):0.4970400907,Delichon_urbicum:20.013191915):2.4221745505000003,((Progne_subis:16.261836447,Pygochelidon_cyanoleuca:16.261836446):1.863843885,((Tachycineta_albilinea:11.909010513,Tachycineta_bicolor:11.909010508):5.341530479,Riparia_riparia:17.250540991999998):0.8751393387):4.309686129999999):11.637512079):3.347584854,((Acrocephalus_palustris:24.930412391300003,Locustella_naevia:24.93041239705):10.369345119,((Acrocephalus_scirpaceus:13.2027960998,(Acrocephalus_schoenobaenus:5.696893475,Acrocephalus_melanopogon:5.696893475):7.505902625):4.295112071046001,Hippolais_icterina:17.497908172000002):17.801849341):2.120705886):0.8370793277):2.4421979509,(Panurus_biarmicus:33.24907989,(((Lullula_arborea:13.72844293,(Alauda_arvensis:10.838123171,Galerida_cristata:10.838123171000001):2.890319762):1.3342589993,Melanocorypha_calandra:15.062701932199996):2.295616272,Eremophila_alpestris:17.358318204):15.8907616853):7.4506607879999995):2.781222858,(Remiz_pendulinus:38.630722391999996,((Parus_caeruleus:2.92945815,Parus_cyanus:2.9294581499000003):16.16007004,((((Parus_montanus:9.344999407,((Parus_carolinensis:7.212087106,Parus_hudsonicus:7.2120871066):0.2749402525,Parus_atricapillus:7.487027358):1.8579720491):4.20770592424,Baeolophus_bicolor:13.552705332000002):0.6509207845,Parus_ater:14.203626115):1.886118146,Parus_major:16.089744261):2.999783929):19.541194209):4.8502411342):1.0822482,(((Regulus_satrapa:32.02514604,(Regulus_regulus:13.30900124,Regulus_calendula:13.30900124):18.716144805):11.1134832,(((((Tichodroma_muraria:28.864407045,Certhia_familiaris:28.864407041499998):2.767331788,((Ramphocaenus_melanurus:17.969614126,(Polioptila_caerulea:5.485665024,Polioptila_plumbea:5.4856650239):12.483949094099998):9.472381983,(((Cistothorus_palustris:7.019059927,Cistothorus_platensis:7.019059927):4.641964842,(Troglodytes_troglodytes:11.19221249,(Troglodytes_solstitialis:6.746840822,Troglodytes_aedon:6.746840821999999):4.445371666):0.4688122817):2.762040417,(((Henicorhina_leucosticta:6.903802839,Thryothorus_ludovicianus:6.903802839):2.737557009,Thryomanes_bewickii:9.641359848):4.629157899,((Henicorhina_leucophrys:10.46871677,Thryothorus_fasciatoventris:10.468716773999999):1.957639685,Thryothorus_modestus:12.4263564584):1.844161288):0.1525474399):13.018930918799999):4.189742726):2.40533198,(((Sitta_canadensis:11.466854219,Sitta_pusilla:11.466854219):3.068128924,Sitta_europaea:14.534983143):1.801582875,Sitta_carolinensis:16.3365660178):17.700504794):3.740575089,(((((((Turdus_philomelos:11.23098746,Turdus_viscivorus:11.23098746):1.290710735,(((Turdus_merula:9.14841745,Turdus_iliacus:9.1484174502):0.4142794745,(Turdus_pilaris:6.229406992,(Turdus_torquatus:3.48823138,Turdus_naumanni:3.4882313798999998):2.741175611683):3.3332899333000006):0.3252306727,((Turdus_falcklandii:7.2242222,Turdus_migratorius:7.2242221995):1.5035049338,Turdus_grayi:8.727727134100002):1.160200464):2.6337705955):4.94300102608,(((Catharus_ustulatus:9.178298899,((Catharus_guttatus:3.924593267,Catharus_occidentalis:3.924593267):2.289976171,(Catharus_minimus:1.54598208,Catharus_fuscescens:1.54598208):4.66858735775):2.963729461):0.8866502968,Catharus_aurantiirostris:10.064949195):3.0360838536020003,Hylocichla_mustelina:13.101033049):4.3636661703):4.460155395,((Sialia_mexicana:3.945098721,Sialia_currucoides:3.945098721):1.933444295,Sialia_sialis:5.878543016):16.046311599):6.992778595,((((Luscinia_megarhynchos:13.814634299000002,Luscinia_svecica:13.8146342952):3.403346393,((Ficedula_hyperythra:13.937998413999999,((Ficedula_semitorquata:2.208624339,(Ficedula_hypoleuca:2.101229083,Ficedula_albicollis:2.1012290833000002):0.1073952556):5.991262764,Ficedula_parva:8.199887104):5.7381113112):2.8902391628000004,((((Saxicola_rubetra:10.33337526,Saxicola_torquatus:10.3333752639):3.897987816,Oenanthe_oenanthe:14.2313630803):0.4239333716,Monticola_saxatilis:14.655296451000002):0.6876700425,(Phoenicurus_ochruros:5.90360836575,Phoenicurus_phoenicurus:5.9036083653):9.439358128999999):1.4852710837):0.3897431149):0.6562296711,Erithacus_rubecula:17.874210367):1.569318609,Muscicapa_striata:19.443528972619998):9.4741042369):2.533618504,Cinclus_cinclus:31.451251717299996):0.2481145106,(((Toxostoma_rufum:13.82167573873,(Mimus_polyglottos:1.907184292,Mimus_gilvus:1.907184292):11.9144914478):3.058554121,Dumetella_carolinensis:16.880229859):7.144935363,(Acridotheres_tristis:8.376113867299999,Sturnus_vulgaris:8.376113868000001):15.6490513544):7.674201007000001):6.078279673):2.904282807,(Bombycilla_cedrorum:10.94443208,Bombycilla_garrulus:10.944432084):29.73749663):2.456700534):0.12262276,((((Prionochilus_xanthopygius:31.92878745,Arachnothera_longirostra:31.928787452999998):3.334289183,Nectarinia_sperata:35.263076632):0.5449584671,Irena_puella:35.808035102):3.534920218,(((((Taeniopygia_guttata:12.2821947886,Lonchura_punctulata:12.282194790699998):2.7040765445000003,Uraeginthus_bengalus:14.986271334100001):5.6266923171,Vidua_macroura:20.61296365536):3.366833379,Ploceus_cucullatus:23.9797970304):9.537365933,(((((((Motacilla_flava:2.91119128,Motacilla_citreola:2.91119128):0.5054596612,Motacilla_alba:3.416650941):1.552367991,Motacilla_cinerea:4.9690189326):15.820151102999999,(((Anthus_trivialis:12.164416237000001,(Anthus_pratensis:4.141137197,Anthus_spinoletta:4.141137197):8.023279039):1.399904919,Anthus_lutescens:13.5643211552):4.295623632,Anthus_novaeseelandiae:17.8599447863):2.9292252477):8.920546155,((((((((Leucosticte_brandti:13.44920537362,Carpodacus_purpureus:13.4492053729):0.3224890365,Carpodacus_erythrinus:13.771694409999998):2.5490085886,(Pyrrhula_pyrrhula:10.1197350675,Pinicola_enucleator:10.119735068):6.2009679305):1.47794537,((((((Carduelis_pinus:1.047128339,Carduelis_spinus:1.047128339):5.107532703,Carduelis_tristis:6.154661043000001):1.074863078,Carduelis_cannabina:7.229524120500001):1.643754876,Serinus_serinus:8.87327899676):0.3945962002,((Carduelis_citrinella:7.211904501,Carduelis_carduelis:7.2119045018):0.9646860582,((Loxia_curvirostra:2.100527916,Loxia_leucoptera:2.1005279154):2.440205456,(Carduelis_flammea:0.4669415936,Carduelis_hornemanni:0.4669415936):4.073791778):3.635857188):1.091284637):3.498560641,Carduelis_chloris:12.766435837000001):5.032212531):1.46329823,(Coccothraustes_vespertinus:10.37703025,Coccothraustes_coccothraustes:10.377030248):8.88491635):2.923105802,((Euphonia_gouldi:10.086943406,(Euphonia_hirundinacea:5.924236269,Euphonia_laniirostris:5.92423627):4.162707137):2.201504482,Euphonia_minuta:12.2884478881):9.896604511):1.072184122,Fringilla_coelebs:23.257236516):4.197443669,(((Calcarius_lapponicus:16.21490982,(Calcarius_pictus:4.838893785,Calcarius_ornatus:4.838893785):11.376016031):1.877863079,Plectrophenax_nivalis:18.0927729018):6.712298441,(((((((((Piranga_bidentata:6.902849212,Piranga_rubra:6.9028492130000005):0.7323562316,(Piranga_flava:7.422413559,(Piranga_ludoviciana:2.30268473,Piranga_olivacea:2.30268473):5.11972883):0.2127918847):2.810987686,Piranga_roseogularis:10.44619313):1.448799584,Piranga_erythrocephala:11.894992714):2.440064359,Cardinalis_cardinalis:14.335057073000002):0.7294990444,Habia_rubica:15.064556118):0.6423469312,((Spiza_americana:11.41826176,(Passerina_cyanea:7.145391552,Passerina_ciris:7.1453915518999995):4.272870203999999):4.1802554149999995,((Pheucticus_ludovicianus:3.332542848,Pheucticus_melanocephalus:3.332542848):0.8744873204,Pheucticus_chrysopeplus:4.2070301688):11.3914870025):0.1083858783):2.403772661,((((Sicalis_flaveola:12.9290564559,Cyanerpes_cyaneus:12.929056455000001):0.1757583204,(((Tachyphonus_rufus:7.2367999456000005,(Ramphocelus_passerinii:3.114189686,Ramphocelus_dimidiatus:3.1141896855):4.12261026):4.026931901,Eucometis_penicillata:11.263731847):0.3496916387,Volatinia_jacarina:11.613423486):1.491391289):0.6403431645000001,((Tangara_florida:1.760271725,Tangara_icterocephala:1.760271725):8.4558576654,(Tiaris_olivaceus:4.350058333,Tiaris_bicolor:4.35005833275):5.866071057099999):3.5290285501794):0.6450380546,(Saltator_maximus:4.527800984,Saltator_atriceps:4.527800985):9.862395015959999):3.720479711):3.782484297,((((((Cacicus_cela:8.108906709900001,Psarocolius_decumanus:8.108906709):4.88079828,((Icterus_galbula:3.0565389747,Icterus_gularis:3.0565389755):5.704695558,Icterus_spurius:8.7612345331):4.228470456):0.31721002,(Amblycercus_holosericeus:12.67445764,(((Euphagus_carolinus:3.372971778,Euphagus_cyanocephalus:3.372971778):1.859898053,(Quiscalus_quiscula:3.152942401,(Quiscalus_mexicanus:1.048765752,Quiscalus_major:1.048765752):2.1041766489000002):2.07992743):2.2246249,(Molothrus_ater:7.0821897727,Agelaius_phoeniceus:7.0821897719999996):0.3753049579):5.2169629072):0.6324573705):1.248960521,((Dolichonyx_oryzivorus:9.462114388,Xanthocephalus_xanthocephalus:9.462114388):3.526574694,Sturnella_magna:12.988689082):1.567186448):0.0001455602109,(((Chondestes_grammacus:6.027820115399999,Calamospiza_melanocorys:6.027820115600001):7.40166131,((((((Amphispiza_belli:8.16893833,((Pooecetes_gramineus:5.954199298,Ammodramus_leconteii:5.954199299):1.834801719,(Passerculus_sandwichensis:5.369688435,((Melospiza_georgiana:1.425938352,Melospiza_lincolnii:1.425938352):0.833109098,Melospiza_melodia:2.25904745):3.1106409844):2.419312582):0.3799373128):2.098833269,(((Pipilo_aberti:5.947206025650001,Melozone_leucotis:5.9472060255):0.5848822046,Aimophila_rufescens:6.5320882309999995):1.248448151,((Atlapetes_citrinellus:4.9504628422999994,Atlapetes_albinucha:4.9504628414):0.8748204968,Pipilo_erythrophthalmus:5.82528333924):1.955253042):2.4872352178):0.7278204374,(((Zonotrichia_capensis:4.723956773,((Zonotrichia_leucophrys:0.6600947997,Zonotrichia_atricapilla:0.6600947997):0.8122840682,(Zonotrichia_querula:1.362315922,Zonotrichia_albicollis:1.362315922):0.1100629463):3.251577905):2.166098103,(Junco_phaeonotus:0.4498826828,Junco_hyemalis:0.4498826828):6.4401721926999995):2.690930127,(Spizella_arborea:8.660685971,Passerella_iliaca:8.660685971):0.9202990316):1.414607034):0.43744437,(Arremon_brunneinucha:6.876641106799999,(Arremon_aurantiirostris:1.42119125,Arremon_virenticeps:1.42119125):5.4554498563000005):4.5563953009):0.7894559839,((((Spizella_pallida:2.697910299,Spizella_passerina:2.697910299):1.948297913,Spizella_pusilla:4.646208211):1.902585752,Spizella_atrogularis:6.548793964):4.605977391,Amphispiza_bilineata:11.154771354):1.067721036):0.4990613239,(((Ammodramus_savannarum:8.082301746,(Arremonops_conirostris:6.97718396,Arremonops_rufivirgatus:6.97718396):1.105117785):0.9508070695,Aimophila_aestivalis:9.0331088151):3.0548743514,Chlorospingus_ophthalmicus:12.087983167):0.6335705478):0.707927711):1.126394104,((((((Emberiza_buchanani:6.954196349,Emberiza_hortulana:6.954196349):1.303269712,(Emberiza_leucocephalos:0.3193660351,Emberiza_citrinella:0.3193660351):7.938100026):1.369223291,Emberiza_cia:9.626689352):0.241530852,Miliaria_calandra:9.868220204):2.4744591089999997,Emberiza_melanocephala:12.342679312164002):0.3088491375,(Emberiza_schoeniclus:10.032306878,Emberiza_aureola:10.032306877900002):2.6192215716):1.9043470798):0.0001455602109):5.456611786,(Icteria_virens:18.039971842699998,(((((Geothlypis_poliocephala:5.7970750256,Geothlypis_trichas:5.79707502594):0.4078058919,(Oporornis_formosus:6.109970496,(Oporornis_agilis:4.365678421,Oporornis_philadelphia:4.365678421):1.744292075):0.09491042138):3.784161791,Protonotaria_citrea:9.989042709):1.323244088,((((Dendroica_magnolia:6.650764355,((Dendroica_caerulescens:5.726427793,(Setophaga_ruticilla:5.719088023,(((Dendroica_virens:2.1703999197000003,Dendroica_nigrescens:2.170399919):0.7328440349,Dendroica_discolor:2.9032439547):2.583960612,(((Dendroica_dominica:3.910849224,Dendroica_pinus:3.9108492249999998):0.321901847,Dendroica_coronata:4.232751071):0.5728539208,Dendroica_palmarum:4.805604992):0.6815995743):0.2318834567):0.007339769923):0.1440384211,(((Dendroica_kirtlandii:5.384540154,(((Dendroica_striata:2.148480737,Dendroica_castanea:2.148480737):1.745917874,Dendroica_petechia:3.8943986118):0.7664410502,Dendroica_fusca:4.660839661):0.7237004924):0.04021069893,Dendroica_cerulea:5.424750853):0.3743255461,(Dendroica_tigrina:4.735034277,(Parula_americana:1.136201213,Parula_pitiayumi:1.136201213):3.5988330634):1.064042122):0.07138981546):0.7802981403):0.4947874201,Wilsonia_citrina:7.145551775):3.3979608525,(((Wilsonia_canadensis:5.787197421,Wilsonia_pusilla:5.7871974213):1.311677862,(Myioborus_pictus:5.3707655,Myioborus_miniatus:5.3707654998):1.728109783):0.4061724135,Basileuterus_culicivorus:7.505047696999999):3.038464931):0.3536784704,((((Vermivora_celata:1.658874357,Vermivora_ruficapilla:1.6588743566):4.064633088,Vermivora_peregrina:5.7235074455):3.681105275,(Vermivora_chrysoptera:2.202363212,Vermivora_pinus:2.202363212):7.202249509):0.9315731794,Mniotilta_varia:10.3361859):0.5610051978):0.4150956992):0.8001960077,Helmitheros_vermivorum:12.1124828):5.927489035000001):1.97266102948):1.880527132):2.91191133):2.649608853):2.255035997):0.7633545322,(Passer_montanus:7.044333633,(Passer_hispaniolensis:3.091606092,Passer_domesticus:3.0916060922):3.95272754082):23.428737086399998):2.893313876,((Prunella_collaris:0.02590874206,Prunella_modularis:0.02590874206):5.554247592,Prunella_atrogularis:5.58015633384):27.786228255):0.1507783643):5.825792358):3.918296686):1.30195973):4.592813409):3.2314760171):1.589898948):4.40414586,Menura_novaehollandiae:58.381545974000005):5.686446044):10.671115933):1.26002489):1.090204316,Chunga_burmeisteri:77.08933715):1.205497487):0.4366444018,(((((((((Megascops_asio:17.870897105,Otus_flammeolus:17.870897105):9.005852949,((((((Strix_nigrolineata:2.97018242,Strix_aluco:2.97018242):4.627861069,Strix_uralensis:7.598043489):3.92548636,Strix_nebulosa:11.5235298491):4.309211892,(Strix_occidentalis:7.208078585,Strix_varia:7.208078585000001):8.624663156):7.042918365,Pulsatrix_perspicillata:22.875660105999998):2.099665836,(((Bubo_virginianus:10.364894448000001,Bubo_scandiaca:10.364894449):3.554010798,Bubo_bubo:13.9189052463):5.074621431,Ketupa_ketupu:18.993526678200002):5.981799264):1.9014241132):5.003159288,(Asio_flammeus:12.125845957900001,Asio_otus:12.125845958000001):19.754063388):4.727622807,Otus_scops:36.6075321503):7.354217443,((((Surnia_ulula:26.18020148,((Glaucidium_minutissimum:9.743945440000001,Glaucidium_gnoma:9.743945440000001):1.63607899,Glaucidium_brasilianum:11.380024431):14.800177045900002):4.885380799,(Athene_cunicularia:21.14364276,Athene_noctua:21.143642756):9.9219395161):3.544028316,(Aegolius_funereus:20.2916976,Aegolius_acadicus:20.291697602):14.31791299):5.454052593,Micrathene_whitneyi:40.06366318):3.89808641):2.104848952,Ninox_scutulata:46.0665985414):24.48606198,Tyto_alba:70.552660514):4.219304536,(((((((Merops_apiaster:5.9719612347,Merops_nubicus:5.971961234):4.3808371922,Merops_pusillus:10.3527984268):34.002707503100005,Nyctyornis_amictus:44.355505936):15.20232909,(((((((Megaceryle_torquata:7.537481955,Megaceryle_alcyon:7.537481956):15.91480837,(Chloroceryle_amazona:14.80760355,Chloroceryle_americana:14.807603551):8.644686778):10.93567947,(((Actenoides_concretus:17.627652574,(Todiramphus_tutus:2.0407409037999997,Todiramphus_chloris:2.0407409039699997):15.5869116696):0.413539399,(Dacelo_gaudichaud:3.957213754,Dacelo_novaeguineae:3.9572137549999997):14.083978218):6.730293237,Pelargopsis_capensis:24.771485208):9.616484587):1.880152253,(Alcedo_atthis:13.016949365,Ceyx_lepidus:13.0169493661):23.25117268):13.89343003,Momotus_momota:50.1615520824):1.381641534,Todus_mexicanus:51.543193611):7.89482805,(Coracias_caudatus:5.067017876,(Coracias_benghalensis:4.144450739,Coracias_garrulus:4.1444507395):0.9225671367):54.3710037834):0.1198133593):5.654247824,(((((Aulacorhynchus_prasinus:13.7970618344,Pteroglossus_torquatus:13.7970618342):0.7105285046,Ramphastos_ambiguus:14.5075903397):16.513916539,Tricholaema_leucomelas:31.021506879):5.727770961,((((Sphyrapicus_varius:13.331554209499998,((Melanerpes_erythrocephalus:7.776866961,(Melanerpes_formicivorus:5.733440602,Melanerpes_rubricapillus:5.733440602):2.04342635874):1.396226459,(Melanerpes_pucherani:5.1320040556999995,Melanerpes_carolinus:5.1320040549):4.041089364):4.15846079):1.483675431,(Picoides_arcticus:12.8252473957,(Dendrocopos_leucotos:9.2506711889,Picoides_pubescens:9.2506711885):3.574576207):1.9899822462):0.4417538228,((((Picus_canus:3.0630863328999998,Picus_viridis:3.0630863321999997):5.5460304115,Picus_mineaceus:8.609116745):1.770752664,(((Dryocopus_lineatus:2.227408349,Dryocopus_pileatus:2.2274083494):4.2136443956,Dryocopus_martius:6.44105274493):1.8892066018999998,(Colaptes_rubiginosus:4.93693470056,Colaptes_auratus:4.936934701):3.393324646):2.0496100617):4.251202077,Campephilus_guatemalensis:14.631071485500001):0.6259119786):9.0057092388,Jynx_torquilla:24.262692706):12.486585132):18.81350444,Malacoptila_panamensis:55.562782271):9.649300567):1.377057888,((Phoeniculus_purpureus:34.05094075900001,Rhinopomastus_cyanomelas:34.050940751999995):3.061740754,Upupa_epops:37.11268151):29.47645922):4.116610687,(Pharomachrus_mocinno:30.436021706,((((Trogon_violaceus:3.341960634,Trogon_curucui:3.341960635):8.490965749,Trogon_viridis:11.832926383899999):3.700676867,Trogon_melanurus:15.533603251999999):2.690287171,(Trogon_elegans:11.11383582,(Trogon_personatus:7.018481407,Trogon_collaris:7.0184814062):4.0953544189999995):7.1100545969999995):12.212131286000002):40.26972971):4.06621364):2.06110899,((((Coragyps_atratus:27.56388682,Gymnogyps_californianus:27.56388682):20.81024337,(Cathartes_aura:26.15878282,Cathartes_burrovianus:26.158782826000003):22.21534736):1.679216055,Sarcoramphus_papa:50.053346239999996):25.05332694,((((((((((Circus_cyaneus:11.808175465,Circus_aeruginosus:11.8081754683):2.0660374796000003,Circus_pygargus:13.874212948):6.818915491,(Accipiter_gentilis:12.7859410353,Accipiter_cooperii:12.785941036):7.907187403):1.6302024,(Accipiter_nisus:3.701222778,Accipiter_striatus:3.701222778):18.622108057):4.646899932299999,(((Haliastur_indus:10.610271431000001,Milvus_migrans:10.610271432000001):8.478552057,((Haliaeetus_pelagicus:6.879683825,(Haliaeetus_leucocephalus:2.302458371,Haliaeetus_albicilla:2.302458371):4.5772254536):4.98611351,Haliaeetus_leucogaster:11.8657973378):7.2230261546):2.561025442,(Ictinia_mississippiensis:13.998031827400002,(Parabuteo_unicinctus:11.3355581974,(((((Buteo_swainsoni:3.8759606031200002,((Buteo_regalis:2.227394312,Buteo_lagopus:2.227394312):0.6138953505,Buteo_buteo:2.8412896625000004):1.0346709413):0.06621612391,Buteo_jamaicensis:3.9421767279999997):1.505395273,Buteo_platypterus:5.447572001):0.2780370827,Buteo_lineatus:5.725609084):0.4391827081,Buteo_nitidus:6.164791792):5.170766407):2.6624736285):7.651817103599999):5.320381841):1.961660646,((Aquila_chrysaetos:7.116135975,Aquila_audax:7.116135975500001):9.6920188708,Nisaetus_cirrhatus:16.808154847):12.1237365703):2.22543344,Spilornis_cheela:31.157324854800002):8.894983036,(Aviceda_jerdoni:26.9858185321,Pernis_apivorus:26.98581853):13.0664893592):15.92779576,(Elanus_axillaris:5.261033661,Elanus_caeruleus:5.2610336619):50.719069989999994):2.296814015,Pandion_haliaetus:58.27691767):16.829755505):1.726400874):1.898404989):0.871195815):0.4595174249):0.3544807131,((((((Gavia_stellata:62.83657124,(Gavia_immer:1.171437406,Gavia_adamsii:1.171437406):61.665133835999995):6.205838074,((((((Oceanites_oceanicus:33.25931534,(Garrodia_nereis:23.62151302,Pelagodroma_marina:23.621513019):9.637802318):25.72237079,(((Lugensa_brevirostris:37.16562826,(Halobaena_caerulea:16.42824662,(Pachyptila_turtur:6.487198411,Pachyptila_desolata:6.4871984112):9.941048206):20.73738164):3.48549978,(Pelecanoides_urinatrix:18.58531681,Pelecanoides_georgicus:18.58531681):22.06581122):1.717170869,((((Pterodroma_hypoleuca:16.30558478,(Pterodroma_inexpectata:8.074374205,Pterodroma_externa:8.074374204000001):8.231210579):1.324572431,Pterodroma_cookii:17.6301572113):2.66593232,((Pterodroma_lessonii:2.460443561,Pterodroma_macroptera:2.460443561):2.144688231,Pterodroma_ultima:4.6051317925):15.690957742):21.77166334,((Daption_capense:20.53657829,((Pagodroma_nivea:14.89905651,Thalassoica_antarctica:14.89905651):1.306068313,((Fulmarus_glacialoides:4.353370986,Fulmarus_glacialis:4.353370986):6.016935478,Macronectes_giganteus:10.370306463999999):5.83481836):4.331453467):21.26710887,((((Calonectris_diomedea:4.596392328,Calonectris_leucomelas:4.596392327699999):17.70804731,(((Puffinus_griseus:5.762112291,(((Puffinus_carneipes:0.7560465288,Puffinus_creatopus:0.7560465288):3.082570531,Puffinus_gravis:3.83861706):1.577209105,Puffinus_tenuirostris:5.4158261659999996):0.3462861255):3.675224188,(Puffinus_bulleri:6.050179461,Puffinus_pacificus:6.0501794608):3.387157019):11.59768239,(Puffinus_puffinus:7.38298471,Puffinus_lherminieri:7.38298471):13.6520341553):1.269420768):8.030727727999999,(Procellaria_cinerea:7.252187947,Procellaria_aequinoctialis:7.252187946699999):23.082979419):5.735417581,Bulweria_bulwerii:36.07058495):5.73310222):0.264065709):0.3005460329):16.61338723):2.352205818,(((Phoebastria_albatrus:5.813788951,(Phoebastria_nigripes:2.550456254,Phoebastria_immutabilis:2.550456254):3.263332697):7.282908291,Diomedea_epomophora:13.0966972426):12.67960555,((((Thalassarche_cauta:0.5169130039,Diomedea_exulans:0.5169130038):1.966386267,Thalassarche_salvini:2.4832992711):1.334638019,Thalassarche_bulleri:3.81793729):4.087084423,Thalassarche_melanophrys:7.9050217122):17.871281075):35.55758916):3.309152207,(Oceanodroma_castro:40.56136026,(((Oceanodroma_leucorhoa:21.942725682,Oceanodroma_homochroa:21.942725676000002):4.744831654,Oceanodroma_furcata:26.687557329999997):6.938435497,Oceanodroma_tethys:33.625992828):6.935367432):24.08168389):1.164982054,((((((Spheniscus_demersus:1.514862718,Spheniscus_magellanicus:1.514862718):1.419900083,Spheniscus_humboldti:2.9347628009999998):8.775125563,Eudyptula_minor:11.70988836):2.902553415,Eudyptes_chrysocome:14.612441779):8.824547926,Aptenodytes_patagonicus:23.436989707000002):0.6091259319,(Pygoscelis_adeliae:14.26570266,Pygoscelis_antarcticus:14.26570266):9.780412976):41.76191057):2.69734999,(((((((Plegadis_chihi:7.876511523,Plegadis_falcinellus:7.876511523):35.09584474,(Platalea_ajaja:32.73810618,Threskiornis_aethiopicus:32.7381061788):10.2342500812):12.64629523,(Geronticus_eremita:51.475468158,(Eudocimus_albus:4.148103266,Eudocimus_ruber:4.148103266):47.327364891):4.143183342):4.9089668551835,((((Ixobrychus_flavicollis:16.0005291,Ixobrychus_cinnamomeus:16.0005291):8.479149835,(Ixobrychus_sinensis:22.66962703,Ixobrychus_eurhythmus:22.669627037999998):1.810051905):5.324625727,(Ixobrychus_minutus:25.37139214,(Ixobrychus_exilis:19.2694785,(Botaurus_stellaris:10.70215704,Botaurus_lentiginosus:10.702157038):8.56732146):6.101913639):4.432912528):18.46426379738,(((((Nyctanassa_violacea:26.55506908,((Ardeola_grayii:7.034036362,Ardeola_bacchus:7.034036361):3.583164118,Ardeola_ralloides:10.61720048):15.9378686):3.453552207,Nycticorax_nycticorax:30.008621295):7.968809681,(Bubulcus_ibis:23.80233343,((((Ardea_herodias:3.424340889,Ardea_cinerea:3.4243408889999998):13.31069513865,Ardea_pacifica:16.735036025):0.8032989361,Ardea_purpurea:17.5383349638):0.5484798184,(Mesophoyx_intermedia:10.11233218,Casmerodius_albus:10.112332182):7.974482599):5.71551865):14.17509754):0.1481041637,Butorides_virescens:38.125535135999996):3.791153539,(((Egretta_rufescens:10.25719623,Egretta_caerulea:10.257196231999998):0.08905811277,Egretta_tricolor:10.34625434):1.47289088,(Egretta_garzetta:4.621771273,Egretta_thula:4.621771273):7.1973739515999995):30.097543449999996):6.351879788):12.259049887):3.306824001,(Pelecanus_occidentalis:13.19725642,Pelecanus_erythrorhynchos:13.197256416):50.637185941):2.424824029,((Fregata_minor:23.788989634,Fregata_magnificens:23.788989634):37.46154984,(((Sula_sula:11.96372539,(Sula_leucogaster:8.543438545,Sula_dactylatra:8.543438545399999):3.420286844):14.59366235,(Morus_bassanus:10.67986201,Morus_serrator:10.67986201):15.87752573):20.45438636,((Anhinga_melanogaster:3.107165021,Anhinga_anhinga:3.1071650207):36.26609467,(Phalacrocorax_carbo:19.071100372,((Phalacrocorax_penicillatus:11.53068306,(Phalacrocorax_pelagicus:6.251595218,Phalacrocorax_urile:6.251595218):5.279087846):5.410255575,(Phalacrocorax_brasilianus:2.467702642264,Phalacrocorax_auritus:2.467702642):14.4732359958):2.1301617313):20.302159318):7.638514415):14.23876538):5.008726906):1.540989722,(((Mycteria_ibis:8.099039438,Mycteria_leucocephala:8.099039438):3.91572521,Mycteria_americana:12.01476465):12.88821113,Ephippiorhynchus_senegalensis:24.902975780000002):42.897280328499996):0.7051200928):0.5370331105):0.2824333219,(Musophaga_rossae:69.324149394,Corythaeola_cristata:69.32414938):0.0006932484263):2.437359792,((((((Centropus_bengalensis:11.6922050281,Centropus_sinensis:11.692205028):45.908708403,((Coccyzus_erythropthalmus:17.67266618,(Piaya_cayana:14.971996317999999,Coccyzus_americanus:14.971996317):2.700669865):31.286807022999994,((Cuculus_optatus:4.566458102,Cuculus_canorus:4.566458102578):25.182292263999997,Chrysococcyx_caprius:29.7487503613):19.2107228331):8.641440230299999):0.2344629506,Carpococcyx_radiatus:57.835376385):7.343254202,(Geococcyx_californianus:50.919277159,((Crotophaga_sulcirostris:13.35101574,Crotophaga_ani:13.35101574):5.85357564,Crotophaga_major:19.20459138):31.714685780000003):14.25935342):0.0006517928238,(Tetrax_tetrax:35.4906491724,Ardeotis_kori:35.4906491727):29.688633209000002):0.6768147998,((((((((Rallus_aquaticus:9.077801553,Rallus_limicola:9.077801553):4.963424275,(Rallus_longirostris:3.726230751,Rallus_elegans:3.72623075109):10.314995078):9.715572483,Crex_crex:23.756798312):10.87397704,Amaurornis_phoenicurus:34.630775351):7.896799737,(((Fulica_atra:6.323935328,(Fulica_americana:2.930537083,Gallicrex_cinerea:2.9305370833):3.3933982455):8.654174765,Gallinula_chloropus:14.978110098):14.307481450000001,(Porzana_carolina:16.734994697,Porzana_porzana:16.734994700999998):12.550596847):13.241983544):0.92977522,((Rallina_fasciata:26.90394808,Porphyrio_porphyrio:26.90394808):8.348629762,Aramides_cajanea:35.252577839000004):8.204772467):9.797005145,Sarothrura_elegans:53.254355450999995):0.9421340669,((Aramus_guarauna:19.50084632,((((Grus_americana:1.758468403,Grus_grus:1.7584684026000001):3.1088083320999997,Grus_rubicunda:4.8672767351):0.3815429608,Grus_canadensis:5.248819696):7.107155052,Balearica_regulorum:12.355974748000001):7.144871572):16.34737285,Psophia_crepitans:35.84821917):18.34827035):11.65960766):5.906105246):0.3690535714,Syrrhaptes_paradoxus:72.131255998):4.235964274,(((Phaethon_aethereus:12.6737468,(Phaethon_rubricauda:4.578168524,Phaethon_lepturus:4.578168524):8.095578276):63.542369,(((((((Podiceps_auritus:20.724082602000003,Podiceps_cristatus:20.724082601):5.286939077,Podiceps_grisegena:26.01102168):8.07445935,Podiceps_nigricollis:34.085481027):6.15541166,Aechmophorus_occidentalis:40.240892685):5.135225522,Tachybaptus_dominicus:45.376118206):6.981907855,Podilymbus_podiceps:52.358026063):17.37374174,(Phoenicopterus_chilensis:25.754796102,Phoenicopterus_ruber:25.75479611):43.976971692):6.484348005):0.02391221576,((((((Leptotila_rufaxilla:3.40677646,Leptotila_cassini:3.4067764609999998):8.3857767937,Leptotila_verreauxi:11.792553256):12.0328,((Geotrygon_costaricensis:17.312397734,Zenaida_macroura:17.3123977326):4.374943198,Geotrygon_montana:21.687340933999998):2.1380123193):3.957892141,((((Stigmatopelia_senegalensis:9.368210874,Stigmatopelia_chinensis:9.368210874):7.448284414,((Columba_guinea:8.4824784363,(Columba_livia:1.248207358,Columba_rupestris:1.248207358):7.234271078099999):2.290647884,Columba_palumbus:10.7731263209):6.043368966799999):0.2209092575,((Streptopelia_orientalis:3.020199326,Streptopelia_turtur:3.0201993260999997):6.7032377733,(Streptopelia_decaocto:1.432107425,Streptopelia_roseogrisea:1.432107425):8.291329673):7.3139674464999995):4.502312481000001,Patagioenas_fasciata:21.539717027800002):6.243528365):3.772054917,((Caloenas_nicobarica:29.902457224699997,Geopelia_striata:29.902457221000006):0.438484258,((Ptilinopus_magnificus:25.5631427793,Ducula_bicolor:25.5631427804):3.551102449,(Treron_calvus:7.751918052800001,Treron_vernans:7.7519180533):21.3623271736):1.226696253):1.214358828):1.160691889,(Columbina_picui:11.73209763,((Columbina_minuta:1.610754127,Columbina_talpacoti:1.610754127):2.452911976,Columbina_passerina:4.063666103):7.6684315309999995):20.9838945636):43.524035822):0.1271922517):4.049452722):25.87655655):2.387940783);
	TREE tree_7696 = ((((((((Nothoprocta_ornata:28.124865247000002,Nothoprocta_perdicaria:28.124865253000003):12.15082014,Nothoprocta_cinerascens:40.275685390999996):3.274634643,Rhynchotus_rufescens:43.550320029999995):17.58639867,Nothura_maculosa:61.1367187):0.3480708535,Eudromia_elegans:61.484789555999996):2.557166129,(Crypturellus_tataupa:48.63186154540001,Crypturellus_undulatus:48.63186154800001):15.410094134):11.43722338,(Struthio_camelus:52.09638422,(Rhea_americana:7.418336562,Rhea_pennata:7.418336562):44.67804766):23.38279484):34.37643124,((((((((Oreortyx_pictus:9.607346372,(Colinus_virginianus:5.611785973,Callipepla_californica:5.6117859728):3.995560399):1.975892956,Cyrtonyx_montezumae:11.583239329000001):10.289233861100001,((((((Tetraogallus_altaicus:1.536312814,Tetraogallus_himalayensis:1.5363128146):10.590671488,Alectoris_chukar:12.1269843029):0.6369668567,((Coturnix_ypsilophora:5.194967816,Coturnix_chinensis:5.194967815):4.914594146,((Coturnix_coturnix:0.2050366793,Coturnix_japonica:0.2050366793):4.578344613,Coturnix_pectoralis:4.783381292):5.326180668999999):2.654389197):0.3936527752,Francolinus_swainsonii:13.15760393397):2.240564533,(((Francolinus_africanus:10.3333998271,(Gallus_sonneratii:3.034709187,(Gallus_lafayetii:2.331299507,Gallus_gallus:2.3312995069999998):0.7034096803):7.29869064):4.072923866,Polyplectron_napoleonis:14.4063236937):0.1445761482,Pavo_cristatus:14.550899842):0.8472686254):0.4339714899,((((Meleagris_gallopavo:3.589526779,Meleagris_ocellata:3.589526779):7.958953013,((((((Tetrao_tetrix:1.051532265,Tetrao_mlokosiewiczi:1.051532265):1.962084725,Tetrao_urogallus:3.01361699):1.12083522,Dendragapus_canadensis:4.13445221):1.816629023,(((Tympanuchus_cupido:0.2796892537,Tympanuchus_phasianellus:0.2796892537):3.3067704987,Dendragapus_fuliginosus:3.5864597524999997):1.792416236,Centrocercus_minimus:5.3788759875):0.5722052446):0.9015880847,(Lagopus_muta:2.732371826,Lagopus_lagopus:2.732371826):4.120297492000001):2.234079021,(Bonasa_umbellus:8.862960715,Bonasa_bonasia:8.862960715):0.2237876231):2.461731454):0.8879996088,((((((Crossoptilon_crossoptilon:1.791639632,Crossoptilon_auritum:1.7916396319499999):4.283737067,((Lophura_nycthemera:2.859703561,Lophura_edwardsi:2.8597035609):0.6486175977,Lophura_ignita:3.5083211595):2.56705554):0.6360085152,((Chrysolophus_pictus:0.7865295853,Chrysolophus_amherstiae:0.7865295853):5.241050121,Phasianus_colchicus:6.027579706):0.6838055074):1.189884764,((Syrmaticus_humiae:0.06311442492,Syrmaticus_ellioti:0.06311442492):3.53735817,Syrmaticus_mikado:3.600472595):4.3007973828):3.703416986,(Perdix_perdix:1.225096637,Perdix_dauurica:1.225096637):10.379590327999999):0.3130882382,Pucrasia_macrolopha:11.917775197):0.5187041987):0.2646616089,(((Tragopan_temminckii:1.709207991,Tragopan_caboti:1.7092079903):2.11084063,Tragopan_satyra:3.820048622):7.121736601,Lophophorus_impejanus:10.941785221699998):1.759355788):3.130998947):6.0403332326):0.02052957628,(Acryllium_vulturinum:8.935923778,Numida_meleagris:8.935923778):12.95707898):27.55284458,Crax_rubra:49.4458473439):6.971442536,((Leipoa_ocellata:22.46432054,Alectura_lathami:22.464320539):7.308350564,(Megapodius_eremita:5.349810639,Megapodius_freycinet:5.349810639):24.4228604669):26.64461877):20.73309634,((Anseranas_semipalmata:64.55480652,(((((((((Anser_indicus:1.448705043,(Anser_anser:0.3269083923,Anser_erythropus:0.32690839229999996):1.1217966502999999):0.03660168455,(Anser_albifrons:0.7078994656,Anser_fabalis:0.7078994656):0.7774072615):0.6254254501,(Chen_canagica:1.607161032,(Chen_rossii:0.3949510445,Chen_caerulescens:0.3949510445):1.212209988):0.5035711449):6.589925062,(Branta_bernicla:5.565115651,(Branta_ruficollis:4.505767987,((Branta_sandvicensis:1.059287592,Branta_canadensis:1.059287592):0.6071874448,(Branta_leucopsis:0.4739057318,Branta_hutchinsii:0.4739057318):1.192569305):2.83929295):1.059347664):3.135541588):3.923861758,((Cygnus_atratus:6.173247068,Cygnus_olor:6.173247068):1.71728881,(Cygnus_buccinator:0.5309339972,Cygnus_columbianus:0.5309339972):7.3596018805000005):4.733983118):3.35145958,Cereopsis_novaehollandiae:15.975978577):4.237497154,Malacorhynchus_membranaceus:20.21347573):0.946851589,(((((((((Marmaronetta_angustirostris:7.180092673,(Cyanochen_cyanoptera:4.545114349,Pteronetta_hartlaubii:4.545114349):2.634978324):1.340004258,(((Aythya_nyroca:1.097682694,Aythya_australis:1.097682694):1.611350507,(((Aythya_affinis:0.4684177567,Aythya_marila:0.4684177567):0.8029556138,Aythya_fuligula:1.271373371):0.5215557108,(Aythya_valisineria:1.3706870611000002,(Aythya_collaris:0.7193831784,Aythya_americana:0.7193831784):0.6513038823999999):0.4222420205):0.9161041202):0.5592876042,Netta_rufina:3.2683208060399997):5.251776125):1.871620588,(((Cairina_moschata:5.981925042,(Aix_sponsa:4.394069396,Aix_galericulata:4.394069396):1.587855646):2.688893185,(((Tadorna_tadorna:2.512760103,(Tadorna_ferruginea:0.6663071357,Tadorna_tadornoides:0.6663071357):1.8464529671):3.048085433,Tadorna_radjah:5.560845535):0.3142595108,Alopochen_aegyptiaca:5.875105046):2.7957131807):1.449909662,((Clangula_hyemalis:8.342052789,((Polysticta_stelleri:3.750766356,((Somateria_mollissima:0.4744102686,Somateria_spectabilis:0.4744102686):0.3232240041,Somateria_fischeri:0.7976342727):2.953132083):4.100873242,Histrionicus_histrionicus:7.851639598):0.4904131907):0.7792545208,((Melanitta_nigra:4.961651668,(Melanitta_perspicillata:2.072571922,Melanitta_fusca:2.072571922):2.889079746):2.859760663,((Mergellus_albellus:5.852055792,(Lophodytes_cucullatus:5.450539884,(Mergus_serrator:1.554796458,Mergus_merganser:1.5547964584):3.895743426):0.4015159078):1.37394802,(Bucephala_albeola:4.68964122,(Bucephala_clangula:1.652019714,Bucephala_islandica:1.652019714):3.037621506):2.536362592):0.5954085187):1.299894979):0.9994205794):0.2709896291):0.06054132745,Sarkidiornis_melanotos:10.4522588455):0.675752638,Chenonetta_jubata:11.12801148):0.3822315351,((((Anas_strepera:0.8110706856,Anas_falcata:0.8110706856):1.786820525,Anas_americana:2.5978912101):2.630230156,(((Anas_castanea:3.27939866915,Anas_crecca:3.279398669):0.04821381796,(Anas_capensis:3.080234901,(Anas_bahamensis:1.390846174,Anas_acuta:1.3908461747):1.6893887266):0.2473775862):0.2611780577,(((Anas_gibberifrons:0.5340437032,Anas_rubripes:0.5340437031699999):0.01007639098,Anas_platyrhynchos:0.54412009408):0.1604618541,(Anas_superciliosa:0.7021026186,Anas_undulata:0.7021026187):0.002479329595):2.8842085966):1.639330822):0.5738452187,(((Anas_cyanoptera:0.165556782,Anas_discors:0.165556782):0.9323216895,(Anas_rhynchotis:0.1459065656,Anas_clypeata:0.1459065656):0.95197190588):2.74139440508,Anas_querquedula:3.8392728772):1.9626937080000002):5.708276434):3.860259927,Stictonetta_naevosa:15.37050295):5.24825062,Plectropterus_gambensis:20.618753560000002):0.2884747356,(Oxyura_jamaicensis:2.889577989,Oxyura_leucocephala:2.8895779893999998):18.0176503111):0.2530990192):7.442602385,((Dendrocygna_viduata:7.327199741,((Dendrocygna_guttata:5.014697324,Dendrocygna_eytoni:5.014697324):0.6933547504,Dendrocygna_bicolor:5.708052074):1.619147667):6.067607192,(Dendrocygna_autumnalis:3.109067026,Dendrocygna_arborea:3.109067026):10.285739906):15.208122766999999):35.95187682):5.414688371,Chauna_torquata:69.969494889):7.180891328):22.77316797,(((((((Podilymbus_podiceps:57.68658704,(((((Podiceps_cristatus:16.516241662000002,Podiceps_auritus:16.516241662):1.008172156,Podiceps_grisegena:17.524413822):11.69458484,Podiceps_nigricollis:29.21899867):8.93628702,Aechmophorus_occidentalis:38.155285688999996):17.8451964,Tachybaptus_dominicus:56.000482089):1.686104952):11.6768955,(Phoenicopterus_ruber:21.08201272,Phoenicopterus_chilensis:21.082012716):48.28146982):15.20906888,(Phaethon_aethereus:33.85036071,(Phaethon_rubricauda:1.750108311,Phaethon_lepturus:1.750108311):32.1002524):50.7221907079):0.14027554,((((((((Chrysococcyx_caprius:38.0108485127,(Cuculus_canorus:18.6169970549,Cuculus_optatus:18.616997053600002):19.393851460999997):13.397511627,((Coccyzus_erythropthalmus:13.78743088,Coccyzus_americanus:13.787430876):5.172939242,Piaya_cayana:18.960370118):32.4479900272):17.675396302,Carpococcyx_radiatus:69.083756442):5.153206672,(Centropus_sinensis:14.687665279,Centropus_bengalensis:14.687665278899999):59.5492978323):4.457697342,(((Crotophaga_sulcirostris:15.46220601,Crotophaga_ani:15.46220601):4.699942845,Crotophaga_major:20.16214885):47.61405728,Geococcyx_californianus:67.776206136):10.91845432):0.0007869544741,(Ardeotis_kori:38.43309221,Tetrax_tetrax:38.433092209799995):40.262355197999995):1.931763026,(((((Amaurornis_phoenicurus:26.7356971408,Aramides_cajanea:26.73569713647):2.985038445,(Porphyrio_porphyrio:28.760299551000003,Rallina_fasciata:28.760299541):0.9604360402):3.73045294,(((Gallinula_chloropus:11.466627507999998,(Fulica_atra:3.4845333382000003,Fulica_americana:3.4845333374):7.9820941715):8.7636625606,(Porzana_carolina:11.403521674,Porzana_porzana:11.4035216738):8.826768394):10.3664503253,((((Rallus_limicola:7.692063007,Rallus_aquaticus:7.6920630074):4.628926943,(Rallus_longirostris:1.305936388,Rallus_elegans:1.3059363876999999):11.0150535623):1.558209372,Gallicrex_cinerea:13.87919932):3.065185492,Crex_crex:16.944384813299997):13.65235558):2.854448131):13.6250888,Sarothrura_elegans:47.076277322100005):2.649228586,((Aramus_guarauna:38.28729831,(((Grus_canadensis:5.962271476,Grus_rubicunda:5.9622714759):0.2967816172,(Grus_americana:2.601704285,Grus_grus:2.6017042850000003):3.6573488091):12.090583023399999,Balearica_regulorum:18.349636117):19.93766219):8.002817356,Psophia_crepitans:46.29011567):3.435390244):30.90170453):2.188996736,((Musophaga_rossae:68.270667938,Corythaeola_cristata:68.27066794):7.258675938,((Gavia_stellata:53.69351771,(Gavia_immer:3.268751078,Gavia_adamsii:3.268751078):50.424766628):21.10797791,(((((((((((((Puffinus_bulleri:7.446710651,Puffinus_pacificus:7.446710652):3.813261559,((((Puffinus_creatopus:0.9298618475,Puffinus_carneipes:0.9298618475):3.139977043,Puffinus_gravis:4.06983889):0.9924300907,Puffinus_tenuirostris:5.062268981):0.157989697,Puffinus_griseus:5.220258678):6.039713532):9.766953399,(Puffinus_puffinus:6.633661547,Puffinus_lherminieri:6.633661547000001):14.393264062):2.322974817,(Calonectris_diomedea:7.064048327,Calonectris_leucomelas:7.064048327):16.2858521):9.1280901237,(Procellaria_cinerea:6.204917803,Procellaria_aequinoctialis:6.204917803999999):26.2730727444):1.014810448,Bulweria_bulwerii:33.492801):5.091661371,(Pagodroma_nivea:16.44454687,((((Fulmarus_glacialoides:6.990110095,Fulmarus_glacialis:6.990110095):3.878012126,Macronectes_giganteus:10.868122221):2.004577125,Daption_capense:12.87269935):3.304341853,Thalassoica_antarctica:16.1770412):0.2675056661):22.1399155):2.75736823,((((Halobaena_caerulea:22.90758171,(Pachyptila_turtur:14.7638828,Pachyptila_desolata:14.7638827998):8.143698911):13.78113015,(Pelecanoides_urinatrix:20.39183119,Pelecanoides_georgicus:20.391831185999997):16.296880678):1.615848484,Lugensa_brevirostris:38.30456035):2.926288819,(((Pterodroma_lessonii:1.227559878,Pterodroma_macroptera:1.227559878):7.085470180900001,Pterodroma_ultima:8.313030059):10.3409343,(((Pterodroma_inexpectata:9.637606742,Pterodroma_externa:9.637606742):7.395434998000001,Pterodroma_hypoleuca:17.03304174):0.3616297386,Pterodroma_cookii:17.394671479000003):1.259292879):22.576884812):0.1109814306):16.79608837,(((Phoebastria_albatrus:4.8550867,(Phoebastria_nigripes:2.641869161,Phoebastria_immutabilis:2.641869161):2.213217539):9.309770120800001,Diomedea_epomophora:14.1648568208):9.777918624,((Thalassarche_bulleri:5.437681399,((Diomedea_exulans:1.225754678,Thalassarche_cauta:1.2257546783):3.598008971,Thalassarche_salvini:4.823763649):0.6139177495):2.825284532,Thalassarche_melanophrys:8.2629659293):15.679809516):34.19514352):1.927856559,((Pelagodroma_marina:25.53859131,Garrodia_nereis:25.53859131):7.876586323,Oceanites_oceanicus:33.415177627999995):26.650597887000004):4.349881044,(Oceanodroma_castro:36.62503986,((Oceanodroma_tethys:32.202869273,Oceanodroma_furcata:32.202869276):1.820869684,(Oceanodroma_leucorhoa:20.362454521,Oceanodroma_homochroa:20.3624545154):13.66128445):2.601300897):27.79061671):0.0006441630073,((((((Spheniscus_demersus:1.947254694,Spheniscus_magellanicus:1.947254694):0.5851601862,Spheniscus_humboldti:2.5324148810000002):7.99693831,Eudyptula_minor:10.52935319):4.124634161,Eudyptes_chrysocome:14.6539873513):7.144426097,Aptenodytes_patagonicus:21.798413445999998):0.9671899486,(Pygoscelis_adeliae:14.72663154,Pygoscelis_antarcticus:14.726631535):8.038971861):41.65069733):9.614328458,(((((((Eudocimus_albus:0.6600067289,Eudocimus_ruber:0.6600067289):46.351684471,Geronticus_eremita:47.011691196):9.225680578,((Platalea_ajaja:40.14290506,Threskiornis_aethiopicus:40.142905057):13.786753519,(Plegadis_falcinellus:7.358749789,Plegadis_chihi:7.358749789):46.570908793):2.307713196):7.467244106999999,(((((Nyctanassa_violacea:31.758830109999998,Nycticorax_nycticorax:31.758830109999998):3.469624921,(Ardeola_grayii:10.34126266,(Ardeola_ralloides:8.646607004,Ardeola_bacchus:8.646607004):1.694655654):24.887192380000002):4.219503988,(Butorides_virescens:38.856146792,(((Egretta_caerulea:9.16026022,Egretta_rufescens:9.160260219):1.134515114,Egretta_tricolor:10.294775333):5.038864359,(Egretta_thula:5.390907004,Egretta_garzetta:5.390907004):9.942732688):23.5225071):0.5918122339):3.81336225,((((Ardea_purpurea:0.1217261324,Ardea_pacifica:0.1217261324):21.024229826,(Ardea_cinerea:5.438230147,Ardea_herodias:5.4382301470000005):15.707725808):4.185740326,(Mesophoyx_intermedia:11.0568353,Casmerodius_albus:11.0568353):14.27486098):1.677090536,Bubulcus_ibis:27.008786819999997):16.25253445):6.204169037,(((Ixobrychus_flavicollis:21.52945425,Ixobrychus_cinnamomeus:21.52945425):8.067156386,(Ixobrychus_eurhythmus:1.224107414,Ixobrychus_sinensis:1.224107414):28.37250322):4.662137511,((Ixobrychus_exilis:20.73242821,(Botaurus_stellaris:12.22309044,Botaurus_lentiginosus:12.2230904408):8.509337771):7.120259814,Ixobrychus_minutus:27.852688027):6.406060119):15.206742164000001):14.239125572000003):4.516845883,(Pelecanus_erythrorhynchos:18.5836508,Pelecanus_occidentalis:18.5836508):49.637810957499994):0.4908624574,((Fregata_minor:10.61508468,Fregata_magnificens:10.615084682):45.35498978,(((Sula_sula:17.81306519,(Sula_leucogaster:11.74768685,Sula_dactylatra:11.747686846):6.065378348):1.908957779,(Morus_bassanus:8.42233913,Morus_serrator:8.42233913):11.299683843):23.02405788,((Anhinga_anhinga:38.74269441,Anhinga_melanogaster:38.74269441):0.0003874308184,(((Phalacrocorax_penicillatus:10.768601193,(Phalacrocorax_urile:5.14050809,Phalacrocorax_pelagicus:5.14050809):5.6280931032999995):4.116138133,Phalacrocorax_carbo:14.8847393268):5.238161179,(Phalacrocorax_auritus:4.476146534,Phalacrocorax_brasilianus:4.4761465337):15.646753971999999):18.62018133):4.002999015):13.22399361):12.74224976):4.418256331,((Mycteria_americana:15.69651464,(Mycteria_ibis:10.24881766,Mycteria_leucocephala:10.248817663):5.447696974):11.99178328,Ephippiorhynchus_senegalensis:27.688297919):45.442282631999994):0.9000486413):0.7708664285):0.727848256):7.2868633):1.896619785):1.61633637,(Syrrhaptes_paradoxus:85.092069399,((((((Leptotila_rufaxilla:4.9666025106000005,Leptotila_cassini:4.966602511):10.60342615,Leptotila_verreauxi:15.570028661999999):10.48242501,((Zenaida_macroura:20.145378545,Geotrygon_costaricensis:20.145378545):4.7668124639,Geotrygon_montana:24.9121910112):1.140262669):4.58862269,(((((Streptopelia_orientalis:3.778461734,Streptopelia_turtur:3.7784617339999995):7.916097624999999,(Streptopelia_roseogrisea:2.257730169,Streptopelia_decaocto:2.257730169):9.43682919):6.9097431910000005,(Stigmatopelia_chinensis:8.210600035,Stigmatopelia_senegalensis:8.210600035):10.3937025149):0.8253516034,((Columba_guinea:9.7701499283,(Columba_livia:1.203762053,Columba_rupestris:1.203762053):8.566387875):2.8537063704,Columba_palumbus:12.62385629885):6.8057978549):2.829463172,Patagioenas_fasciata:22.2591173251):8.381959041):6.256693551,(((Treron_calvus:11.1062836562,Treron_vernans:11.106283656199999):22.052868304999997,(Ptilinopus_magnificus:26.899793809000002,Ducula_bicolor:26.8997938095):6.2593581514):0.4569387424,(Caloenas_nicobarica:33.4533681988,Geopelia_striata:33.453368198):0.16272250585):3.281679214):3.391205488,(Columbina_picui:14.34147092,(Columbina_passerina:4.277812458,(Columbina_minuta:2.050683442,Columbina_talpacoti:2.050683442):2.227129016):10.063658456999999):25.947504492999997):44.803093986600004):1.23709393):2.090511541,(Eurypyga_helias:87.43556286,(((((((Caprimulgus_longirostris:21.159344050900003,Nyctidromus_albicollis:21.159344052):5.163423535,Lurocalis_semitorquatus:26.322767587):5.45114527,((Caprimulgus_carolinensis:13.194605664000001,Caprimulgus_vociferus:13.194605664):2.535051821,Phalaenoptilus_nuttallii:15.729657486):16.044255369000002):1.901350569,((Chordeiles_minor:17.51171914,Chordeiles_acutipennis:17.5117191416):13.7349783713,(Caprimulgus_macrurus:18.29656028,Caprimulgus_europaeus:18.29656027547):12.950137235):2.428565917):26.6032671722,Eurostopodus_mystacalis:60.278530591):20.16395015,Podargus_strigoides:80.442480741):0.4149185466,(((((((Phaethornis_guy:7.124402493,Phaethornis_malaris:7.124402493):0.954875749,Phaethornis_longirostris:8.079278242):5.299892261,Phaethornis_longuemareus:13.3791705022):4.902966574,(Glaucis_aeneus:12.091752314,Threnetes_ruckeri:12.091752315):6.190384762):10.61905857,Eutoxeres_aquila:28.90119565):2.758235465,(((Eriocnemis_glaucopoides:22.897349426299996,(Adelomyia_melanogenys:12.24868752,Aglaiocercus_kingi:12.248687521999999):10.6486619036):0.7245938157,(((((Phaeochroa_cuvierii:14.8984154,(Hylocharis_cyanus:10.6472609819,Amazilia_tzacatl:10.6472609813):4.2511544172):1.842641609,Eupherusa_eximia:16.741057008):0.8644919811,Campylopterus_hemileucurus:17.60554899):0.6734154439,(Chlorostilbon_lucidus:7.014710103,Chlorostilbon_canivetii:7.0147101030200005):11.2642543308):1.921453628,((((Lampornis_clemenciae:8.125116952,(Lampornis_amethystinus:7.388926068,((Lampornis_calolaemus:0.08466598633,Lampornis_castaneoventris:0.08466598633):6.096097609,Lampornis_sybillae:6.180763595999999):1.208162473):0.7361908836):7.04056119,Lampornis_hemileucus:15.165678143000001):2.100173086,(Heliomaster_longirostris:4.895461935,Heliomaster_constantii:4.895461935):12.370389293999999):0.9987859059,((Archilochus_alexandri:1.737992047,Archilochus_colubris:1.737992047):6.3048265214,((Calypte_anna:2.060400046,Calypte_costae:2.060400046):1.349335102,(Stellula_calliope:1.6342469465,Selasphorus_sasin:1.63424694624):1.7754882019):4.63308342):10.22181857):1.935780927):3.4215251799999997):4.800347449,((Anthracothorax_viridis:25.860848138300003,Heliothryx_barroti:25.8608481344):0.7973866469,Colibri_thalassinus:26.658234785099996):1.764055905):3.2371404244999997):34.55234702,((((((((Apus_pacificus:13.56766835,(Apus_affinis:10.444769984899999,Apus_apus:10.444769985):3.1228983635):4.581140194,Tachymarptis_melba:18.148808541):12.690237895,Aeronautes_saxatalis:30.839046443999997):2.820379675,(Collocalia_esculenta:11.37327017,Collocalia_amelis:11.373270168000001):22.286155944999997):4.561243773,Hirundapus_caudacutus:38.22066988):3.13541414,Chaetura_pelagica:41.356084026):8.777177919,Cypseloides_niger:50.1332619433):3.602064455,Hemiprocne_mystacea:53.735326400999995):12.47645174):14.645621142):6.5781635704):0.9841120114):0.7074991505,(((((((((((Sterna_albifrons:3.228431886,Sterna_antillarum:3.2284318862999997):9.151409444,((Sterna_aleutica:7.184133421,(Sterna_fuscata:4.843283396,Sterna_anaethetus:4.843283396):2.340850026):4.811396362,((Sterna_nilotica:6.083929592,Sterna_caspia:6.0839295920000005):2.737578672,((((Sterna_hirundo:2.864816862,(Sterna_paradisaea:1.248738166,Sterna_vittata:1.2487381660999999):1.616078696):0.01154807456,Sterna_dougallii:2.8763649373):2.118331792,(((Sterna_elegans:0.2790056984,Sterna_sandvicensis:0.2790056984):1.608772974,(Sterna_bergii:1.585480165,Sterna_maxima:1.5854801651):0.302298507):2.806040672,Sterna_forsteri:4.693819344):0.3008773852):1.946263377,((Chlidonias_leucopterus:0.8998804087,Chlidonias_niger:0.8998804087):2.259894897,Chlidonias_hybrida:3.159775305):3.78118480095):1.8805481591):3.174021518):0.3843115474):5.090410005,(Gygis_alba:4.8766493308,Procelsterna_cerulea:4.876649330999999):12.593602):1.075337631,(Anous_stolidus:7.498310652,Anous_minutus:7.498310652):11.047278313):1.223154373,(((((Xema_sabini:4.039105192,Pagophila_eburnea:4.039105192):1.064814414,Rissa_tridactyla:5.103919606):0.8939557607,((Larus_philadelphia:2.6462301857000003,Larus_ridibundus:2.6462301866):1.355173107,((Larus_pipixcan:1.105274457,Larus_atricilla:1.1052744571):2.1581101183999998,(((((((Larus_hyperboreus:0.2298983021,Larus_argentatus:0.2298983021):0.3257279504,Larus_marinus:0.5556262525):0.1188345675,(Larus_dominicanus:0.4711801471,(Larus_fuscus:0.2804178737,((Larus_schistisagus:0.1136751634,((Larus_thayeri:0.0707357119,Larus_glaucoides:0.0707357119):0.01503083088,Larus_glaucescens:0.08576654277):0.0279086206):0.05030173287,Larus_californicus:0.1639768962):0.11644097740499999):0.1907622734):0.2032806729):0.2992707882,Larus_occidentalis:0.9737316082):0.2019577098,(Larus_heermanni:1.113486967,Larus_delawarensis:1.1134869667):0.06220235127):0.1140902134,Larus_canus:1.289779531):1.4022889761,Larus_crassirostris:2.6920685076):0.571316068):0.7380187181):1.9964720736000001):1.1660405,Rhodostethia_rosea:7.163915867):10.69920549,Rynchops_niger:17.863121355):1.905621987):2.487732037,(((Stercorarius_parasiticus:4.908588059,Stercorarius_longicaudus:4.908588059):4.055102446,(Stercorarius_pomarinus:1.4194205337,Catharacta_maccormicki:1.4194205344):7.544269971):10.9266899,((Fratercula_arctica:14.017369034,Aethia_cristatella:14.017369034):2.280186822,((((Alca_torda:10.03192288,Alle_alle:10.03192288):0.3840372836,(Uria_lomvia:3.456104561,Uria_aalge:3.456104561):6.959855605):2.719811372,(Synthliboramphus_antiquus:2.898410195,Synthliboramphus_wumizusume:2.898410195):10.237361344):0.4651653984,Cepphus_grylle:13.600936936):2.6966189199999997):3.592824553):2.366094967):1.3921480305,(Glareola_pratincola:0.2550651546,Glareola_nordmanni:0.2550651546):23.393558251360005):27.20721047,Turnix_sylvaticus:50.855833879):8.82841555,(((Rostratula_benghalensis:38.732974150000004,(Jacana_spinosa:1.812700565,Jacana_jacana:1.812700565):36.920273592):5.876205785,Thinocorus_orbignyianus:44.6091799383):9.261355048,((Bartramia_longicauda:26.22725769,((Numenius_americanus:8.97691559,Numenius_arquata:8.976915589599999):5.753956484,Numenius_phaeopus:14.730872074):11.496385619):14.7291352,((((((Scolopax_minor:8.264972312,Scolopax_rusticola:8.264972312520001):19.996417953,((Gallinago_media:6.486834034,Gallinago_stenura:6.486834033699999):7.298121277,Gallinago_gallinago:13.784955315000001):14.476434957):1.61480084,Limnodromus_griseus:29.876191107):2.81541041,((((Tringa_ochropus:17.56436388,Tringa_solitaria:17.564363884200002):0.2157746839,(((Catoptrophorus_semipalmatus:8.855656062,Tringa_flavipes:8.855656062):3.856085346,(((Tringa_melanoleuca:6.704865892,Tringa_nebularia:6.704865892):3.509438656,Tringa_erythropus:10.21430455):2.07654223,(Tringa_totanus:8.466190147,(Tringa_stagnatilis:7.918380759,Tringa_glareola:7.918380759):0.547809388):3.824656631):0.4208946304):1.967274567,Heteroscelus_brevipes:14.679015975):3.101122589):9.139908009,Actitis_hypoleucos:26.920046569999997):3.776283293,(Xenus_cinereus:25.25460378,Phalaropus_fulicarius:25.254603776):5.441726088):1.995271653):0.859385629,(Arenaria_interpres:25.815233282,((Calidris_canutus:8.97871385,Calidris_tenuirostris:8.978713849):10.51724451,((Philomachus_pugnax:14.03630121,Limicola_falcinellus:14.03630121):3.70258678,(Calidris_ferruginea:16.16133683,((((Calidris_bairdii:8.069258052,Tryngites_subruficollis:8.069258052):6.390301719,(Calidris_melanotos:9.787022939,Calidris_temminckii:9.787022939):4.672536832):1.062517221,Calidris_subminuta:15.522076992):0.09579922813,(((Calidris_alpina:8.748901015,Calidris_maritima:8.748901015000001):4.749373391,(Calidris_minuta:8.915086827,Calidris_alba:8.915086827):4.583187578):0.08225848789,(((Calidris_fuscicollis:2.542280727,Calidris_ruficollis:2.542280727):8.25050568,(Calidris_pusilla:6.371945939,Calidris_mauri:6.371945939):4.420840468):0.1599231324,(Calidris_minutilla:9.439449795,(Calidris_acuminata:5.1603195,Calidris_himantopus:5.1603195):4.279130295):1.513259744):2.627823355):2.037343326):0.5434606058):1.577551165):1.757070364):6.319274925):7.735753869):2.120066775,(Limosa_lapponica:15.14093644,(Limosa_limosa:9.414883539,(Limosa_fedoa:6.191113529,Limosa_haemastica:6.191113529):3.22377001):5.726052903):20.530117484):5.285338965):12.9141421):5.813714443):11.08197164,((Chionis_albus:58.858188511,(Burhinus_bistriatus:34.574689561599996,(Burhinus_oedicnemus:13.03795307,Burhinus_capensis:13.037953065):21.536736491):24.283498950000002):8.455490838,(((((((Charadrius_mongolus:0.3504763227,Charadrius_leschenaultii:0.3504763227):11.44063315,Charadrius_wilsonia:11.7911094742):5.873617701000001,Charadrius_alexandrinus:17.664727171):20.340668462,(Vanellus_chilensis:10.44595039,(Vanellus_vanellus:5.385815013,Vanellus_indicus:5.385815013):5.060135374):27.559445251):3.385631316,(((Charadrius_vociferus:13.15801212,(Charadrius_semipalmatus:8.888643525,(Charadrius_melodus:6.709619851,Charadrius_hiaticula:6.709619851):2.179023674):4.269368593):9.338670962,Charadrius_dubius:22.496683075700002):10.54206538,Eudromias_morinellus:33.03874846):8.352278496):9.749114208,(((Recurvirostra_avosetta:5.01989617,Recurvirostra_americana:5.01989617):18.545483477,Himantopus_himantopus:23.5653796498):12.94974001,(Haematopus_ostralegus:26.968946399800004,Haematopus_palliatus:26.9689463984):9.546173262):14.625021500999999):2.873261662,(Pluvialis_apricaria:6.549750818,(Pluvialis_dominica:6.152626318,Pluvialis_squatarola:6.152626318):0.3971244993):47.4636520038):13.300276522):3.452541726):17.88379269,((((((((((Otus_flammeolus:21.51391169,Megascops_asio:21.5139116911):7.74520413,((((Strix_varia:11.188548089,Strix_occidentalis:11.188548089000001):3.92531272,(((Strix_aluco:1.107230481,Strix_nigrolineata:1.107230481):7.244573355,Strix_uralensis:8.351803836):2.936008627,Strix_nebulosa:11.2878124635):3.826048347):8.444266417,Pulsatrix_perspicillata:23.5581272226):1.187921792,(((Bubo_scandiaca:10.49582258,Bubo_virginianus:10.495822581299999):2.806640409,Bubo_bubo:13.3024629922):5.47140016,Ketupa_ketupu:18.773863152):5.972185866999999):4.5130668031):3.05727596,(Asio_otus:13.809034466,Asio_flammeus:13.809034465899998):18.507357313):4.034277819,Otus_scops:36.350669604000004):7.662042413,((((Surnia_ulula:24.51064123,((Glaucidium_gnoma:9.563786783,Glaucidium_minutissimum:9.563786783000001):2.890002281,Glaucidium_brasilianum:12.4537890643):12.056852169):6.940633054,(Athene_cunicularia:21.18478476,Athene_noctua:21.18478476):10.26648953):2.304097095,(Aegolius_funereus:14.75487303,Aegolius_acadicus:14.754873030999999):19.000498354):4.414435868,Micrathene_whitneyi:38.16980725):5.842904763):7.110975698,Ninox_scutulata:51.12368771):23.19755025,Tyto_alba:74.32123795755):10.43454075,((((Trogon_melanurus:15.768985503,((Trogon_violaceus:4.330752565,Trogon_curucui:4.330752564):7.427123646,Trogon_viridis:11.75787621):4.011109293):3.832999399,((Trogon_personatus:8.398557558,Trogon_collaris:8.398557558):2.6001694465,Trogon_elegans:10.9987270023):8.603257897999999):12.426206059,Pharomachrus_mocinno:32.028190965):49.85112152,((((((Merops_nubicus:6.666659627,Merops_apiaster:6.6666596264999995):6.2567074566,Merops_pusillus:12.923367081999999):40.931734079,Nyctyornis_amictus:53.85510116):15.91266186,(((((((Chloroceryle_amazona:11.58191073,Chloroceryle_americana:11.581910731):9.730427726,(Megaceryle_torquata:3.387132718,Megaceryle_alcyon:3.387132718):17.92520574):8.01298057,(((Actenoides_concretus:12.75803641,(Todiramphus_tutus:2.1232717146,Todiramphus_chloris:2.1232717148):10.634764695300001):1.592755512,(Dacelo_gaudichaud:2.811097535,Dacelo_novaeguineae:2.81109753493):11.539694387):3.747295155,Pelargopsis_capensis:18.098087076):11.227231951):5.066271009,(Alcedo_atthis:10.9492528301,Ceyx_lepidus:10.9492528286):23.4423372019):11.71655956,Momotus_momota:46.108149604000005):10.17468283,Todus_mexicanus:56.282832432000006):13.10923702,((Coracias_garrulus:6.640463389,Coracias_caudatus:6.6404633892):7.361673572,Coracias_benghalensis:14.002136961000001):55.389932482999995):0.3756935706):4.878321638,(((((Aulacorhynchus_prasinus:17.055790134,Pteroglossus_torquatus:17.055790133400002):1.91746824,Ramphastos_ambiguus:18.973258375):16.863889616999998,Tricholaema_leucomelas:35.8371479926):0.7886531484,((((Picoides_arcticus:10.917210566000001,(Dendrocopos_leucotos:8.3256307748,Picoides_pubescens:8.325630774):2.5915797904):2.23945889,(Sphyrapicus_varius:11.652207737000001,(((Melanerpes_erythrocephalus:7.481230570999999,Melanerpes_rubricapillus:7.4812305715):1.859921259,Melanerpes_formicivorus:9.341151831):0.949531121,(Melanerpes_pucherani:5.60328398063,Melanerpes_carolinus:5.603283980800001):4.6873989709):1.3615247849):1.5044617182):0.7216321372,(Campephilus_guatemalensis:12.6885473198,((Picus_mineaceus:7.569517632999999,(Picus_canus:2.560105763,Picus_viridis:2.5601057636):5.0094118702):1.889508076,((Colaptes_auratus:5.992866381,Colaptes_rubiginosus:5.9928663811):1.9518440303,((Dryocopus_pileatus:2.424462549,Dryocopus_lineatus:2.4244625487):2.712686886,Dryocopus_martius:5.1371494339999995):2.8075609763):1.5143152976199998):3.22952161021):1.189754272):9.2044579581,Jynx_torquilla:23.082759552):13.543041589000001):29.48278179,Malacoptila_panamensis:66.10858291470001):8.53750173):1.359497141,((Phoeniculus_purpureus:37.828218851,Rhinopomastus_cyanomelas:37.828218852):0.0003782859714,Upupa_epops:37.82859714):38.17698466):5.873730678):2.8764662308199997):1.892126547,((((Coragyps_atratus:24.84612821,Gymnogyps_californianus:24.84612821):11.17782074,(Cathartes_aura:17.54172957,Cathartes_burrovianus:17.541729574):18.48221937):2.514580974,Sarcoramphus_papa:38.538529915):47.82800745,(((((((((Haliastur_indus:11.062095123999999,Milvus_migrans:11.062095124):12.08780044,((Haliaeetus_pelagicus:8.55125833,(Haliaeetus_albicilla:1.650073209,Haliaeetus_leucocephalus:1.650073209):6.901185121299999):7.562773958,Haliaeetus_leucogaster:16.1140322886):7.035863276):2.844173149,(Ictinia_mississippiensis:17.885799257,(Parabuteo_unicinctus:12.608323563399999,(((((Buteo_jamaicensis:3.582933756,Buteo_swainsoni:3.5829337554):0.8937954861,((Buteo_lagopus:1.069651389,Buteo_regalis:1.069651389):1.81961964,Buteo_buteo:2.8892710300600006):1.5874582124):2.365690147,Buteo_platypterus:6.842419389):0.3553169618,Buteo_lineatus:7.19773635):0.466765918,Buteo_nitidus:7.664502268):4.943821293799999):5.2774756985):8.1082694537):6.365844544,((((Circus_aeruginosus:9.422572987999999,Circus_pygargus:9.42257298713):3.036421757,Circus_cyaneus:12.458994743999998):10.5211351983,(Accipiter_gentilis:15.6926573599,Accipiter_cooperii:15.6926573559):7.2874725915):2.488164897,(Accipiter_striatus:7.6577396344499995,Accipiter_nisus:7.6577396338):17.810555206):6.8916184153):2.845252163,(Nisaetus_cirrhatus:22.110336711,(Aquila_chrysaetos:8.052232188,Aquila_audax:8.052232188000001):14.0581045232):13.094828715):1.373043562,Spilornis_cheela:36.578208981):5.251698191,(Aviceda_jerdoni:31.5458643212,Pernis_apivorus:31.545864316):10.284042857):17.67407505,(Elanus_axillaris:9.867294067,Elanus_caeruleus:9.8672940674):49.63668816):3.166153114,Pandion_haliaetus:62.67013534):23.6964020276205):0.281367884):1.192947435,((Urocolius_indicus:60.58174210999999,(Colius_colius:27.28145326,Colius_striatus:27.28145326):33.30028886):25.81993591,((((((((Falco_novaeseelandiae:9.763609497,Falco_femoralis:9.763609497):1.970339783,(Falco_mexicanus:7.48653925,(Falco_rusticolus:4.6551422377,Falco_peregrinus:4.6551422386):2.831397011):4.24741002998):0.7165466859,((((Falco_subbuteo:5.380117266699999,Falco_longipennis:5.38011726566):5.251539807,Falco_columbarius:10.631657072):1.075452099,Falco_sparverius:11.70710917):0.7271961248,Falco_vespertinus:12.434305294999998):0.0161906693):1.200502408,(Falco_naumanni:6.424005988,(Falco_cenchroides:1.279767658,Falco_tinnunculus:1.279767658):5.1442383292):7.226992385):26.07584827,(Caracara_cheriway:14.477488764,Milvago_chimachima:14.47748875993):25.249357884):7.672910602,Micrastur_semitorquatus:47.399757248):37.41940313,(((((Psittacus_erithacus:13.97403627,Poicephalus_meyeri:13.9740362693):22.48239146,(Brotogeris_versicolurus:8.326004211,Brotogeris_jugularis:8.326004210999999):28.130423518):1.083940431,(((((Charmosyna_papou:11.857616387,Vini_peruviana:11.8576163875):5.755113461,(((((Chalcopsitta_sintillata:4.171270539,Chalcopsitta_duivenbodei:4.171270539):3.9180189609,Psitteuteles_goldiei:8.08928949895):0.255374751,((Eos_reticulata:3.15198452843,Eos_squamata:3.1519845288000004):1.639457787,Trichoglossus_haematodus:4.7914423160599995):3.5532219348000003):2.125360428,(Lorius_lory:3.7870249216,Lorius_garrulus:3.787024922):6.682999757):2.447262786,Neopsittacus_musschenbroekii:12.9172874608):4.695442384):4.618156982,Melopsittacus_undulatus:22.230886835):12.90333146,Platycercus_elegans:35.1342182883):1.10619932,((Alisterus_scapularis:27.5577548393,(Psittacula_alexandri:11.247466877699999,Psittacula_krameri:11.2474668782):16.3102879574):2.812438281,Micropsitta_finschii:30.370193118000003):5.870224495):1.2999505479):22.599131671000002,Nestor_notabilis:60.139499842000006):23.86459954,((((((((((Tityra_semifasciata:4.21408398,Tityra_cayana:4.21408398):6.122141039,Tityra_inquisitor:10.33622502):2.161865455,(Pachyramphus_polychopterus:10.827822552699999,(Pachyramphus_validus:3.298505233,(Pachyramphus_aglaiae:0.9388296404,Pachyramphus_homochrous:0.9388296404):2.3596755928):7.5293173190000005):1.6702679213):6.372966975,Schiffornis_turdina:18.871057451):6.156511574,((Terenotriccus_erythrurus:10.2908646,Myiobius_atricaudus:10.290864602):7.862836345,Onychorhynchus_coronatus:18.153700946):6.8738680768):0.107818213,((Platyrinchus_mystaceus:21.125071,((((Myiopagis_viridicata:13.613501127,(Elaenia_frantzii:6.2338363558,Elaenia_flavogaster:6.233836355):7.3796647708):0.5371954991,Capsiempis_flaveola:14.150696627):0.9442295636,(Camptostoma_obsoletum:12.393116058699999,Zimmerius_vilissimus:12.3931160594):2.70181013):1.835118497,((((((Sayornis_nigricans:1.513861304,Sayornis_phoebe:1.513861304):5.0431903786,Mitrephanes_phaeocercus:6.557051682000001):0.5236406,(((Empidonax_minimus:5.3959608537,Empidonax_traillii:5.395960854):0.7123406359,((Empidonax_flaviventris:3.645371385,Empidonax_flavescens:3.645371385):2.394206351,Empidonax_virescens:6.039577736):0.0687237547):0.1407102783,((Contopus_cooperi:2.892573346,Contopus_fumigatus:2.892573346):1.335210035,(Contopus_sordidulus:2.682017708,Contopus_virens:2.6820177085):1.5457656732):2.0212283875):0.8316805134):4.2511778721999995,Myiophobus_fasciatus:11.331870155):1.1778243581,Fluvicola_pica:12.5096945127):1.762757101,((Legatus_leucophaius:11.06391645,((((((Tyrannus_tyrannus:4.068659043,(Tyrannus_savana:2.059587526,Tyrannus_melancholicus:2.059587526145):2.0090715167999997):1.243417078,Tyrannus_verticalis:5.3120761199999995):1.9100537227,(Myiodynastes_hemichrysus:4.577157897,Myiodynastes_maculatus:4.5771578968):2.644971947):1.811232264,(Myiozetetes_cayanensis:4.462349755,Myiozetetes_similis:4.462349755):4.5710123534):1.065431194,Pitangus_sulphuratus:10.0987933027):0.83600142,(Rhytipterna_holerythra:5.548284476599999,(Myiarchus_tuberculifer:4.0493053305,Myiarchus_crinitus:4.04930532956):1.4989791469):5.3865102466):0.1291217236):0.2407033877,Attila_spadiceus:11.304619834899999):2.9678317794):2.6575930736):4.1950263172):1.537644938,(((Todirostrum_cinereum:12.565883025899998,Oncostoma_cinereigulare:12.56588302561):5.216587867,((Rhynchocyclus_olivaceus:1.0736267,Rhynchocyclus_brevirostris:1.0736267005):11.15026005,Tolmomyias_sulphurescens:12.2238867551):5.558584139000001):0.669102612,((Mionectes_olivaceus:5.746987707,Mionectes_oleagineus:5.7469877063000006):9.863466447,Leptopogon_superciliaris:15.610454158400001):2.8411193522):4.211142436):2.4726712947):0.5169476037,(((Manacus_vitellinus:6.377930253299999,Pipra_mentalis:6.3779302529):0.6196213112,Lepidothrix_coronata:6.9975515642):2.96212657,Xenopipo_holochlora:9.959678134500002):15.692656710000001):21.98915687,((Thamnistes_anabatinus:20.30030899,((((((Thamnophilus_doliatus:4.54245976895,Thamnophilus_ruficapillus:4.5424597680000005):4.263361953,Thamnophilus_punctatus:8.80582172265):4.4435299706,Dysithamnus_mentalis:13.24935169225):1.9518016,Taraba_major:15.2011532922):0.5509048742,((Gymnopithys_leucaspis:14.3060836143,Cercomacra_tyrannina:14.3060836151):1.008039452,(Myrmeciza_exsul:14.06088272267,Hylophylax_naevioides:14.0608827204):1.2532403455):0.4379350997):0.5612863302,(Myrmotherula_surinamensis:13.451444383799998,Myrmotherula_schisticolor:13.4514443837):2.861900113):3.9869644913):19.20256255,(((Xenops_rutilans:10.539358086,(((Furnarius_rufus:8.7558912949,Synallaxis_brachyura:8.755891295511669):0.1625637775,Premnoplex_brunnescens:8.9184550734):0.1875460785,((Anabacerthia_striaticollis:3.786362203,Anabacerthia_variegaticeps:3.7863622025):0.0636704735,Syndactyla_subalaris:3.8500326761000006):5.2559684748999995):1.4333569340999999):1.001666417,((Sittasomus_griseicapillus:6.097776350999999,(Dendrocincla_homochroa:2.483960717,Dendrocincla_fuliginosa:2.483960717):3.6138156327999997):3.05108126,(Glyphorynchus_spirurus:8.901223646,((Lepidocolaptes_angustirostris:1.4790255767,Lepidocolaptes_affinis:1.4790255763000002):2.8546065243000003,(Xiphorhynchus_guttatus:2.7273031919,Xiphorhynchus_erythropygius:2.727303192):1.6063289088):4.567591545):0.2476339646):2.392166892):2.518769207,Sclerurus_guatemalensis:14.0597937094):25.443077834):8.138620172):17.75997771,Eurylaimus_ochromalus:65.4014694226):8.968943897,(((((Chlamydera_maculata:10.08998521,Chlamydera_nuchalis:10.089985206):31.975779495,Ailuroedus_buccoides:42.0657647):20.08937702,(Climacteris_melanurus:6.859610781,Climacteris_erythrops:6.859610781000001):55.295530946999996):4.113883643,((Malurus_melanocephalus:18.7208840903,Malurus_splendens:18.720884086499996):39.35062655970001,(((Artamus_leucorynchus:37.865846130959994,Oriolus_oriolus:37.8658461312775):1.650095556,(((Rhipidura_javanica:35.5232167493,(((Pyrrhocorax_pyrrhocorax:12.70276827,Pyrrhocorax_graculus:12.70276827):15.297975573,((((((Nucifraga_columbiana:7.941362749,Nucifraga_caryocatactes:7.941362749):9.072589522,((((Corvus_frugilegus:7.514872259900001,(Corvus_cryptoleucus:2.685515723,Corvus_corax:2.6855157233):4.8293565375):2.200748076,(Corvus_corone:4.0110709892,Corvus_brachyrhynchos:4.0110709894):5.704549346399999):1.054885417,Corvus_ossifragus:10.770505753):1.436770049,(Corvus_monedula:4.052678782,Corvus_splendens:4.0526787821):8.1545970211):4.806676469):2.252977383,Pica_pica:19.266929650999998):1.6110745689,Garrulus_glandarius:20.878004224):2.924549141,(((Gymnorhinus_cyanocephalus:13.64988347,((Aphelocoma_coerulescens:5.258988208,Aphelocoma_californica:5.258988208):3.035955643,Aphelocoma_ultramarina:8.29494385):5.354939616):2.990650601,Cyanocitta_cristata:16.640534069):2.946082532,Cyanocorax_yncas:19.586616602):4.215936763):1.462346886,(Perisoreus_canadensis:14.25254639,Perisoreus_infaustus:14.252546394):11.012353857):2.7358435975):6.243001081,(((Lanius_senator:5.965868572,Lanius_minor:5.965868572):5.176883601599999,Lanius_collurio:11.142752175):0.861241435,Lanius_excubitor:12.0039936102):22.239751317000003):1.279471821):2.134667888,Dicrurus_adsimilis:37.657884636):0.0003765826122,((((Vireo_griseus:8.0903519689,Vireo_bellii:8.090351968):3.733422753,(Vireo_flavifrons:4.987876428,Vireo_solitarius:4.9878764282):6.8358982939):2.963453019,((Vireo_olivaceus:3.063193724,Vireo_altiloquus:3.0631937243):3.377943229,(Vireo_gilvus:4.144165640000001,Vireo_philadelphicus:4.14416564):2.296971313):8.346090789):7.439161185,Cyclarhis_gujanensis:22.2263889268):15.431872294000001):1.8576804679999999):15.293909681999999,(((((((((Sylvia_nisoria:10.29968037,Sylvia_curruca:10.299680369099999):1.198917011,(Sylvia_nana:8.84035208,Sylvia_communis:8.840352079999999):2.658245301):3.436232552,(Sylvia_atricapilla:9.92200893,Sylvia_borin:9.92200893):5.012821003):11.767374779299999,((Hippolais_icterina:13.204418496,((Acrocephalus_schoenobaenus:4.593841505,Acrocephalus_melanopogon:4.593841505):5.27424848,Acrocephalus_scirpaceus:9.868089986200001):3.3363285107):11.792271959,(Locustella_naevia:17.477627616600003,Acrocephalus_palustris:17.477627619299998):7.519062835):1.7055142597000001):2.658818266,Pycnonotus_plumosus:29.361022979570002):6.214275379,((Aegithalos_caudatus:25.720063129999996,((Phylloscopus_trochilus:6.177475672,Phylloscopus_collybita:6.177475672):17.256849902099997,Cettia_cetti:23.434325571):2.2857375551):4.736296001,(((Petrochelidon_pyrrhonota:15.133603743999998,Hirundo_rustica:15.133603743390001):0.03700931996,Delichon_urbicum:15.170613063000001):2.6447755969,(((Tachycineta_bicolor:9.082775682000001,Tachycineta_albilinea:9.082775682000001):3.661958996,(Pygochelidon_cyanoleuca:11.9826937151,Progne_subis:11.9826937164):0.7620409619):0.4045358681,Riparia_riparia:13.149270546):4.666118115):12.64097047):5.118939221):5.612000177900001,(Panurus_biarmicus:32.1057716,((((Galerida_cristata:10.27404564827,Alauda_arvensis:10.274045647000001):0.9241000563,Lullula_arborea:11.1981457):4.1960565592,Melanocorypha_calandra:15.394202261899999):0.3499173464,Eremophila_alpestris:15.744119611999999):16.361651991000002):9.081526937):5.75439923,(((Parus_caeruleus:4.466169353,Parus_cyanus:4.466169353):18.19852115,((((Parus_montanus:12.196536028,((Parus_hudsonicus:8.821793579000001,Parus_carolinensis:8.821793579000001):0.8278628506,Parus_atricapillus:9.6496564306):2.5468795980000003):4.7446225132,Baeolophus_bicolor:16.941158540999997):1.312896484,Parus_ater:18.254055025):0.3769640507,Parus_major:18.6310190751):4.03367143):18.495996337,Remiz_pendulinus:41.16068685):5.781010916):1.74087733,((((((((((Turdus_viscivorus:12.28142952,(Turdus_philomelos:11.44577252,((Turdus_merula:8.255518252,(((Turdus_pilaris:4.616512825,(Turdus_torquatus:2.910690917,Turdus_naumanni:2.9106909174999998):1.705821908):2.3097520733,Turdus_migratorius:6.9262648983):0.85497048929,(Turdus_falcklandii:6.89028379,Turdus_grayi:6.8902837897):0.8909515971899999):0.4742828641):0.1713056849,Turdus_iliacus:8.4268239367):3.01894858557):0.8356569989):3.0245574213,(((Catharus_ustulatus:6.083022433,((Catharus_guttatus:2.799546428,Catharus_occidentalis:2.799546428):0.9623994144,(Catharus_minimus:0.7239477523,Catharus_fuscescens:0.7239477523):3.0379980904):2.3210765906999997):0.9849180721,Catharus_aurantiirostris:7.067940505):4.232660577,Hylocichla_mustelina:11.3006010834):4.0053858602):1.800276728,(Sialia_sialis:4.745272736,(Sialia_currucoides:3.91419594,Sialia_mexicana:3.91419594):0.831076796):12.3609909347):6.73676526,(((((((Ficedula_semitorquata:2.499766832,(Ficedula_hypoleuca:2.157765269,Ficedula_albicollis:2.157765269):0.3420015627):5.703483848,Ficedula_parva:8.2032506804):3.444466082,Ficedula_hyperythra:11.6477167627):2.7363328719999997,((((Saxicola_torquatus:8.423855363000001,Saxicola_rubetra:8.4238553632):3.306623894,Oenanthe_oenanthe:11.730479256999999):0.4458020284,Monticola_saxatilis:12.1762812866):1.320803082,(Phoenicurus_phoenicurus:5.804014099,Phoenicurus_ochruros:5.804014098900001):7.69307026904):0.8869652662):0.7134572781999999,(Luscinia_megarhynchos:12.405321829,Luscinia_svecica:12.405321834):2.6921850836):0.452491112,Erithacus_rubecula:15.5499980199):1.381322318,Muscicapa_striata:16.931320341399996):6.911708587840001):2.860115121,Cinclus_cinclus:26.703144045):0.2723179371,(((Toxostoma_rufum:10.511305985,(Mimus_polyglottos:1.711557844,Mimus_gilvus:1.711557844):8.7997481401):3.191165207,Dumetella_carolinensis:13.702471191):6.636596491,(Acridotheres_tristis:7.1314543294,Sturnus_vulgaris:7.13145433):13.20761335187):6.636394308):17.84746399,(((Tichodroma_muraria:24.163840829999998,Certhia_familiaris:24.163840829):6.813722627,(((Polioptila_plumbea:4.692435066,Polioptila_caerulea:4.692435066):10.3719843695,Ramphocaenus_melanurus:15.064419436000001):10.70015977,((((Henicorhina_leucosticta:7.910858385,Thryothorus_ludovicianus:7.910858385):4.389614599,Thryomanes_bewickii:12.3004729799):3.555215895,((Henicorhina_leucophrys:12.28152554,Thryothorus_fasciatoventris:12.2815255445):0.7858766901,Thryothorus_modestus:13.067402235):2.78828664536):0.2404673601,((Troglodytes_troglodytes:11.02895918,(Troglodytes_aedon:7.339487373700001,Troglodytes_solstitialis:7.3394873733):3.68947181):0.2260254127,(Cistothorus_palustris:6.667079582,Cistothorus_platensis:6.6670795819999995):4.5879050145):4.8411716438):9.668422965):5.212984249):4.006069351,(((Sitta_canadensis:13.702025239000001,Sitta_pusilla:13.70202524):2.947783058,Sitta_europaea:16.649808297):3.485885566,Sitta_carolinensis:20.135693861):14.847938945000001):9.839293176):2.245275555,(Bombycilla_cedrorum:12.11882151,Bombycilla_garrulus:12.118821508):34.949380021):0.47916461,(Regulus_satrapa:39.03417753,(Regulus_calendula:18.01591284,Regulus_regulus:18.01591284):21.018264693):8.513188609):0.03091925011,((((Prionochilus_xanthopygius:30.46154466626,Arachnothera_longirostra:30.461544662999998):1.65956923,Nectarinia_sperata:32.12111389513):9.470378472,Irena_puella:41.591492362):1.480550808,(((((Uraeginthus_bengalus:8.970371681,(Taeniopygia_guttata:7.76400300683,Lonchura_punctulata:7.7640030075999995):1.2063686745):4.1998327658,Vidua_macroura:13.170204449519998):1.455406592,Ploceus_cucullatus:14.62561104039):18.93565669,((Prunella_modularis:2.048933947,Prunella_collaris:2.048933947):12.14032382875,Prunella_atrogularis:14.189257775000002):19.372009955000003):5.488551179,(((((((((Pyrrhula_pyrrhula:13.994960205799998,Pinicola_enucleator:13.994960205999998):5.658604874,((Carpodacus_purpureus:14.968065409,Leucosticte_brandti:14.968065410000001):0.5641368712,Carpodacus_erythrinus:15.53220228):4.1213627993):1.14329109,(((((Carduelis_spinus:2.086406395,Carduelis_pinus:2.086406395):4.319701063,Carduelis_tristis:6.406107459):1.259716792,Carduelis_cannabina:7.66582425):2.273896179,(((Carduelis_carduelis:5.587008243,Carduelis_citrinella:5.5870082431000005):3.540769223,((Loxia_leucoptera:1.4809451703,Loxia_curvirostra:1.4809451705):4.18052004,(Carduelis_hornemanni:0.6032316955,Carduelis_flammea:0.6032316955):5.058233515):3.4663122560999997):0.6527353479,Serinus_serinus:9.780512814475):0.1592076149):2.866191087,Carduelis_chloris:12.805911516):7.990944653):2.115022181,(Coccothraustes_coccothraustes:15.34045885,Coccothraustes_vespertinus:15.340458848):7.5714195029999996):4.510170879,((Euphonia_gouldi:12.869774909099998,Euphonia_minuta:12.8697749103):0.7516554418,(Euphonia_laniirostris:6.056464348,Euphonia_hirundinacea:6.0564643482000005):7.564966003):13.8006188749):1.53147324,Fringilla_coelebs:28.953522469):2.71271854,((((((Saltator_maximus:6.989730836,Saltator_atriceps:6.9897308356000005):11.996645694,((((((Ramphocelus_dimidiatus:4.8911120454,Ramphocelus_passerinii:4.8911120463):4.9561090157,Tachyphonus_rufus:9.847221061599999):6.039420936,Eucometis_penicillata:15.886641997600002):0.7653401607,Volatinia_jacarina:16.65198216):1.496107956,Cyanerpes_cyaneus:18.148090111000002):0.04287107301,Sicalis_flaveola:18.190961187):0.7954153433653):3.657355881,((Tiaris_olivaceus:6.350016879,Tiaris_bicolor:6.3500168795):7.730932489600001,(Tangara_florida:2.164719235,Tangara_icterocephala:2.164719235):11.916230134300001):8.5627830412684):1.807884628,((((Pheucticus_ludovicianus:3.693485072,Pheucticus_melanocephalus:3.693485072):6.741935587,Pheucticus_chrysopeplus:10.435420658999998):9.805535347,(Spiza_americana:15.1686923,(Passerina_cyanea:10.04529829,Passerina_ciris:10.0452982924):5.123394012):5.072263701200001):2.854243409,((((Piranga_roseogularis:11.60290454,((((Piranga_olivacea:3.434719011,Piranga_ludoviciana:3.434719011):2.98429103,Piranga_bidentata:6.419010041):1.806305522,Piranga_flava:8.225315562):1.255923283,Piranga_rubra:9.481238846):2.12166569):4.615457813,Piranga_erythrocephala:16.218362349):3.637777037,Cardinalis_cardinalis:19.8561393859):2.189677904,Habia_rubica:22.0458172893):1.049382125):1.356417615):1.400845555,((((((Icterus_spurius:12.8263460274,(Icterus_gularis:3.8344097878100003,Icterus_galbula:3.8344097875):8.9919362403):5.985913833,(Amblycercus_holosericeus:14.89547508,(((Euphagus_carolinus:4.508134259,Euphagus_cyanocephalus:4.508134259):2.253912198,(Quiscalus_quiscula:3.689580724,(Quiscalus_mexicanus:1.31515365,Quiscalus_major:1.31515365):2.3744270733999997):3.072465733):2.390841977,(Agelaius_phoeniceus:8.0651423322,Molothrus_ater:8.065142332861):1.087746101):5.7425866474):3.91678478):0.2731416684,(Cacicus_cela:10.6432056954,Psarocolius_decumanus:10.643205695999999):8.442195834):0.749643678,((Dolichonyx_oryzivorus:12.39614543,Xanthocephalus_xanthocephalus:12.39614543):5.439858538,Sturnella_magna:17.836003966):1.999041241):0.0001983524356,((((Chlorospingus_ophthalmicus:15.898500832,(((Arremonops_conirostris:8.638988856,Arremonops_rufivirgatus:8.638988856000001):2.783292713,Ammodramus_savannarum:11.422281568999999):0.51571092,Aimophila_aestivalis:11.937992489700001):3.9605083421000002):1.671155299,(((Spizella_atrogularis:6.913961647,((Spizella_pallida:2.519494016,Spizella_passerina:2.519494016):3.773218305,Spizella_pusilla:6.29271232):0.6212493263):8.460623954,Amphispiza_bilineata:15.374585602):1.411354255,((((((Pipilo_aberti:9.124973575,Melozone_leucotis:9.124973575):0.6330245644,Aimophila_rufescens:9.757998139):0.6055684049,((Atlapetes_albinucha:6.3856370914,Atlapetes_citrinellus:6.385637092):0.8615609057,Pipilo_erythrophthalmus:7.2471979977):3.1163685463):1.8723317,((Passerculus_sandwichensis:10.21634304,((Melospiza_georgiana:0.9064878733,Melospiza_lincolnii:0.9064878733):2.308696116,Melospiza_melodia:3.215183989):7.001159048):0.3334440143,((Pooecetes_gramineus:6.228979155,Amphispiza_belli:6.228979155):0.05876578535,Ammodramus_leconteii:6.2877449405):4.262042111):1.6861111927999999):0.5330112198,(((Zonotrichia_capensis:4.964984713,((Zonotrichia_albicollis:1.171228244,Zonotrichia_querula:1.171228244):1.137932974,(Zonotrichia_leucophrys:0.3438152022,Zonotrichia_atricapilla:0.3438152022):1.965346015):2.655823495):3.516206401,(Junco_hyemalis:0.5531482938,Junco_phaeonotus:0.5531482938):7.92804282):1.939821715,(Passerella_iliaca:9.849419483,Spizella_arborea:9.849419483):0.5715933466):2.347896635):0.6062283738,((Arremon_virenticeps:7.832104406999999,Arremon_brunneinucha:7.832104407399999):1.601300381,Arremon_aurantiirostris:9.43340478788):3.9417330504):3.410802018):0.7837162744):1.319650068,(Chondestes_grammacus:9.136618537999999,Calamospiza_melanocorys:9.136618537):9.752687661):0.9457390098,((((((Emberiza_buchanani:7.248493385,Emberiza_hortulana:7.248493385):2.682670637,(Emberiza_leucocephalos:0.6209053061,Emberiza_citrinella:0.6209053061):9.310258715):1.024232876,Emberiza_cia:10.955396896):2.538423852,Miliaria_calandra:13.493820750000001):2.331775965,Emberiza_melanocephala:15.825596715):1.346493427,(Emberiza_aureola:10.4832112082,Emberiza_schoeniclus:10.4832112088):6.688878933):2.6629550656000003):0.0001983524356):3.597511112,(((((((Vermivora_peregrina:5.319811176,(Vermivora_celata:1.940497714,Vermivora_ruficapilla:1.940497714):3.379313463):4.0089364132,(Vermivora_chrysoptera:1.829505259,Vermivora_pinus:1.829505259):7.4992423310000005):0.5804090215,Mniotilta_varia:9.909156611):0.4174969856,(((((((Dendroica_discolor:3.447581091,(Dendroica_virens:2.3230299787,Dendroica_nigrescens:2.3230299794000002):1.1245511116):1.54779867,Setophaga_ruticilla:4.9953797606):0.241850153,((((Dendroica_dominica:4.0568162,Dendroica_pinus:4.0568162):0.2793323195,Dendroica_coronata:4.3361485187):0.4730170419,Dendroica_palmarum:4.809165561):0.3713866512,Dendroica_caerulescens:5.180552212):0.05667770199):0.5007779085,((((((Dendroica_castanea:2.484288322,Dendroica_striata:2.484288322):1.312166411,Dendroica_petechia:3.796454733):0.07825517098,Dendroica_fusca:3.8747099037):1.115022962,Dendroica_kirtlandii:4.989732867):0.3866618934,(Parula_pitiayumi:0.9981072142,Parula_americana:0.9981072142):4.378287546):0.2206312896,(Dendroica_tigrina:5.42561816,Dendroica_cerulea:5.42561816):0.1714078893):0.1409817732):0.4790685247,Dendroica_magnolia:6.217076347):0.5581250644,Wilsonia_citrina:6.775201412):2.9932252753000004,(((Wilsonia_canadensis:5.792394535,Wilsonia_pusilla:5.792394536000001):1.182730548,(Myioborus_pictus:5.956630223,Myioborus_miniatus:5.9566302231999995):1.01849486):1.089838994,Basileuterus_culicivorus:8.0649640771):1.7034626096999999):0.5582269092):0.02822416797,(((Oporornis_formosus:5.816729209,(Oporornis_agilis:3.372836736,Oporornis_philadelphia:3.372836736):2.443892473):0.1816094777,(Geothlypis_poliocephala:5.698640340400001,Geothlypis_trichas:5.698640341919999):0.2996983455):4.0280939395,Protonotaria_citrea:10.026432626):0.3284451381):0.5368258918,Helmitheros_vermivorum:10.89170366):9.101196511,Icteria_virens:19.99290017):3.4398545039):2.419707922):2.677278657,((Calcarius_lapponicus:13.00228721,(Calcarius_pictus:6.353084677,Calcarius_ornatus:6.353084677):6.649202537):5.5302405756,Plectrophenax_nivalis:18.53252779):9.997213461):3.136499759):3.85049637,((((Anthus_trivialis:10.194552010999999,(Anthus_pratensis:3.458732702,Anthus_spinoletta:3.4587327013999998):6.735819309):6.7806437635000005,Anthus_lutescens:16.975195774):3.250241624,Anthus_novaeseelandiae:20.225437399):3.7575020872,((Motacilla_alba:2.9664439665,Motacilla_cinerea:2.9664439671):0.8285976774,(Motacilla_flava:1.318385329,Motacilla_citreola:1.318385329):2.476656315):20.187897846):11.53379789):1.684046888,(Passer_montanus:9.4791489152,(Passer_domesticus:4.148606099,Passer_hispaniolensis:4.1486060997):5.330542816):27.721635345):1.84903465):4.022224266):4.506242216):1.104289696):6.1272762765):3.2616592778999998):8.197514715):2.817863968,Menura_novaehollandiae:69.08688933):5.283523988):9.633686061999999):0.8150609993):1.394184924,Chunga_burmeisteri:86.2133453):0.1883327227):1.439174667):0.8091610676):0.4771602641):10.79638017):9.932056111);
[truncated: 53,503,415 more chars]
