# Supplementary material for: Theoretical morphospace reveals mixed optimisation of the avian wing planform for flight style
Source: Nat Commun. 2026 Mar 31;17:3902. doi: 10.1038/s41467-026-70692-w (PMC13128903; doi:10.1038/s41467-026-70692-w)
Supplement: Supplementary file 5 — Supplementary Data 3 [file 41467_2026_70692_MOESM5_ESM.zip]

Archive with 10 entries (9 files):
- Supplementary Data 3/
- Supplementary Data 3/Additional Taxa.xlsx
- Supplementary Data 3/Baumgart et al. Consensus Tree.tre
- Supplementary Data 3/BaumgartetalGroupData.csv
- Supplementary Data 3/BaumgartetalTDS.csv
- Supplementary Data 3/BaumgartPhyloArray.csv
- Supplementary Data 3/WangClarkeConsensusTree.tre
- Supplementary Data 3/WangClarkeGroupData.csv
- Supplementary Data 3/WangClarkePhyloArray.csv
- Supplementary Data 3/WangClarkeTDS.csv
