# Supplementary material for: Theoretical morphospace reveals mixed optimisation of the avian wing planform for flight style
Source: Nat Commun. 2026 Mar 31;17:3902. doi: 10.1038/s41467-026-70692-w (PMC13128903; doi:10.1038/s41467-026-70692-w)
Supplement: Supplementary file 5 — Supplementary Data 3 [file 41467_2026_70692_MOESM5_ESM.zip › Supplementary Data 3/Additional Taxa.xlsx]

## Sheet: Sheet1
Taxa Name	ID Number	Location
Actitis_macularius	24765	PSM
Aechmophorus_clarkii	17241	PSM
Aethia_psittacula	11229	PSM
Aphriza_virgata	17333	PSM
Arenaria_melanocephala	11441	PSM
Brachyramphus_marmoratus	20604	PSM
Cepphus_columba	17451	PSM
Cerorhinca_monocerata	20693	PSM
Fratercula_corniculata	10913	PSM
Gavia_pacifica	21487	PSM
Limnodromus_scolopaceus	19928	PSM
Phalaropus_lobatus	17365	PSM
Porphyrio_martinica	53821	PSM
Steganopus_tricolor	23144	PSM
Cacatua_galerita	79930	UWBM
Climacteris_rufus	60710	UWBM
Indicator_minor	52761	UWBM
Malurus_pulcherrimus	60776	UWBM
Megalaima_mystacophanos	67499	UWBM
Merops_philippinus	83659	UWBM
Pauxi_pauxi	91684	UWBM
Pitta_moluccensis	76158	UWBM
Tauraco_corythaix	52920	UWBM
Thamnophilus_caerulescens	71516	UWBM
