# Supplementary material for: Theoretical morphospace reveals mixed optimisation of the avian wing planform for flight style
Source: Nat Commun. 2026 Mar 31;17:3902. doi: 10.1038/s41467-026-70692-w (PMC13128903; doi:10.1038/s41467-026-70692-w)
Supplement: Supplementary file 5 — Supplementary Data 3 [file 41467_2026_70692_MOESM5_ESM.zip › Supplementary Data 3/Baumgart et al. Consensus Tree.tre]

((((((((((((((Egretta_rufescens:8.288263874,Egretta_tricolor:8.288263874)0.668:1.392721979,Egretta_caerulea:9.680985853)0.828:2.032824754,Egretta_thula:11.71381061)1:20.61504359,((Ardea_herodias:17.53566823,Bubulcus_ibis:17.53566823)0.556:0.7098028244,Casmerodius_albus:18.24547106)1:14.08338314,(Nycticorax_nycticorax:28.12670783,Nyctanassa_violacea:28.12670783)0.76:4.202146365,Butorides_virescens:32.32885419)1:7.739125497,(Ixobrychus_exilis:19.19489872,Botaurus_lentiginosus:19.19489872)1:20.87308097)1:19.55292835,((Platalea_ajaja:46.08181482,Plegadis_chihi:46.08181482)1:7.239204553,Eudocimus_albus:53.32101937)1:6.299888668)1:3.194088021,(Pelecanus_occidentalis:17.13942944,Pelecanus_erythrorhynchos:17.13942944)1:45.67556662)1:1.875822243,((((((Phalacrocorax_pelagicus:4.098416675,Phalacrocorax_urile:4.098416675)1:6.473091992,Phalacrocorax_carbo:10.57150867)0.783:1.477822595,(Phalacrocorax_auritus:3.709441598,Phalacrocorax_brasilianus:3.709441598)1:8.339889664)1:21.59848595,Anhinga_anhinga:33.64781721)1:8.558158526,(((Sula_leucogaster:8.432433585,Sula_dactylatra:8.432433585)0.997:4.591785782,Sula_sula:13.02421937)1:8.084213812,Morus_bassanus:21.10843318)1:21.09754256)1:16.56389512,Fregata_minor:58.76987086)1:5.920947441)1:2.228443767,((((((Puffinus_bulleri:5.863634172,Puffinus_pacificus:5.863634172)1:3.889583633,Puffinus_griseus:9.753217805)1:28.35872469,(Pterodroma_externa:14.98702239,Pterodroma_cookii:14.98702239)1:23.1249201,Pelecanoides_urinatrix:38.1119425)0.523:0.7608864641,Fulmarus_glacialis:38.87282896)1:16.00814412,(Phoebastria_nigripes:2.686204895,Phoebastria_immutabilis:2.686204895)1:52.19476819,Oceanites_oceanicus:54.88097308)1:5.407764012,((Oceanodroma_homochroa:20.61735211,Oceanodroma_leucorhoa:20.61735211)1:10.25332248,Oceanodroma_furcata:30.87067458)1:29.41806251)1:6.630524972)1:0.5886914019,((Gavia_pacifica:12.58857086,Gavia_immer:12.58857086)1:34.69586168,Gavia_stellata:47.28443254)1:20.22352093)1:5.327464971,(((((Rallus_elegans:1.649372644,Rallus_longirostris:1.649372644)1:11.46270858,Rallus_limicola:13.11208122)1:19.31858904,((Fulica_americana:14.15511056,Gallinula_chloropus:14.15511056)1:8.80808346,Porzana_carolina:22.96319402)1:9.467476234)0.665:1.387361774,Porphyrio_martinica:33.81803203)1:17.80507932,((Grus_canadensis:6.875425273,Grus_americana:6.875425273)1:22.21882707,Aramus_guarauna:29.09425234)1:22.52885901)1:21.21230709)1:3.396660105,((((Podiceps_grisegena:16.43501851,Podiceps_auritus:16.43501851)0.981:5.963748735,Podiceps_nigricollis:22.39876724)1:6.554632423,(Aechmophorus_clarkii:5.763024356,Aechmophorus_occidentalis:5.763024356)1:23.19037531)1:11.62693482,Podilymbus_podiceps:40.58033449)1:35.65174406)1:6.773941956,((((((((((((((Larus_hyperboreus:0.2185788354,Larus_argentatus:0.2185788354)1:0.4592368348,Larus_marinus:0.6778156702)0.804:0.1194296126,(Larus_californicus:0.4086125044,Larus_glaucescens:0.4086125044)0.997:0.3886327784)0.996:0.5514441855,(Larus_delawarensis:1.147190188,Larus_heermanni:1.147190188)0.7:0.2014992805)0.572:0.1304190131,Larus_canus:1.479108481)1:2.293231036,Larus_atricilla:3.772339517)1:2.58090144,(Pagophila_eburnea:5.150568701,Rissa_tridactyla:5.150568701)1:1.202672256)1:1.738214363,Rhodostethia_rosea:8.09145532)1:8.819758376,Rynchops_niger:16.9112137)0.878:1.038914208,(Anous_minutus:6.936389327,Anous_stolidus:6.936389327)1:11.01373858)0.737:0.4769391756,((((((Sterna_hirundo:3.467883033,Sterna_dougallii:3.467883033)1:2.005057058,Sterna_forsteri:5.472940091)0.702:0.244056219,Sterna_elegans:5.71699631)1:1.859028303,Chlidonias_niger:7.576024613)1:1.286802306,Sterna_caspia:8.862826919)1:2.85232879,Sterna_antillarum:11.71515571)1:6.711911371)1:2.478972317,(((((Alle_alle:9.340679988,Alca_torda:9.340679988)1:4.047750006,Brachyramphus_marmoratus:13.38842999)0.602:0.2217614004,(Cepphus_grylle:5.591801395,Cepphus_columba:5.591801395)1:8.018389999)1:2.218104398,((Cerorhinca_monocerata:7.578416257,Fratercula_corniculata:7.578416257)1:6.694609321,(Aethia_psittacula:4.418566771,Aethia_cristatella:4.418566771)1:9.854458807)1:1.555270214)1:3.266414034,((Stercorarius_parasiticus:4.231900183,Stercorarius_longicaudus:4.231900183)1:3.116581508,Stercorarius_pomarinus:7.348481691)1:11.74622813)1:1.811329571)1:37.23989356,(((((((Phalaropus_lobatus:6.455738675,Phalaropus_fulicarius:6.455738675)1:12.96010475,Steganopus_tricolor:19.41584343)1:9.693519693,Actitis_macularius:29.10936312)1:3.882773443,(Limnodromus_scolopaceus:29.37237508,Gallinago_gallinago:29.37237508)1:3.619761488)0.834:0.5767843062,((Tryngites_subruficollis:18.26758968,Philomachus_pugnax:18.26758968,Aphriza_virgata:18.26758968)1:9.424634489,Arenaria_melanocephala:27.69222417)1:5.876696696)1:2.898221996,(((Limosa_fedoa:8.255408233,Limosa_haemastica:8.255408233)0.992:3.814037179,Limosa_limosa:12.06944541)0.697:1.692460613,Limosa_lapponica:13.76190602)1:22.70523684)1:17.49154513,(Jacana_spinosa:1.228088515,Jacana_jacana:1.228088515)1:52.73059948)1:4.187244957)1:7.202785266,((((Charadrius_vociferus:15.1629679,Charadrius_semipalmatus:15.1629679,Charadrius_hiaticula:15.1629679)1:21.91344373,Vanellus_vanellus:37.07641163)1:7.399643863,Recurvirostra_americana:44.4760555)0.98:3.162195676,Pluvialis_dominica:47.63825117)1:17.71046705)1:17.65730228)1:17.70860081,(((((((((Somateria_spectabilis:0.3031823417,Somateria_mollissima:0.3031823417)1:6.990332383,Histrionicus_histrionicus:7.293514724)0.723:0.7964232235,Clangula_hyemalis:8.089937948)0.653:0.4348796091,(Bucephala_clangula:6.717793703,Mergus_merganser:6.717793703)1:1.807023854)1:0.8646487048,Aix_sponsa:9.389466262)0.551:0.1269655009,(Aythya_americana:1.411577491,Aythya_valisineria:1.411577491)1:8.104854271)0.988:0.9168774391,(((Anas_strepera:2.55346997,Anas_americana:2.55346997)1:2.325179565,Anas_crecca:4.878649535)1:1.487193198,((Anas_discors:0.1645835894,Anas_cyanoptera:0.1645835894)1:0.9082219609,Anas_clypeata:1.07280555)1:5.293037183)1:4.067466469)1:10.32711279,((Cygnus_columbianus:2.210553813,Cygnus_buccinator:2.210553813)1:9.550771719,(Branta_bernicla:5.388263322,Branta_canadensis:5.388263322)1:6.37306221)1:8.999096465)1:11.07087926,Dendrocygna_bicolor:31.83130125)1:68.88332006)1;
