# Supplementary material for: Theoretical morphospace reveals mixed optimisation of the avian wing planform for flight style
Source: Nat Commun. 2026 Mar 31;17:3902. doi: 10.1038/s41467-026-70692-w (PMC13128903; doi:10.1038/s41467-026-70692-w)
Supplement: Supplementary file 5 — Supplementary Data 3 [file 41467_2026_70692_MOESM5_ESM.zip › Supplementary Data 3/BaumgartetalGroupData.csv]

Actitis_macularius
Aechmophorus_clarkii
Aechmophorus_occidentalis
Aethia_cristatella
Aethia_psittacula
Aix_sponsa
Alca_torda
Alle_alle
Anas_americana
Anas_clypeata
Anas_crecca
Anas_cyanoptera
Anas_discors
Anas_strepera
Anhinga_anhinga
Anous_minutus
Anous_stolidus
Aphriza_virgata
Aramus_guarauna
Ardea_herodias
Arenaria_melanocephala
Aythya_americana
Aythya_valisineria
Botaurus_lentiginosus
Brachyramphus_marmoratus
Branta_bernicla
Branta_canadensis
Bubulcus_ibis
Bucephala_clangula
Butorides_virescens
Casmerodius_albus
Cepphus_columba
Cepphus_grylle
Cerorhinca_monocerata
Charadrius_hiaticula
Charadrius_semipalmatus
Charadrius_vociferus
Chlidonias_niger
Clangula_hyemalis
Cygnus_buccinator
Cygnus_columbianus
Dendrocygna_bicolor
Egretta_caerulea
Egretta_rufescens
Egretta_thula
Egretta_tricolor
Eudocimus_albus
Fratercula_corniculata
Fregata_minor
Fulica_americana
Fulmarus_glacialis
Gallinago_gallinago
Gallinula_chloropus
Gavia_immer
Gavia_pacifica
Gavia_stellata
Grus_americana
Grus_canadensis
Histrionicus_histrionicus
Ixobrychus_exilis
Jacana_jacana
Jacana_spinosa
Larus_argentatus
Larus_atricilla
Larus_californicus
Larus_canus
Larus_delawarensis
Larus_glaucescens
Larus_heermanni
Larus_hyperboreus
Larus_marinus
Limnodromus_scolopaceus
Limosa_fedoa
Limosa_haemastica
Limosa_lapponica
Limosa_limosa
Mergus_merganser
Morus_bassanus
Nyctanassa_violacea
Nycticorax_nycticorax
Oceanites_oceanicus
Oceanodroma_furcata
Oceanodroma_homochroa
Oceanodroma_leucorhoa
Pagophila_eburnea
Pelecanoides_urinatrix
Pelecanus_erythrorhynchos
Pelecanus_occidentalis
Phalacrocorax_auritus
Phalacrocorax_brasilianus
Phalacrocorax_carbo
Phalacrocorax_pelagicus
Phalacrocorax_urile
Phalaropus_fulicarius
Phalaropus_lobatus
Philomachus_pugnax
Phoebastria_immutabilis
Phoebastria_nigripes
Platalea_ajaja
Plegadis_chihi
Pluvialis_dominica
Podiceps_auritus
Podiceps_grisegena
Podiceps_nigricollis
Podilymbus_podiceps
Porphyrio_martinica
Porzana_carolina
Pterodroma_cookii
Pterodroma_externa
Puffinus_bulleri
Puffinus_griseus
Puffinus_pacificus
Rallus_elegans
Rallus_limicola
Rallus_longirostris
Recurvirostra_americana
Rhodostethia_rosea
Rissa_tridactyla
Rynchops_niger
Somateria_mollissima
Somateria_spectabilis
Steganopus_tricolor
Stercorarius_longicaudus
Stercorarius_parasiticus
Stercorarius_pomarinus
Sterna_antillarum
Sterna_caspia
Sterna_dougallii
Sterna_elegans
Sterna_forsteri
Sterna_hirundo
Sula_dactylatra
Sula_leucogaster
Sula_sula
Tryngites_subruficollis
Vanellus_vanellus
