# Supplementary material for: Theoretical morphospace reveals mixed optimisation of the avian wing planform for flight style
Source: Nat Commun. 2026 Mar 31;17:3902. doi: 10.1038/s41467-026-70692-w (PMC13128903; doi:10.1038/s41467-026-70692-w)
Supplement: Supplementary file 5 — Supplementary Data 3 [file 41467_2026_70692_MOESM5_ESM.zip › Supplementary Data 3/BaumgartetalTDS.csv]

Actitis_macularius	1	1	1
Aechmophorus_clarkii	1	1	1
Aechmophorus_occidentalis	1	1	1
Aethia_cristatella	1	1	1
Aethia_psittacula	1	1	1
Aix_sponsa	1	1	1
Alca_torda	1	1	1
Alle_alle	1	1	1
Anas_americana	1	1	1
Anas_clypeata	1	1	1
Anas_crecca	1	1	1
Anas_cyanoptera	1	1	1
Anas_discors	1	1	1
Anas_strepera	1	1	1
Anhinga_anhinga	1	1	1
Anous_minutus	1	1	1
Anous_stolidus	1	1	1
Aphriza_virgata	1	1	1
Aramus_guarauna	1	1	1
Ardea_herodias	1	1	1
Arenaria_melanocephala	1	1	1
Aythya_americana	1	1	1
Aythya_valisineria	1	1	1
Botaurus_lentiginosus	1	1	1
Brachyramphus_marmoratus	1	1	1
Branta_bernicla	1	1	1
Branta_canadensis	1	1	1
Bubulcus_ibis	1	1	1
Bucephala_clangula	1	1	1
Butorides_virescens	1	1	1
Casmerodius_albus	1	1	1
Cepphus_columba	1	1	1
Cepphus_grylle	1	1	1
Cerorhinca_monocerata	1	1	1
Charadrius_hiaticula	1	1	1
Charadrius_semipalmatus	1	1	1
Charadrius_vociferus	1	1	1
Chlidonias_niger	1	1	1
Clangula_hyemalis	1	1	1
Cygnus_buccinator	1	1	1
Cygnus_columbianus	1	1	1
Dendrocygna_bicolor	1	1	1
Egretta_caerulea	1	1	1
Egretta_rufescens	1	1	1
Egretta_thula	1	1	1
Egretta_tricolor	1	1	1
Eudocimus_albus	1	1	1
Fratercula_corniculata	1	1	1
Fregata_minor	1	1	1
Fulica_americana	1	1	1
Fulmarus_glacialis	1	1	1
Gallinago_gallinago	1	1	1
Gallinula_chloropus	1	1	1
Gavia_immer	1	1	1
Gavia_pacifica	1	1	1
Gavia_stellata	1	1	1
Grus_americana	1	1	1
Grus_canadensis	1	1	1
Histrionicus_histrionicus	1	1	1
Ixobrychus_exilis	1	1	1
Jacana_jacana	1	1	1
Jacana_spinosa	1	1	1
Larus_argentatus	1	1	1
Larus_atricilla	1	1	1
Larus_californicus	1	1	1
Larus_canus	1	1	1
Larus_delawarensis	1	1	1
Larus_glaucescens	1	1	1
Larus_heermanni	1	1	1
Larus_hyperboreus	1	1	1
Larus_marinus	1	1	1
Limnodromus_scolopaceus	1	1	1
Limosa_fedoa	1	1	1
Limosa_haemastica	1	1	1
Limosa_lapponica	1	1	1
Limosa_limosa	1	1	1
Mergus_merganser	1	1	1
Morus_bassanus	1	1	1
Nyctanassa_violacea	1	1	1
Nycticorax_nycticorax	1	1	1
Oceanites_oceanicus	1	1	1
Oceanodroma_furcata	1	1	1
Oceanodroma_homochroa	1	1	1
Oceanodroma_leucorhoa	1	1	1
Pagophila_eburnea	1	1	1
Pelecanoides_urinatrix	1	1	1
Pelecanus_erythrorhynchos	1	1	1
Pelecanus_occidentalis	1	1	1
Phalacrocorax_auritus	1	1	1
Phalacrocorax_brasilianus	1	1	1
Phalacrocorax_carbo	1	1	1
Phalacrocorax_pelagicus	1	1	1
Phalacrocorax_urile	1	1	1
Phalaropus_fulicarius	1	1	1
Phalaropus_lobatus	1	1	1
Philomachus_pugnax	1	1	1
Phoebastria_immutabilis	1	1	1
Phoebastria_nigripes	1	1	1
Platalea_ajaja	1	1	1
Plegadis_chihi	1	1	1
Pluvialis_dominica	1	1	1
Podiceps_auritus	1	1	1
Podiceps_grisegena	1	1	1
Podiceps_nigricollis	1	1	1
Podilymbus_podiceps	1	1	1
Porphyrio_martinica	1	1	1
Porzana_carolina	1	1	1
Pterodroma_cookii	1	1	1
Pterodroma_externa	1	1	1
Puffinus_bulleri	1	1	1
Puffinus_griseus	1	1	1
Puffinus_pacificus	1	1	1
Rallus_elegans	1	1	1
Rallus_limicola	1	1	1
Rallus_longirostris	1	1	1
Recurvirostra_americana	1	1	1
Rhodostethia_rosea	1	1	1
Rissa_tridactyla	1	1	1
Rynchops_niger	1	1	1
Somateria_mollissima	1	1	1
Somateria_spectabilis	1	1	1
Steganopus_tricolor	1	1	1
Stercorarius_longicaudus	1	1	1
Stercorarius_parasiticus	1	1	1
Stercorarius_pomarinus	1	1	1
Sterna_antillarum	1	1	1
Sterna_caspia	1	1	1
Sterna_dougallii	1	1	1
Sterna_elegans	1	1	1
Sterna_forsteri	1	1	1
Sterna_hirundo	1	1	1
Sula_dactylatra	1	1	1
Sula_leucogaster	1	1	1
Sula_sula	1	1	1
Tryngites_subruficollis	1	1	1
Vanellus_vanellus	1	1	1
