# Supplementary material for: Theoretical morphospace reveals mixed optimisation of the avian wing planform for flight style
Source: Nat Commun. 2026 Mar 31;17:3902. doi: 10.1038/s41467-026-70692-w (PMC13128903; doi:10.1038/s41467-026-70692-w)
Supplement: Supplementary file 5 — Supplementary Data 3 [file 41467_2026_70692_MOESM5_ESM.zip › Supplementary Data 3/BaumgartPhyloArray.csv]

1	1.7708e-16	1	6.5447e-17	1	-1.2859e-16	1	1.281e-16	1	6.5478e-17	1	8.4795e-17	1	-6.414e-17	1	1.325e-16	1	6.0253e-17	1	-1.203e-16	1	-6.257e-17	1	-2.4834e-16	1	-7.9103e-17	1	0	1	0	1	3.0231e-16	1	7.6428e-17	1	-6.2448e-17	1	6.324e-17	1	1.9508e-16	1	4.6107e-16	1	1.9044e-16	1	0	1	0	1	1.4341e-16
0	0.39585	-3.2723e-17	0.3621	6.4294e-17	0.40078	3.2026e-17	0.41904	0	0.4169	-4.2398e-17	0.42279	6.414e-17	0.3569	-3.3125e-17	0.37777	-3.0126e-17	0.34496	0	0.37389	-3.1285e-17	0.41672	3.1043e-17	0.47405	-3.9552e-17	0.39362	3.0213e-17	0.42032	0	0.40441	-1.8894e-17	0.30853	0	0.29472	0	0.35156	3.162e-17	0.51363	-3.2514e-17	0.4368	3.2934e-17	0.38759	0	0.39632	5.803e-17	0.36797	0	0.46729	0	0.37756
0.042028	0.041856	0.021495	0.043734	0.066568	0.03429	-0.025351	0.083287	-0.025646	0.054236	0.040187	0.027126	0.0077553	0.036639	0.0071199	0.057895	0.076503	0.030342	0.059568	0.027109	0.088651	0.0040606	0.1336	0.026177	-0.0035495	0.066348	0.021575	0.078462	-0.026512	0.055044	0.0053684	0.034445	0.054671	-0.0054823	0.012751	0.034072	-0.1385	0.067636	-0.056183	0.062083	0.028101	0.033208	0.061222	0.0055117	-0.0053259	0.057281	0.0090689	0.027955	0.0177	0.017686
-0.091407	-0.050735	0.022713	-0.065084	0.030794	-0.072541	-0.036769	-0.071558	-0.068139	-0.068663	0.0033383	-0.072797	-0.040516	-0.067172	-0.031376	-0.069659	-0.098141	-0.06486	-0.14433	-0.10456	-0.10248	-0.092637	-0.17996	-0.092245	-0.06925	-0.083247	-0.031532	-0.13078	0.0053588	-0.10583	-0.034081	-0.057261	-0.098695	-0.090595	-0.10122	-0.07972	-0.032218	-0.1242	-0.075244	-0.08671	-0.097339	-0.087523	-0.11352	-0.08488	-0.025354	-0.11178	0.040631	-0.097352	-0.0040559	-0.030218
0.035654	0.028499	0.061189	0.0003447	0.0598	0.0017521	0.057933	0.03	0.059526	0.016464	0.056729	-0.0030963	0.074904	0.015989	0.043333	0.022864	-0.02442	0.022262	0.012483	0.0054891	0.031833	0.015154	0.02929	0.01438	-0.00043466	0.012507	-0.019379	-0.006248	0.017493	-0.0011433	0.068638	0.020545	0.06404	-0.0048493	0.034488	0.016514	-0.05926	0.017592	0.005682	0.0079289	0.0055861	0.028372	0.055075	0.0026779	0.023544	0.038182	0.00057783	0.015242	0.068826	0.0021791
0.068361	0.04324	0.0091412	0.062931	-0.015074	0.086539	-0.0086241	0.059778	0.014478	0.028248	-0.007112	0.062486	-0.017326	0.065399	-0.00068966	0.059442	0.049357	0.026574	0.0327	0.08299	0.042047	0.08529	0.067581	0.077318	0.064357	0.069702	0.012115	0.093309	-0.0002311	0.064167	0.016158	0.040489	-0.01097	0.060986	0.03694	0.046336	0.036873	0.065409	0.03428	0.030018	0.053956	0.056079	0.044139	0.073105	0.050614	0.028357	-0.031363	0.067334	-0.012664	0.065905
0.0079104	0.0088757	0.0061519	0.010869	0.035455	0.013771	0.0045549	0.023777	-0.017997	0.0099174	0.022321	0.0064515	0.015351	0.0094361	-0.0016818	0.021821	-0.0030475	0.012346	0.016268	0.0039808	0.017966	-0.011508	0.028247	0.0010686	-0.012262	0.0158	-0.0059899	0.019973	-0.011045	0.0049994	0.015212	0.0067898	0.036884	-0.012951	0.0003099	0.0068575	-0.038137	-0.015003	-0.028341	-0.0048292	0.0038041	-0.0087224	0.033094	-0.0073149	-0.015884	0.015356	-0.0052205	0.0004776	0.013235	0.0096567
-0.058919	-0.020273	-0.0089056	-0.027383	-0.0015445	-0.027386	-0.0055557	-0.032221	-0.019092	-0.00017623	-0.0024571	-0.015507	0.0050997	-0.030456	-0.015672	-0.026893	-0.013439	-0.016737	-0.010208	-0.038221	-0.010988	-0.020466	-0.023509	-0.0087243	-0.042019	-0.050322	0.0085794	-0.058502	-0.014248	-0.03359	-0.020658	-0.018482	-0.014344	-0.017967	-0.028449	-0.029789	-0.010319	-0.060783	-0.012141	-0.037891	-0.035851	-0.032202	-0.023843	-0.027969	-0.031035	-0.030553	0.0077348	-0.038938	0.0085745	-0.028169
-0.0011114	0.016462	0.0017408	0.001107	0.011464	0.0049407	-0.0050358	0.012217	0.0013638	0.019146	-0.0022335	-0.0035355	0.010031	0.0054061	0.011749	0.015607	-0.014461	0.00018853	-0.012486	0.018558	0.002271	0.012797	0.013769	-0.0012137	-0.023257	0.0062155	-0.0072925	-0.0065153	-0.028878	-0.0050301	0.0066455	0.010672	0.010007	0.0028776	-0.0029678	0.019375	-0.016967	-0.0057802	-0.023766	0.015784	-0.019145	0.02347	0.0063595	0.0099065	-0.013603	0.037525	-0.022525	0.0083998	0.0097227	0.0061876
0.015131	0.0025751	0.015401	0.013525	0.014139	0.021919	0.008737	0.011376	0.0077881	-0.0028542	0.0043431	-0.00020059	-0.018913	0.017478	-0.0054665	0.003356	0.011139	-0.0080896	-3.8353e-05	0.0047331	-0.0087872	-0.010372	0.00066495	-0.012521	0.014523	0.01477	-0.0012337	0.0035932	0.0061446	0.0093432	0.013575	0.010066	0.0076394	0.021468	0.016032	0.0058363	0.025672	0.0061872	0.015603	0.012258	0.019556	0.0033103	-0.0017081	0.013327	0.016915	-0.01444	0.0080538	0.0077285	-0.010893	0.018867
[truncated: 222 more columns]
