# Supplementary material for: Theoretical morphospace reveals mixed optimisation of the avian wing planform for flight style
Source: Nat Commun. 2026 Mar 31;17:3902. doi: 10.1038/s41467-026-70692-w (PMC13128903; doi:10.1038/s41467-026-70692-w)
Supplement: Supplementary file 5 — Supplementary Data 3 [file 41467_2026_70692_MOESM5_ESM.zip › Supplementary Data 3/WangClarkeConsensusTree.tre]

(((((((((((((((((Cinclus_mexicanus:28.54777497,Turdus_migratorius:28.54777497)1:0.9110271208,Sturnus_vulgaris:29.45880209)1:13.68362552,Regulus_satrapa:43.14242761)1:0.5115788675,((Passer_domesticus:31.64034161,Carduelis_tristis:31.64034161)1:3.896550247,Vidua_macroura:35.53689186)1:8.117114619)1:0.9284596819,Riparia_riparia:44.58246616)1:5.821390206,Corvus_corax:50.40385637)1:2.950412019,Malurus_pulcherrimus:53.35426838)1:3.589781427,Climacteris_rufus:56.94404981)1:9.883136129,(((Tyrannus_tyrannus:33.79850363,Pipra_mentalis:33.79850363)1:18.67845973,Thamnophilus_caerulescens:52.47696336)1:6.181991681,Pitta_moluccensis:58.65895504)1:8.168230903)1:10.31070595,(Micropsitta_finschii:44.94297164,Cacatua_galerita:44.94297164)1:32.19492026)1:1.211687225,Falco_peregrinus:78.34957912)1:1.726744082,Colius_colius:80.0763232)0.607:0.430994374,((((((((Alcedo_atthis:35.26239402,Megaceryle_alcyon:35.26239402)1:11.65186727,Momotus_momota:46.91426129)1:13.55580937,Coracias_benghalensis:60.47007066)1:1.046526975,Merops_philippinus:61.51659764)1:7.60958104,((Picoides_villosus:31.4744872,Indicator_minor:31.4744872)1:5.122755503,Megalaima_mystacophanos:36.59724271)1:32.52893597)1:2.055526467,Upupa_epops:71.18170514)1:6.926486063,((Strix_varia:30.41166774,Asio_otus:30.41166774)1:33.79481009,Tyto_alba:64.20647783)1:13.90171338)0.749:1.133242734,((Pandion_haliaetus:59.54567797,Buteo_lagopus:59.54567797)1:17.70624405,Cathartes_aura:77.25192202)1:1.989511918)0.776:1.265883634)1:1.75100705,((((((Cerorhinca_monocerata:7.59078576,Fratercula_arctica:7.59078576)1:6.729812082,(Ptychoramphus_aleuticus:6.166606995,Aethia_pusilla:6.166606995)1:8.153990847)1:1.511018142,(((Uria_lomvia:4.122913178,Uria_aalge:4.122913178)1:5.994625966,Alca_torda:10.11753914)1:3.472508607,Cepphus_grylle:13.59004775)1:2.241568232)1:5.109786752,(Larus_californicus:18.4565724,Sterna_hirundo:18.4565724)1:2.484830333)1:37.10812398,(Jacana_jacana:53.93358297,Arenaria_melanocephala:53.93358297)1:4.115943742)1:7.071716993,((Charadrius_semipalmatus:44.22097226,Haematopus_bachmani:44.22097226)1:15.22487275,Burhinus_capensis:59.44584501)1:5.675398698)1:17.13708092)1:0.5593436149,((((((((((Phalacrocorax_pelagicus:11.95266689,Phalacrocorax_auritus:11.95266689)1:21.23127409,Anhinga_anhinga:33.18394098)1:8.566467362,(Morus_bassanus:20.96282098,Sula_leucogaster:20.96282098)1:20.78758736)1:17.00643039,Fregata_minor:58.75683873)1:5.849962503,(((Ardea_herodias:31.67894412,Butorides_virescens:31.67894412)1:27.9013228,Eudocimus_albus:59.58026692)1:3.191075605,(Pelecanus_erythrorhynchos:16.8667464,Pelecanus_occidentalis:16.8667464)1:45.90459613)1:1.835458704)1:2.240532606,(((((Puffinus_griseus:9.67502816,Puffinus_bulleri:9.67502816)1:28.66108798,Pelecanoides_urinatrix:38.33611614)1:16.4218629,(Phoebastria_immutabilis:2.69047321,Phoebastria_nigripes:2.69047321)1:52.06750583,Oceanites_oceanicus:54.75797904)1:5.451589001,(Oceanodroma_leucorhoa:30.91296007,Oceanodroma_furcata:30.91296007)1:29.29660798)1:3.375104236,Aptenodytes_patagonicus:63.58467228)1:3.262661558)1:0.6378746445,((Gavia_pacifica:12.82362092,Gavia_immer:12.82362092)1:34.12733551,Gavia_stellata:46.95095643)1:20.53425206)1:2.645994178,Tauraco_corythaix:70.13120266)0.947:2.909119314,((((Crotophaga_sulcirostris:57.52943844,Geococcyx_californianus:57.52943844)1:9.988602853,Coccyzus_americanus:67.51804129)1:0.1124470121,Tetrax_tetrax:67.6304883)0.738:2.174050548,((Fulica_americana:32.88519734,Rallus_longirostris:32.88519734)1:19.01813823,Grus_canadensis:51.90333557)1:17.90120328)1:3.235783126)1:3.494529255,((((Zenaida_macroura:29.10238171,Columba_livia:29.10238171)1:4.311992353,Treron_curvirostra:33.41437406)0.941:2.801895978,Columbina_passerina:36.21627004)1:38.98126771,Syrrhaptes_paradoxus:75.19753775)0.539:1.33731348,(((Aechmophorus_occidentalis:5.910585173,Aechmophorus_clarkii:5.910585173)1:23.2761372,Podiceps_nigricollis:29.18672238)1:23.06318347,Phoenicopterus_ruber:52.24990585)1:24.28494538,Phaethon_rubricauda:76.53485123)0.994:6.282817011,(((Caprimulgus_carolinensis:30.64782197,Chordeiles_minor:30.64782197)1:45.72980425,(Selasphorus_rufus:62.32815521,Chaetura_pelagica:62.32815521)1:14.049471)1:4.992181019,Eurypyga_helias:81.36980724)1:1.447861004)1:17.28543833,((((Anas_americana:10.62352927,Aythya_affinis:10.62352927)1:9.181454762,Oxyura_jamaicensis:19.80498404)1:51.27301797,Chauna_torquata:71.07800201)1:7.48915866,((Colinus_virginianus:29.68022458,Bonasa_umbellus:29.68022458)1:24.34858983,Pauxi_pauxi:54.0288144)1:24.53834626)1:21.5359459)1:7.981652175,(Nothoprocta_cinerascens:71.21327014,Crypturellus_undulatus:71.21327014)1:36.8714886)1;
