# Supplementary material for: Theoretical morphospace reveals mixed optimisation of the avian wing planform for flight style
Source: Nat Commun. 2026 Mar 31;17:3902. doi: 10.1038/s41467-026-70692-w (PMC13128903; doi:10.1038/s41467-026-70692-w)
Supplement: Supplementary file 5 — Supplementary Data 3 [file 41467_2026_70692_MOESM5_ESM.zip › Supplementary Data 3/WangClarkeGroupData.csv]

Aechmophorus_clarkii
Aechmophorus_occidentalis
Aethia_pusilla
Alca_torda
Alcedo_atthis
Anas_americana
Anhinga_anhinga
Aptenodytes_patagonicus
Ardea_herodias
Arenaria_melanocephala
Asio_otus
Aythya_affinis
Bonasa_umbellus
Burhinus_capensis
Buteo_lagopus
Butorides_virescens
Cacatua_galerita
Caprimulgus_carolinensis
Carduelis_tristis
Cathartes_aura
Cepphus_grylle
Cerorhinca_monocerata
Chaetura_pelagica
Charadrius_semipalmatus
Chauna_torquata
Chordeiles_minor
Cinclus_mexicanus
Climacteris_rufus
Coccyzus_americanus
Colinus_virginianus
Colius_colius
Columba_livia
Columbina_passerina
Coracias_benghalensis
Corvus_corax
Crotophaga_sulcirostris
Crypturellus_undulatus
Eudocimus_albus
Eurypyga_helias
Falco_peregrinus
Fratercula_arctica
Fregata_minor
Fulica_americana
Gavia_immer
Gavia_pacifica
Gavia_stellata
Geococcyx_californianus
Grus_canadensis
Haematopus_bachmani
Indicator_minor
Jacana_jacana
Larus_californicus
Malurus_pulcherrimus
Megaceryle_alcyon
Megalaima_mystacophanos
Merops_philippinus
Micropsitta_finschii
Momotus_momota
Morus_bassanus
Nothoprocta_cinerascens
Oceanites_oceanicus
Oceanodroma_furcata
Oceanodroma_leucorhoa
Oxyura_jamaicensis
Pandion_haliaetus
Passer_domesticus
Pauxi_pauxi
Pelecanoides_urinatrix
Pelecanus_erythrorhynchos
Pelecanus_occidentalis
Phaethon_rubricauda
Phalacrocorax_auritus
Phalacrocorax_pelagicus
Phoebastria_immutabilis
Phoebastria_nigripes
Phoenicopterus_ruber
Picoides_villosus
Pipra_mentalis
Pitta_moluccensis
Podiceps_nigricollis
Ptychoramphus_aleuticus
Puffinus_bulleri
Puffinus_griseus
Rallus_longirostris
Regulus_satrapa
Riparia_riparia
Selasphorus_rufus
Sterna_hirundo
Strix_varia
Sturnus_vulgaris
Sula_leucogaster
Syrrhaptes_paradoxus
Tauraco_corythaix
Tetrax_tetrax
Thamnophilus_caerulescens
Treron_curvirostra
Turdus_migratorius
Tyrannus_tyrannus
Tyto_alba
Upupa_epops
Uria_aalge
Uria_lomvia
Vidua_macroura
Zenaida_macroura
