# Supplementary material for: Theoretical morphospace reveals mixed optimisation of the avian wing planform for flight style
Source: Nat Commun. 2026 Mar 31;17:3902. doi: 10.1038/s41467-026-70692-w (PMC13128903; doi:10.1038/s41467-026-70692-w)
Supplement: Supplementary file 5 — Supplementary Data 3 [file 41467_2026_70692_MOESM5_ESM.zip › Supplementary Data 3/WangClarkePhyloArray.csv]

1	6.5447e-17	1	-1.2859e-16	1	1.4582e-16	1	-6.414e-17	1	1.5579e-16	1	6.0253e-17	1	0	1	-9.7348e-17	1	1.9508e-16	1	4.6107e-16	1	6.4188e-17	1	0	1	0	1	2.1196e-16	1	-6.1046e-17	1	2.5914e-16	1	0	1	0	1	-6.7981e-17	1	2.6013e-16	1	2.4021e-16	1	7.0024e-17	1	6.514e-17	1	7.1267e-17	1	1.489e-16
-3.2723e-17	0.3621	6.4294e-17	0.40078	3.6455e-17	0.45123	6.414e-17	0.3569	0	0.57164	-3.0126e-17	0.34496	0	0.40441	2.4337e-17	0.3046	-3.2514e-17	0.4368	3.2934e-17	0.38759	0	0.49669	0	0.38921	0	0.55434	0	0.4208	-6.1046e-17	0.43084	0	0.52315	3.8952e-17	0.43201	-2.9435e-17	0.41701	-3.399e-17	0.55425	3.2517e-17	0.3999	0	0.44352	0	0.39986	-3.257e-17	0.31759	3.5634e-17	0.34733	-3.7225e-17	0.46381
0.021495	0.043734	0.066568	0.03429	-0.04455	0.12064	0.0077553	0.036639	0.070114	0.054009	0.076503	0.030342	-0.026512	0.055044	0.014352	0.034601	-0.056183	0.062083	0.028101	0.033208	0.053732	0.016088	0.12362	0.03483	-0.16323	0.073742	0.024856	0.030947	-0.016182	0.025973	0.0064995	0.067183	-0.31506	0.11329	0.038047	0.035474	0.081082	0.030592	-0.28598	0.056211	-0.015724	0.055751	0.0090468	0.046648	0.027602	0.025296	0.062379	0.060559	-0.19789	0.10817
0.022713	-0.065084	0.030794	-0.072541	-0.052821	-0.083033	-0.040516	-0.067172	-0.059651	-0.099855	-0.098141	-0.06486	0.0053588	-0.10583	-0.11597	-0.028637	-0.075244	-0.08671	-0.097339	-0.087523	-0.015022	-0.061316	-0.12326	-0.083164	-0.040251	-0.085096	-0.038967	-0.10519	-0.055784	-0.087209	-0.040908	-0.075363	-0.058276	-0.17335	-0.018484	-0.086677	-0.032742	-0.094984	-0.03993	-0.14277	0.015976	-0.088978	-0.074782	-0.067458	-0.056063	-0.072816	-0.12464	-0.055826	-0.078402	-0.096888
0.061189	0.0003447	0.0598	0.0017521	0.039438	0.042862	0.074904	0.015989	0.053957	-0.024675	-0.02442	0.022262	0.017493	-0.0011433	0.08741	-0.0047801	0.005682	0.0079289	0.0055861	0.028372	0.034379	-0.00069504	0.028378	-0.018849	0.00036855	-0.0028447	0.016396	0.010883	0.028462	-0.010563	0.038813	0.021982	0.033096	-0.0089602	0.036281	0.010185	0.04282	0.021664	-0.03037	-0.013077	0.019189	0.017084	0.069933	0.022569	0.062493	-0.0054832	0.052683	0.044098	0.0079823	0.019994
0.0091412	0.062931	-0.015074	0.086539	0.007278	0.066423	-0.017326	0.065399	-0.038843	0.061277	0.049357	0.026574	-0.0002311	0.064167	-0.060818	0.047406	0.03428	0.030018	0.053956	0.056079	-0.032108	0.083994	0.015462	0.046262	0.0027583	0.07635	0.021796	0.087329	-0.0074762	0.054947	0.0030098	0.069671	0.032639	0.051908	-0.02999	0.066511	0.017739	0.055222	0.043596	0.066194	-0.022519	0.063456	-0.020782	0.065098	-0.0040296	0.063651	0.063434	0.018192	0.014075	0.070236
0.0061519	0.010869	0.035455	0.013771	-0.010718	0.031797	0.015351	0.0094361	0.030543	0.017295	-0.0030475	0.012346	-0.011045	0.0049994	0.012062	0.0047965	-0.028341	-0.0048292	0.0038041	-0.0087224	0.029845	0.0039274	0.022495	0.012774	0.0036902	-0.020118	-0.0013	0.0038611	-0.011579	-0.014633	0.016778	0.023432	0.030657	-0.03367	0.02314	-0.0017633	0.026797	-0.002267	-0.0086496	-0.022554	-0.003988	0.022144	0.024089	0.012046	0.020589	0.01309	0.019446	0.0096122	-0.019786	-0.027074
-0.0089056	-0.027383	-0.0015445	-0.027386	-0.032036	-0.032749	0.0050997	-0.030456	-0.0050174	-0.0062272	-0.013439	-0.016737	-0.014248	-0.03359	0.0032983	0.017387	-0.012141	-0.037891	-0.035851	-0.032202	0.016427	-0.015525	-0.0055687	0.010972	0.0072441	-0.031782	-0.016005	-0.038986	-0.01651	-0.0172	-0.0013082	-0.025923	-0.057911	-0.018993	-0.013563	-0.022621	-0.024158	-0.010997	0.0029864	-0.042315	0.0080449	-0.037476	0.0036159	-0.035036	-0.010863	-0.039677	-0.063113	-0.0028377	-0.021625	-0.05371
0.0017408	0.001107	0.011464	0.0049407	-0.0053619	0.022286	0.010031	0.0054061	0.0047623	-0.0035051	-0.014461	0.00018853	-0.028878	-0.0050301	0.018456	-0.010073	-0.023766	0.015784	-0.019145	0.02347	-0.0096568	-0.0052245	0.016542	-0.0058571	0.00659	-0.017769	-0.014781	0.011947	-0.0092671	0.0058052	-0.0057042	0.011567	0.031667	0.027605	-0.012654	0.010299	0.014744	0.023083	0.019696	-0.0081922	-0.018332	0.0080036	0.011787	0.011117	0.0041077	-0.00095943	0.026797	0.024801	0.0060662	0.0052235
0.015401	0.013525	0.014139	0.021919	0.010436	0.0002188	-0.018913	0.017478	0.020772	0.014429	0.011139	-0.0080896	0.0061446	0.0093432	-0.013665	0.015719	0.015603	0.012258	0.019556	0.0033103	-0.010177	0.011438	0.0073933	-0.0313	0.010322	0.013955	0.0046655	0.014633	0.01479	0.0096921	-0.0085345	0.014868	0.01806	0.012332	-0.0071861	0.019318	0.0032665	0.0029191	0.015428	0.026455	-0.0049789	0.010305	-0.019088	0.01258	-0.013133	0.025585	0.020887	-0.012627	0.031469	0.013212
[truncated: 158 more columns]
