# Supplementary material for: Theoretical morphospace reveals mixed optimisation of the avian wing planform for flight style
Source: Nat Commun. 2026 Mar 31;17:3902. doi: 10.1038/s41467-026-70692-w (PMC13128903; doi:10.1038/s41467-026-70692-w)
Supplement: Supplementary file 5 — Supplementary Data 3 [file 41467_2026_70692_MOESM5_ESM.zip › Supplementary Data 3/WangClarkeTDS.csv]

Aechmophorus_clarkii	1	1	1
Aechmophorus_occidentalis	1	1	1
Aethia_pusilla	1	1	1
Alca_torda	1	1	1
Alcedo_atthis	1	1	1
Anas_americana	1	1	1
Anhinga_anhinga	1	1	1
Aptenodytes_patagonicus	1	1	1
Ardea_herodias	1	1	1
Arenaria_melanocephala	1	1	1
Asio_otus	1	1	1
Aythya_affinis	1	1	1
Bonasa_umbellus	1	1	1
Burhinus_capensis	1	1	1
Buteo_lagopus	1	1	1
Butorides_virescens	1	1	1
Cacatua_galerita	1	1	1
Caprimulgus_carolinensis	1	1	1
Carduelis_tristis	1	1	1
Cathartes_aura	1	1	1
Cepphus_grylle	1	1	1
Cerorhinca_monocerata	1	1	1
Chaetura_pelagica	1	1	1
Charadrius_semipalmatus	1	1	1
Chauna_torquata	1	1	1
Chordeiles_minor	1	1	1
Cinclus_mexicanus	1	1	1
Climacteris_rufus	1	1	1
Coccyzus_americanus	1	1	1
Colinus_virginianus	1	1	1
Colius_colius	1	1	1
Columba_livia	1	1	1
Columbina_passerina	1	1	1
Coracias_benghalensis	1	1	1
Corvus_corax	1	1	1
Crotophaga_sulcirostris	1	1	1
Crypturellus_undulatus	1	1	1
Eudocimus_albus	1	1	1
Eurypyga_helias	1	1	1
Falco_peregrinus	1	1	1
Fratercula_arctica	1	1	1
Fregata_minor	1	1	1
Fulica_americana	1	1	1
Gavia_immer	1	1	1
Gavia_pacifica	1	1	1
Gavia_stellata	1	1	1
Geococcyx_californianus	1	1	1
Grus_canadensis	1	1	1
Haematopus_bachmani	1	1	1
Indicator_minor	1	1	1
Jacana_jacana	1	1	1
Larus_californicus	1	1	1
Malurus_pulcherrimus	1	1	1
Megaceryle_alcyon	1	1	1
Megalaima_mystacophanos	1	1	1
Merops_philippinus	1	1	1
Micropsitta_finschii	1	1	1
Momotus_momota	1	1	1
Morus_bassanus	1	1	1
Nothoprocta_cinerascens	1	1	1
Oceanites_oceanicus	1	1	1
Oceanodroma_furcata	1	1	1
Oceanodroma_leucorhoa	1	1	1
Oxyura_jamaicensis	1	1	1
Pandion_haliaetus	1	1	1
Passer_domesticus	1	1	1
Pauxi_pauxi	1	1	1
Pelecanoides_urinatrix	1	1	1
Pelecanus_erythrorhynchos	1	1	1
Pelecanus_occidentalis	1	1	1
Phaethon_rubricauda	1	1	1
Phalacrocorax_auritus	1	1	1
Phalacrocorax_pelagicus	1	1	1
Phoebastria_immutabilis	1	1	1
Phoebastria_nigripes	1	1	1
Phoenicopterus_ruber	1	1	1
Picoides_villosus	1	1	1
Pipra_mentalis	1	1	1
Pitta_moluccensis	1	1	1
Podiceps_nigricollis	1	1	1
Ptychoramphus_aleuticus	1	1	1
Puffinus_bulleri	1	1	1
Puffinus_griseus	1	1	1
Rallus_longirostris	1	1	1
Regulus_satrapa	1	1	1
Riparia_riparia	1	1	1
Selasphorus_rufus	1	1	1
Sterna_hirundo	1	1	1
Strix_varia	1	1	1
Sturnus_vulgaris	1	1	1
Sula_leucogaster	1	1	1
Syrrhaptes_paradoxus	1	1	1
Tauraco_corythaix	1	1	1
Tetrax_tetrax	1	1	1
Thamnophilus_caerulescens	1	1	1
Treron_curvirostra	1	1	1
Turdus_migratorius	1	1	1
Tyrannus_tyrannus	1	1	1
Tyto_alba	1	1	1
Upupa_epops	1	1	1
Uria_aalge	1	1	1
Uria_lomvia	1	1	1
Vidua_macroura	1	1	1
Zenaida_macroura	1	1	1
