# Supplementary material for: Theoretical morphospace reveals mixed optimisation of the avian wing planform for flight style
Source: Nat Commun. 2026 Mar 31;17:3902. doi: 10.1038/s41467-026-70692-w (PMC13128903; doi:10.1038/s41467-026-70692-w)
Supplement: Supplementary file 6 — Supplementary Data 4 [file 41467_2026_70692_MOESM6_ESM.zip]

Archive with 1,176 entries (1,175 files):
- Supplementary Data 4/
- Supplementary Data 4/Accipiter_cooperii.tif
- Supplementary Data 4/Accipiter_gentilis.tif
- Supplementary Data 4/Accipiter_nisus.tif
- Supplementary Data 4/Accipiter_striatus.tif
- Supplementary Data 4/Acridotheres_tristis.tif
- Supplementary Data 4/Acrocephalus_melanopogon.tif
- Supplementary Data 4/Acrocephalus_palustris.tif
- Supplementary Data 4/Acrocephalus_schoenobaenus.tif
- Supplementary Data 4/Acrocephalus_scirpaceus.tif
- Supplementary Data 4/Acryllium_vulturinum.tif
- Supplementary Data 4/Actenoides_concretus.tif
- Supplementary Data 4/Actitis_hypoleucos.tif
- Supplementary Data 4/Actitis_macularius.tif
- Supplementary Data 4/Adelomyia_melanogenys.tif
- Supplementary Data 4/Aechmophorus_clarkii.tif
- Supplementary Data 4/Aechmophorus_occidentalis.tif
- Supplementary Data 4/Aegithalos_caudatus.tif
- Supplementary Data 4/Aegolius_acadicus.tif
- Supplementary Data 4/Aegolius_funereus.tif
- Supplementary Data 4/Aeronautes_saxatalis.tif
- Supplementary Data 4/Aethia_cristatella.tif
- Supplementary Data 4/Aethia_psittacula.tif
- Supplementary Data 4/Agelaius_phoeniceus.tif
- Supplementary Data 4/Aglaiocercus_kingi.tif
- Supplementary Data 4/Ailuroedus_buccoides.tif
- Supplementary Data 4/Aimophila_aestivalis.tif
- Supplementary Data 4/Aimophila_rufescens.tif
- Supplementary Data 4/Aix_galericulata.tif
- Supplementary Data 4/Aix_sponsa.tif
- Supplementary Data 4/Alauda_arvensis.tif
- Supplementary Data 4/Alca_torda.tif
- Supplementary Data 4/Alcedo_atthis.tif
- Supplementary Data 4/Alectoris_chukar.tif
- Supplementary Data 4/Alectura_lathami.tif
- Supplementary Data 4/Alisterus_scapularis.tif
- Supplementary Data 4/Alle_alle.tif
- Supplementary Data 4/Alopochen_aegyptiaca.tif
- Supplementary Data 4/Amaurornis_phoenicurus.tif
- Supplementary Data 4/Amazilia_tzacatl.tif
- Supplementary Data 4/Amblycercus_holosericeus.tif
- Supplementary Data 4/Ammodramus_leconteii.tif
- Supplementary Data 4/Ammodramus_savannarum.tif
- Supplementary Data 4/Amphispiza_belli.tif
- Supplementary Data 4/Amphispiza_bilineata.tif
- Supplementary Data 4/Anabacerthia_striaticollis.tif
- Supplementary Data 4/Anabacerthia_variegaticeps.tif
- Supplementary Data 4/Anas_acuta.tif
- Supplementary Data 4/Anas_americana.tif
- Supplementary Data 4/Anas_bahamensis.tif
- Supplementary Data 4/Anas_capensis.tif
- Supplementary Data 4/Anas_castanea.tif
- Supplementary Data 4/Anas_clypeata.tif
- Supplementary Data 4/Anas_crecca.tif
- Supplementary Data 4/Anas_cyanoptera.tif
- Supplementary Data 4/Anas_discors.tif
- Supplementary Data 4/Anas_falcata.tif
- Supplementary Data 4/Anas_gibberifons.tif
- Supplementary Data 4/Anas_gibberifrons.tif
- Supplementary Data 4/Anas_platyrhynchos.tif
- Supplementary Data 4/Anas_querquedula.tif
- Supplementary Data 4/Anas_rhynchotis.tif
- Supplementary Data 4/Anas_rubripes.tif
- Supplementary Data 4/Anas_strepera.tif
- Supplementary Data 4/Anas_superciliosa.tif
- Supplementary Data 4/Anas_undulata.tif
- Supplementary Data 4/Anhinga_anhinga.tif
- Supplementary Data 4/Anhinga_melanogaster.tif
- Supplementary Data 4/Anous_minutus.tif
- Supplementary Data 4/Anous_stolidus.tif
- Supplementary Data 4/Anseranas_semipalmata.tif
- Supplementary Data 4/Anser_albifrons.tif
- Supplementary Data 4/Anser_anser.tif
- Supplementary Data 4/Anser_erythropus.tif
- Supplementary Data 4/Anser_fabalis.tif
- Supplementary Data 4/Anser_indicus.tif
- Supplementary Data 4/Anthracothorax_viridis.tif
- Supplementary Data 4/Anthus_lutescens.tif
- Supplementary Data 4/Anthus_novaeseelandiae.tif
- Supplementary Data 4/Anthus_pratensis.tif
- Supplementary Data 4/Anthus_spinoletta.tif
- Supplementary Data 4/Anthus_trivialis.tif
- Supplementary Data 4/Aphelocoma_californica.tif
- Supplementary Data 4/Aphelocoma_coerulescens.tif
- Supplementary Data 4/Aphelocoma_ultramarina.tif
- Supplementary Data 4/Aphriza_virgata.tif
- Supplementary Data 4/Aptenodytes_patagonicus.tif
- Supplementary Data 4/Apus_affinis.tif
- Supplementary Data 4/Apus_apus.tif
- Supplementary Data 4/Apus_pacificus.tif
- Supplementary Data 4/Aquila_audax.tif
- Supplementary Data 4/Aquila_chrysaetos.tif
- Supplementary Data 4/Arachnothera_longirostra.tif
- Supplementary Data 4/Aramides_cajanea.tif
- Supplementary Data 4/Aramus_guarauna.tif
- Supplementary Data 4/Archilochus_alexandri.tif
- Supplementary Data 4/Archilochus_colubris.tif
- Supplementary Data 4/Ardea_cinerea.tif
- Supplementary Data 4/Ardea_herodias.tif
- Supplementary Data 4/Ardea_pacifica.tif
- Supplementary Data 4/Ardea_purpurea.tif
- Supplementary Data 4/Ardeola_bacchus.tif
- Supplementary Data 4/Ardeola_grayii.tif
- Supplementary Data 4/Ardeola_ralloides.tif
- Supplementary Data 4/Ardeotis_kori.tif
- Supplementary Data 4/Arenaria_interpres.tif
- Supplementary Data 4/Arenaria_melanocephala.tif
- Supplementary Data 4/Argusianus_argus.tif
- Supplementary Data 4/Arremonops_conirostris.tif
- Supplementary Data 4/Arremonops_rufivirgatus.tif
- Supplementary Data 4/Arremon_aurantiirostris.tif
- Supplementary Data 4/Arremon_brunneinucha.tif
- Supplementary Data 4/Arremon_virenticeps.tif
- Supplementary Data 4/Artamus_leucorynchus.tif
- Supplementary Data 4/Asio_flammeus.tif
- Supplementary Data 4/Asio_otus.tif
- Supplementary Data 4/Athene_cunicularia.tif
- Supplementary Data 4/Athene_noctua.tif
- Supplementary Data 4/Atlapetes_albinucha.tif
- Supplementary Data 4/Atlapetes_citrinellus.tif
- Supplementary Data 4/Attila_spadiceus.tif
- Supplementary Data 4/Aulacorhynchus_prasinus.tif
- Supplementary Data 4/Aviceda_jerdoni.tif
- Supplementary Data 4/Aythya_affinis.tif
- Supplementary Data 4/Aythya_americana.tif
- Supplementary Data 4/Aythya_australis.tif
- Supplementary Data 4/Aythya_collaris.tif
- Supplementary Data 4/Aythya_fuligula.tif
- Supplementary Data 4/Aythya_marila.tif
- Supplementary Data 4/Aythya_nyroca.tif
- Supplementary Data 4/Aythya_valisineria.tif
- Supplementary Data 4/Baeolophus_bicolor.tif
- Supplementary Data 4/Balearica_regulorum.tif
- Supplementary Data 4/Bartramia_longicauda.tif
- Supplementary Data 4/Basileuterus_culicivorus.tif
- Supplementary Data 4/Bombycilla_cedrorum.tif
- Supplementary Data 4/Bombycilla_garrulus.tif
- Supplementary Data 4/Bonasa_bonasia.tif
- Supplementary Data 4/Bonasa_umbellus.tif
- Supplementary Data 4/Botaurus_lentiginosus.tif
- Supplementary Data 4/Botaurus_stellaris.tif
- Supplementary Data 4/Brachyramphus_marmoratus.tif
- Supplementary Data 4/Branta_bernicla.tif
- Supplementary Data 4/Branta_canadensis.tif
- Supplementary Data 4/Branta_hutchinsii.tif
- Supplementary Data 4/Branta_leucopsis.tif
- Supplementary Data 4/Branta_ruficollis.tif
- Supplementary Data 4/Branta_Sandvicensis.tif
- Supplementary Data 4/Brotogeris_jugularis.tif
- Supplementary Data 4/Brotogeris_versicolurus.tif
- Supplementary Data 4/Bubo_bubo.tif
- Supplementary Data 4/Bubo_scandiaca.tif
- Supplementary Data 4/Bubo_virginianus.tif
- Supplementary Data 4/Bubulcus_ibis.tif
- Supplementary Data 4/Bucephala_albeola.tif
- Supplementary Data 4/Bucephala_clangula.tif
- Supplementary Data 4/Bucephala_islandica.tif
- Supplementary Data 4/Bulweria_bulwerii.tif
- Supplementary Data 4/Burhinus_bistriatus.tif
- Supplementary Data 4/Burhinus_capensis.tif
- Supplementary Data 4/Burhinus_oedicnemus.tif
- Supplementary Data 4/Buteo_buteo.tif
- Supplementary Data 4/Buteo_jamaicensis.tif
- Supplementary Data 4/Buteo_lagopus.tif
- Supplementary Data 4/Buteo_lineatus.tif
- Supplementary Data 4/Buteo_nitidus.tif
- Supplementary Data 4/Buteo_platypterus.tif
- Supplementary Data 4/Buteo_regalis.tif
- Supplementary Data 4/Buteo_swainsoni.tif
- Supplementary Data 4/Butorides_virescens.tif
- Supplementary Data 4/Cacatua_galerita.tif
- Supplementary Data 4/Cacicus_cela.tif
- Supplementary Data 4/Cairina_moschata.tif
- Supplementary Data 4/Calamospiza_melanocorys.tif
- Supplementary Data 4/Calcarius_lapponicus.tif
- Supplementary Data 4/Calcarius_ornatus.tif
- Supplementary Data 4/Calcarius_pictus.tif
- Supplementary Data 4/Calidris_acuminata.tif
- Supplementary Data 4/Calidris_alba.tif
- Supplementary Data 4/Calidris_alpina.tif
- Supplementary Data 4/Calidris_bairdii.tif
- Supplementary Data 4/Calidris_canutus.tif
- Supplementary Data 4/Calidris_ferruginea.tif
- Supplementary Data 4/Calidris_fuscicollis.tif
- Supplementary Data 4/Calidris_himantopus.tif
- Supplementary Data 4/Calidris_maritima.tif
- Supplementary Data 4/Calidris_mauri.tif
- Supplementary Data 4/Calidris_melanotos.tif
- Supplementary Data 4/Calidris_minuta.tif
- Supplementary Data 4/Calidris_minutilla.tif
- Supplementary Data 4/Calidris_pusilla.tif
- Supplementary Data 4/Calidris_ruficollis.tif
- Supplementary Data 4/Calidris_subminuta.tif
- Supplementary Data 4/Calidris_temminckii.tif
- Supplementary Data 4/Calidris_tenuirostris.tif
- Supplementary Data 4/Callipepla_californica.tif
- Supplementary Data 4/Caloenas_nicobarica.tif
- Supplementary Data 4/Calonectris_diomedea.tif
- Supplementary Data 4/Calonectris_leucomelas.tif
- Supplementary Data 4/Calypte_anna.tif
- Supplementary Data 4/Calypte_costae.tif
- Supplementary Data 4/Campephilus_guatemalensis.tif
- Supplementary Data 4/Camptostoma_obsoletum.tif
- Supplementary Data 4/Campylopterus_hemileucurus.tif
- Supplementary Data 4/Caprimulgus_carolinensis.tif
- Supplementary Data 4/Caprimulgus_europaeus.tif
- Supplementary Data 4/Caprimulgus_longirostris.tif
- Supplementary Data 4/Caprimulgus_macrurus.tif
- Supplementary Data 4/Caprimulgus_vociferus.tif
- Supplementary Data 4/Capsiempis_flaveola.tif
- Supplementary Data 4/Caracara_cheriway.tif
- Supplementary Data 4/Cardinalis_cardinalis.tif
- Supplementary Data 4/Carduelis_cannabina.tif
- Supplementary Data 4/Carduelis_carduelis.tif
- Supplementary Data 4/Carduelis_chloris.tif
- Supplementary Data 4/Carduelis_citrinella.tif
- Supplementary Data 4/Carduelis_flammea.tif
- Supplementary Data 4/Carduelis_hornemanni.tif
- Supplementary Data 4/Carduelis_pinus.tif
- Supplementary Data 4/Carduelis_spinus.tif
- Supplementary Data 4/Carduelis_tristis.tif
- Supplementary Data 4/Carpococcyx_radiatus.tif
- Supplementary Data 4/Carpodacus_erythrinus.tif
- Supplementary Data 4/Carpodacus_purpureus.tif
- Supplementary Data 4/Casmerodius_albus.tif
- Supplementary Data 4/Catharacta_maccormicki.tif
- Supplementary Data 4/Cathartes_aura.tif
- Supplementary Data 4/Cathartes_burrovianus.tif
- Supplementary Data 4/Catharus_aurantiirostris.tif
- Supplementary Data 4/Catharus_fuscescens.tif
- Supplementary Data 4/Catharus_guttatus.tif
- Supplementary Data 4/Catharus_minimus.tif
- Supplementary Data 4/Catharus_occidentalis.tif
- Supplementary Data 4/Catharus_ustulatus.tif
- Supplementary Data 4/Catoptrophorus_semipalmatus.tif
- Supplementary Data 4/Centrocercus_minimus.tif
- Supplementary Data 4/Centropus_bengalensis.tif
- Supplementary Data 4/Centropus_sinensis.tif
- Supplementary Data 4/Cepphus_columba.tif
- Supplementary Data 4/Cepphus_grylle.tif
- Supplementary Data 4/Cercomacra_tyrannina.tif
- Supplementary Data 4/Cereopsis_novaehollandiae.tif
- Supplementary Data 4/Cerorhinca_monocerata.tif
- Supplementary Data 4/Certhia_familiaris.tif
- Supplementary Data 4/Ceryle_alcyon.tif
- Supplementary Data 4/Cettia_cetti.tif
- Supplementary Data 4/Ceyx_lepidus.tif
- Supplementary Data 4/Chaetura_pelagica.tif
- Supplementary Data 4/Chalcopsitta_duivenbodei.tif
- Supplementary Data 4/Chalcopsitta_sintillata.tif
- Supplementary Data 4/Charadrius_alexandrinus.tif
- Supplementary Data 4/Charadrius_dubius.tif
- Supplementary Data 4/Charadrius_hiaticula.tif
- Supplementary Data 4/Charadrius_leschenaultii.tif
- Supplementary Data 4/Charadrius_melodus.tif
- Supplementary Data 4/Charadrius_mongolus.tif
- Supplementary Data 4/Charadrius_semipalmatus.tif
- Supplementary Data 4/Charadrius_vociferus.tif
- Supplementary Data 4/Charadrius_wilsonia.tif
- Supplementary Data 4/Charmosyna_papou.tif
- Supplementary Data 4/Chauna_torquata.tif
- Supplementary Data 4/Chenonetta_jubata.tif
- Supplementary Data 4/Chen_caerulescens.tif
- Supplementary Data 4/Chen_canagica.tif
- Supplementary Data 4/Chen_rossii.tif
- Supplementary Data 4/Chionis_albus.tif
- Supplementary Data 4/Chlamydera_maculata.tif
- Supplementary Data 4/Chlamydera_nuchalis.tif
- Supplementary Data 4/Chlidonias_hybrida.tif
- Supplementary Data 4/Chlidonias_leucopterus.tif
- Supplementary Data 4/Chlidonias_niger.tif
- Supplementary Data 4/Chloroceryle_amazona.tif
- Supplementary Data 4/Chloroceryle_americana.tif
- Supplementary Data 4/Chlorospingus_ophthalmicus.tif
- Supplementary Data 4/Chlorostilbon_canivetii.tif
- Supplementary Data 4/Chlorostilbon_lucidus.tif
- Supplementary Data 4/Chondestes_grammacus.tif
- Supplementary Data 4/Chordeiles_acutipennis.tif
- Supplementary Data 4/Chordeiles_minor.tif
- Supplementary Data 4/Chrysococcyx_caprius.tif
- Supplementary Data 4/Chrysolophus_amherstiae.tif
- Supplementary Data 4/Chrysolophus_pictus.tif
- Supplementary Data 4/Chunga_burmeisteri.tif
- Supplementary Data 4/Cinclus_cinclus.tif
- Supplementary Data 4/Circus_aeruginosus.tif
- Supplementary Data 4/Circus_cyaneus.tif
- Supplementary Data 4/Circus_pygargus.tif
- Supplementary Data 4/Cistothorus_palustris.tif
- Supplementary Data 4/Cistothorus_platensis.tif
- Supplementary Data 4/Clangula_hyemalis.tif
- Supplementary Data 4/Climacteris_erythrops.tif
- Supplementary Data 4/Climacteris_melanurus.tif
- Supplementary Data 4/Climacteris_rufus.tif
- Supplementary Data 4/Coccothraustes_coccothraustes.tif
- Supplementary Data 4/Coccothraustes_vespertinus.tif
- Supplementary Data 4/Coccyzus_americanus.tif
- Supplementary Data 4/Coccyzus_erythropthalmus.tif
- Supplementary Data 4/Colaptes_auratus.tif
- Supplementary Data 4/Colaptes_rubiginosus.tif
- Supplementary Data 4/Colibri_thalassinus.tif
[truncated: 876 more entries]
