# Supplementary material for: Theoretical morphospace reveals mixed optimisation of the avian wing planform for flight style
Source: Nat Commun. 2026 Mar 31;17:3902. doi: 10.1038/s41467-026-70692-w (PMC13128903; doi:10.1038/s41467-026-70692-w)
Supplement: Supplementary file 7 — Supplementary Data 5 [file 41467_2026_70692_MOESM7_ESM.zip]

Archive with 2 entries (1 files):
- Supplementary Data 5/
- Supplementary Data 5/Rayner 1988 Bird Datasets (Reconstructed).xlsx
