# Supplementary material for: Theoretical morphospace reveals mixed optimisation of the avian wing planform for flight style
Source: Nat Commun. 2026 Mar 31;17:3902. doi: 10.1038/s41467-026-70692-w (PMC13128903; doi:10.1038/s41467-026-70692-w)
Supplement: Supplementary file 7 — Supplementary Data 5 [file 41467_2026_70692_MOESM7_ESM.zip › Supplementary Data 5/Rayner 1988 Bird Datasets (Reconstructed).xlsx]

## Sheet: Species Level Data
1 non-passerines; 2 passerines; 3 hummingbirds; 4 bats; 5 insects	Order (1-27)	Family Number within Order	Species Number within Family	Taxa Code	Species Name (if Known)	Averaged Data (A if Averaged)	Number of Individuals Sampled	Mass (kg)	Wingspan (m)	Wing Area (my)	Aspect Ratio	Wing Loading (N/my)	Disc Loading (N/my)	Pectoralis Mass (kg)	supracoracoideus mass (kg)	relative pectoralis mass	relative supracoracoideus mass	supracoracoideus mass / pectoralis mass
1	5	1	2	5010020	Tinamus major	A	1	1.169	NA	0.1041	NA	110.16	NA	0.2996	0.0925	0.256	0.079	0.309
1	5	1	6	5010060	Nothocercus bonapartei	A	1	0.8852	NA	0.09206	NA	94.33	NA	NA	NA	NA	NA	NA
1	5	1	23	5010230	Crypturellus soui	A	1	0.2236	NA	0.02974	NA	73.76	NA	0.05022	0.01688	0.225	0.075	0.336
1	5	1	29	5010290	Rhynchotus rufescens	A	1	0.8217	0.674	0.0657	6.91	122.69	22.59	0.159	0.037	0.194	0.045	0.233
1	7	1	1	7010010	Gavia adamsii	A	3	5.364	1.454	NA	NA	NA	31.69	NA	NA	NA	NA	NA
1	7	1	2	7010020	Gavia artica	A	8	2.064	1.147	0.09081	14.49	222.97	19.6	0.2319	0.01698	0.112	0.008	0.073
1	7	1	3	7010030	Gavia immer	A	6	3.226	1.372	0.1363	13.81	232.19	21.41	NA	NA	NA	NA	NA
1	7	1	4	7010040	Gavia stellata	A	8	1.484	1.09	0.07301	16.27	199.4	15.6	0.132	0.01019	0.089	0.007	0.077
1	8	1	1	8010010	Podiceps auritus	A	6	0.3963	0.603	0.03278	11.11	118.6	13.6	0.03403	0.0056	0.086	0.014	0.165
1	8	1	2	8010020	Podiceps cristatus	A	10	0.8863	0.799	0.06046	10.55	143.81	17.35	0.08023	0.00987	0.091	0.011	0.123
1	8	1	3	8010030	Podiceps dominicus	A	1	0.1225	NA	0.01813	NA	66.28	NA	0.01208	0.00173	0.099	0.014	0.143
1	8	1	4	8010040	Podiceps grisegena	A	8	0.6705	0.767	0.05295	11.12	124.22	14.22	0.06556	0.00781	0.098	0.012	0.119
1	8	1	6	8010060	Podiceps nigricollis	A	7	0.3493	0.565	0.02762	11.55	124.06	13.68	0.03752	0.00507	0.107	0.015	0.135
1	8	1	12	8010120	Podiceps ruficollis	A	7	0.196	0.413	0.02084	8.18	92.26	14.36	0.01716	0.00242	0.088	0.012	0.141
1	8	1	16	8010160	Aechmophorus occidentalis	A	1	NA	1.016	NA	NA	NA	NA	NA	NA	NA	NA	NA
1	8	1	19	8010190	Podilymbus podiceps	A	4	0.3671	0.595	0.03009	11.78	119.68	12.94	0.02735	0.00266	0.075	0.007	0.097
1	9	1	1	9010010	Diomedea albatrus	A	3	6.928	2.819	0.6237	12.74	108.97	10.89	NA	NA	NA	NA	NA
1	9	1	2	9010020	Diomedea bulleri	A	2	3.012	2.065	0.2538	16.8	116.42	8.82	NA	NA	NA	NA	NA
1	9	1	3	9010030	Diomedea cauta	A	3	3	2.36	NA	NA	NA	6.73	NA	NA	NA	NA	NA
1	9	1	4	9010040	Diomedea chlororhynchus	A	5	2.177	2.001	0.2507	15.97	85.19	6.79	NA	NA	NA	NA	NA
1	9	1	5	9010050	Diomedea chrysostoma	A	3	3.594	2.099	0.2748	16.03	128.3	10.19	NA	NA	NA	NA	NA
1	9	1	6	9010060	Diomedea epomorpha	A	2	10.17	2.933	0.4963	17.33	201.02	14.77	NA	NA	NA	NA	NA
1	9	1	7	9010070	Diomedea exulans	A	25	8.448	3.243	0.5925	17.75	139.87	10.03	1.029	0.05912	0.122	0.007	0.057
1	9	1	8	9010080	Dimoedea fusca	A	2	2.266	2.012	0.26	15.57	85.5	6.99	NA	NA	NA	NA	NA
1	9	1	9	9010090	Diomedea immutabilis	A	3	2.752	2.095	0.2726	16.1	99.04	7.83	NA	NA	NA	NA	NA
1	9	1	10	9010100	Diomedea irrorata	A	1	2.041	2.31	NA	NA	NA	4.78	NA	NA	NA	NA	NA
1	9	1	11	9010110	Diomedea melanophris	A	9	3.042	2.184	0.2964	16.09	100.68	7.97	0.2792	0.02194	0.092	0.007	0.079
1	9	1	12	9010120	Diomedea nigripes	A	3	3.274	2.032	0.2759	14.97	116.41	9.9	NA	NA	NA	NA	NA
1	9	1	13	9010130	Diomedea palpebrata	A	4	2.629	2.157	0.3302	14.09	78.11	7.06	NA	NA	NA	NA	NA
1	9	2	0	9020000	Unknown ?Procellariidae	A	1	0.7	1.25	NA	NA	NA	5.6	NA	NA	NA	NA	NA
1	9	2	1	9020010	Macronectes giganteus	A	8	3.69	1.918	0.3013	12.21	120.14	12.53	NA	NA	NA	NA	NA
1	9	2	2	9020020	Daption capenses	A	4	0.3362	0.879	0.06497	11.91	50.76	5.43	NA	NA	NA	NA	NA
1	9	2	3	9020030	Fulmarus glacialis	A	12	0.8164	1.114	0.109	11.39	73.48	8.22	NA	NA	NA	NA	NA
1	9	2	4	9020040	Fulmarus glacialoides	A	1	0.887	1.17	0.112	12.22	77.69	8.09	NA	NA	NA	NA	NA
1	9	2	5	9020050	Halobaena caerulea	A	5	0.1905	0.653	0.04304	9.9	43.42	5.59	NA	NA	NA	NA	NA
1	9	2	7	9020070	Pachyptila desolata	A	6	0.1544	0.627	0.04533	8.66	33.41	4.91	NA	NA	NA	NA	NA
1	9	2	8	9020080	Pachyptila forsteri	A	2	0.1749	0.63	0.04216	9.41	40.7	5.5	NA	NA	NA	NA	NA
1	9	2	9	9020090	Pachyptila turtur	A	1	0.132	0.56	0.0336	9.33	38.54	5.26	NA	NA	NA	NA	NA
1	9	2	10	9020100	Thalassoica antarctica	A	2	0.5604	1.45	0.082	25.64	67.04	3.33	NA	NA	NA	NA	NA
1	9	2	11	9020110	Adamaster cinereus	A	3	1.182	1.193	0.1072	13.28	108.17	10.37	NA	NA	NA	NA	NA
1	9	2	12	9020120	Procellaria aequinoctialis	A	5	1.145	1.387	0.1604	11.99	70.03	7.43	NA	NA	NA	NA	NA
1	9	2	13	9020130	Procellaria parkinsoni	A	1	1.229	1.4	0.1632	12.01	73.88	7.83	NA	NA	NA	NA	NA
1	9	2	14	9020140	Puffinus assimilis	A	2	0.2319	0.612	0.0383	9.79	59.4	7.72	NA	NA	NA	NA	NA
1	9	2	15	9020150	Puffinus bulleri	A	1	NA	1.016	NA	NA	NA	NA	NA	NA	NA	NA	NA
1	9	2	16	9020160	Puffinus carneipes	A	3	0.6448	1.071	NA	NA	NA	7.02	NA	NA	NA	NA	NA
1	9	2	17	9020170	Puffinus creatopus	A	1	NA	1.092	NA	NA	NA	NA	NA	NA	NA	NA	NA
1	9	2	18	9020180	Puffinus diomedia	A	7	0.6983	1.155	0.1197	11.14	57.23	6.54	0.08216	0.00513	0.118	0.007	0.062
1	9	2	19	9020190	Puffinus gravis	A	5	0.7338	1.111	NA	NA	NA	7.43	NA	NA	NA	NA	NA
1	9	2	20	9020200	Puffinus griseus	A	6	0.6546	1.069	NA	NA	NA	7.15	NA	NA	NA	NA	NA
1	9	2	22	9020220	Puffinus leucomelas	A	2	0.819	1.087	0.0727	16.25	110.51	8.66	NA	NA	NA	NA	NA
1	9	2	23	9020230	Puffinus lherminieri	A	3	NA	0.595	NA	NA	NA	NA	NA	NA	NA	NA	NA
1	9	2	25	9020250	Puffinus pacificus	A	1	0.355	1.005	NA	NA	NA	4.39	NA	NA	NA	NA	NA
1	9	2	26	9020260	Puffinus puffinus	A	6	0.4054	0.799	0.05389	11.83	73.8	7.94	0.0505	0.00486	0.125	0.012	0.096
1	9	2	27	9020270	Puffinus tenurostris	A	3	0.6087	0.969	0.073	12.87	81.8	8.09	NA	NA	NA	NA	NA
1	9	2	29	9020290	Pterodroma arminjoniana	A	2	NA	0.989	NA	NA	NA	NA	NA	NA	NA	NA	NA
1	9	2	32	9020320	Pterodroma brevirostris	A	2	0.3275	0.835	0.0594	11.73	54.09	5.87	NA	NA	NA	NA	NA
1	9	2	34	9020340	Pterodroma cookii	A	1	0.191	0.73	0.0508	10.49	36.88	4.48	NA	NA	NA	NA	NA
1	9	2	35	9020350	Pterodroma externa	A	1	0.43	1	0.0795	12.58	53.06	5.37	NA	NA	NA	NA	NA
1	9	2	36	9020360	Pterodroma hasitata	A	2	NA	0.889	NA	NA	NA	NA	NA	NA	NA	NA	NA
1	9	2	37	9020370	Pterodroma hypoleuca	A	1	0.181	NA	0.0525	NA	33.82	NA	NA	NA	NA	NA	NA
1	9	2	39	9020390	Pterodroma inexpectata	A	1	0.329	0.84	0.0542	13.02	59.55	5.82	NA	NA	NA	NA	NA
1	9	2	40	9020400	Pterodroma lessoni	A	2	0.5604	1.049	0.0815	13.5	67.45	6.36	NA	NA	NA	NA	NA
1	9	2	43	9020430	Pterodroma macroptera	A	2	NA	1.04	NA	NA	NA	NA	NA	NA	NA	NA	NA
1	9	2	44	9020440	Pterodroma mollis	A	4	0.2817	0.873	0.0603	12.65	45.83	4.61	NA	NA	NA	NA	NA
1	9	2	46	9020460	Pterodroma phaeopygia	A	2	0.408	0.995	0.0768	12.88	52.12	5.15	NA	NA	NA	NA	NA
1	9	2	49	9020490	Pterodroma ultima	A	1	0.36	NA	0.0578	NA	61.1	NA	NA	NA	NA	NA	NA
1	9	2	50	9020500	Pagodroma nivea	A	2	0.322	0.6	0.0583	6.17	54.18	11.17	NA	NA	NA	NA	NA
1	9	2	51	9020510	Bulweria bulwerii	A	2	0.0932	0.705	NA	NA	NA	2.34	NA	NA	NA	NA	NA
1	9	3	0	9030000	Unknown Bullweria or Oceanites	A	1	0.75	1.25	0.1875	8.33	39.24	6	NA	NA	NA	NA	NA
1	9	3	1	9030010	Oceanites gracilis	A	1	NA	0.359	NA	NA	NA	NA	NA	NA	NA	NA	NA
1	9	3	2	9030020	Oceanites oceanicus	A	9	0.0357	0.391	0.01722	8.86	20.35	2.93	NA	NA	NA	NA	NA
1	9	3	3	9030030	Pelagodroma marina	A	3	0.0491	0.424	NA	NA	NA	3.42	NA	NA	NA	NA	NA
1	9	3	4	9030040	Fregatta grallaria	A	2	0.0538	0.469	NA	NA	NA	3.06	NA	NA	NA	NA	NA
1	9	3	5	9030050	Fregetta tropica	A	1	0.054	0.41	0.0226	7.44	23.44	4.01	NA	NA	NA	NA	NA
1	9	3	6	9030060	Garrodia nereis	A	1	0.032	0.32	0.014	7.31	22.42	3.9	NA	NA	NA	NA	NA
1	9	3	8	9030080	Hydrobates pelagicus	A	5	0.0251	0.345	0.01237	9.62	19.87	2.63	NA	NA	NA	NA	NA
1	9	3	9	9030090	Oceanodroma castro	A	4	0.043	0.456	NA	NA	NA	2.59	NA	NA	NA	NA	NA
1	9	3	10	9030100	Oceanodroma furcata	A	2	NA	0.457	NA	NA	NA	NA	NA	NA	NA	NA	NA
1	9	3	11	9030110	Oceanodroma homochroa	A	3	0.039	0.406	0.01915	8.62	19.97	2.95	NA	NA	NA	NA	NA
1	9	3	13	9030130	Oceanodroma leucorhoa	A	12	0.0363	0.462	0.0249	8.58	14.31	2.12	NA	NA	NA	NA	NA
1	9	3	15	9030150	Oceanodroma matsudairae	A	1	NA	0.49	NA	NA	NA	NA	NA	NA	NA	NA	NA
1	9	3	16	9030160	Oceanodroma melania	A	2	0.059	0.457	0.0265	7.89	21.84	3.53	NA	NA	NA	NA	NA
1	9	3	17	9030170	Oceanodroma menorhis	A	1	0.0395	0.45	NA	NA	NA	2.44	NA	NA	NA	NA	NA
1	9	3	18	9030180	Oceanodroma tethys	A	1	0.025	0.36	0.0147	8.82	16.68	2.41	NA	NA	NA	NA	NA
1	9	3	20	9030200	Halocyptena microsoma	A	2	0.02	0.33	0.0137	7.96	14.32	2.29	NA	NA	NA	NA	NA
1	9	4	2	9040020	Pelecanoides georgicus	A	3	0.109	0.379	0.02005	7.15	53.33	9.5	NA	NA	NA	NA	NA
1	9	4	4	9040040	Pelecanoides urinatrix	A	4	0.1254	0.393	0.0199	7.78	61.82	10.12	0.01306	0.00435	0.104	0.035	0.333
1	10	1	1	10010010	Phaethon aethereus	A	6	0.3579	1.033	0.0624	17.1	56.27	4.19	NA	NA	NA	NA	NA
1	10	1	2	10010020	Phaethon lepturus	A	5	0.4386	0.95	0.079	11.42	54.46	6.07	NA	NA	NA	NA	NA
1	10	1	3	10010030	Phaethon rubricauda	A	1	0.1852	0.83	0.054	12.76	33.64	3.36	NA	NA	NA	NA	NA
1	10	2	2	10020020	Pelecanus crispus	A	4	10.34	3.103	0.8326	11.56	121.83	13.41	1.569	0.07586	0.152	0.007	0.048
1	10	2	3	10020030	Pelecanus erythrorhnchos	A	3	6.13	2.734	NA	NA	NA	10.24	NA	NA	NA	NA	NA
1	10	2	4	10020040	Pelecanus occidentalis	A	10	3.31	2.204	0.4596	10.57	70.65	8.51	0.3913	0.04339	0.118	0.013	0.111
1	10	2	5	10020050	Pelecanus onocrotalus	A	13	7.104	2.816	0.8358	9.49	83.38	11.19	1.147	0.07635	0.161	0.011	0.067
1	10	2	7	10020070	Pelecanus rufescens	A	3	5.347	2.441	NA	NA	NA	11.21	NA	NA	NA	NA	NA
1	10	2	8	10020080	Sula abbotti	A	1	3.969	2.32	NA	NA	NA	9.21	NA	NA	NA	NA	NA
1	10	3	2	10030020	Sula bassana	A	11	2.82	1.757	0.2339	13.2	118.27	11.41	0.3522	0.01996	0.125	0.007	0.057
1	10	3	3	10030030	Sula dactylatra	A	4	1.885	1.68	NA	NA	NA	8.34	NA	NA	NA	NA	NA
1	10	3	4	10030040	Sula leucogaster	A	4	1.096	1.419	NA	NA	NA	6.8	NA	NA	NA	NA	NA
1	10	3	5	10030050	Sula nebouxii	A	3	1.8	1.572	0.1636	15.11	107.93	9.1	NA	NA	NA	NA	NA
1	10	3	6	10030060	Sula sula	A	3	0.793	1.211	0.1054	13.91	73.81	6.75	NA	NA	NA	NA	NA
1	10	4	2	10040020	Phalacrocorax africanus	A	1	0.618	0.85	NA	NA	NA	10.68	NA	NA	NA	NA	NA
1	10	4	4	10040040	Phalacrocorax aristotelis	A	8	1.798	1.02	0.1252	8.31	140.88	21.59	0.2237	0.02292	0.124	0.013	0.102
1	10	4	5	10040050	Phalacrocorax atriceps	A	1	2.23	1.13	0.183	6.98	119.54	21.81	NA	NA	NA	NA	NA
1	10	4	6	10040060	Phalacrocorax auritus	A	5	1.654	1.289	0.1595	10.42	101.73	12.43	0.1869	0.0172	0.113	0.01	0.092
1	10	4	11	10040110	Phalacrocorax carbo	A	12	2.193	1.411	0.1998	9.96	107.67	13.76	0.2593	0.02547	0.118	0.012	0.098
1	10	4	22	10040220	Phalacrocorax nigrogularis	A	1	NA	1.06	NA	NA	NA	NA	NA	NA	NA	NA	NA
1	10	4	23	10040230	Phalacrocorax nigrogularis	A	5	1.324	1.023	0.1369	7.64	94.88	15.8	0.1524	0.01416	0.115	0.011	0.093
1	10	4	24	10040240	Phalacrocorax pelagicus	A	2	2.04	1.016	NA	NA	NA	24.68	NA	NA	NA	NA	NA
1	10	4	25	10040250	Phalacrocorax penicillatus	A	2	2.5	1.257	NA	NA	NA	19.76	NA	NA	NA	NA	NA
1	10	4	27	10040270	Phalacrocorax pygmaeus	A	1	0.679	0.85	NA	NA	NA	11.74	NA	NA	NA	NA	NA
1	10	4	29	10040290	Phalacrocorax urile	A	2	2.61	1.219	NA	NA	NA	21.94	NA	NA	NA	NA	NA
1	10	5	1	10050010	Anhinga anhinga	A	7	1.243	1.177	0.158	8.77	77.18	11.21	0.1753	0.01616	0.141	0.013	0.092
1	10	5	2	10050020	Anhinga melanogaster	A	2	1.398	1.22	0.1941	7.67	70.66	11.73	NA	NA	NA	NA	NA
1	10	6	1	10060010	Fregata andrewsi	A	1	1.7	2.02	0.3	13.6	55.59	5.2	NA	NA	NA	NA	NA
1	10	6	2	10060020	Fregata aquila	A	4	1.421	2.023	0.3242	12.62	43	4.34	0.1632	0.00851	0.115	0.006	0.052
1	10	6	3	10060030	Fregata ariel	A	3	0.75	1.829	0.2021	16.55	36.41	2.8	NA	NA	NA	NA	NA
1	10	6	4	10060040	Fregata magnificens	A	18	1.49	2.312	0.3649	14.65	40.06	3.48	NA	NA	NA	NA	NA
1	10	6	5	10060050	Fregata minor	A	1	NA	2.11	NA	NA	NA	NA	NA	NA	NA	NA	NA
1	11	1	0	11010000	Unknown ?Ardeidae	A	1	0.55	1.02	0.1698	6.13	31.78	6.6	NA	NA	NA	NA	NA
1	11	1	1	11010010	Ardea cinerea	A	11	1.378	1.628	0.3294	8.05	41.04	6.49	0.1999	0.01684	0.145	0.012	0.084
1	11	1	3	11010030	Ardea goliath	A	1	NA	2.2	NA	NA	NA	NA	NA	NA	NA	NA	NA
1	11	1	4	11010040	Ardea herodias	A	7	2.405	1.896	0.4685	7.67	50.36	8.36	0.3607	0.0255	0.15	0.011	0.071
1	11	1	9	11010090	Ardea pacifica	A	1	NA	1.1	NA	NA	NA	NA	NA	NA	NA	NA	NA
1	11	1	11	11010110	Ardea purpurea	A	4	0.9951	1.34	0.2218	8.1	44.01	6.92	0.1238	0.01091	0.124	0.011	0.088
1	11	1	14	11010140	Butorides striata	A	2	0.1855	0.56	0.0591	5.31	30.79	7.39	NA	NA	NA	NA	NA
1	11	1	15	11010150	Butorides virescens	A	7	0.2014	0.634	0.06039	6.66	32.72	6.26	0.02547	0.00244	0.126	0.012	0.096
1	11	1	16	11010160	Ardeola bacchus	A	1	0.205	NA	0.0915	NA	21.98	NA	NA	NA	NA	NA	NA
1	11	1	17	11010170	Ardeola grayii	A	2	0.252	0.792	0.0904	6.94	27.35	5.02	NA	NA	NA	NA	NA
1	11	1	19	11010190	Ardeola ralloides	A	3	0.2613	0.807	0.0812	8.02	31.57	5.01	NA	NA	NA	NA	NA
1	11	1	21	11010210	Bubulcus ibis	A	9	0.3365	0.955	0.1174	7.76	28.12	4.61	0.04996	0.00535	0.148	0.016	0.107
1	11	1	22	11010220	Egretta alba	A	11	1.079	1.461	0.2793	7.64	37.9	6.31	0.144	0.01276	0.133	0.012	0.089
1	11	1	24	11010240	Egretta caerulea	A	10	0.4706	1.09	0.156	7.62	29.59	4.95	0.06823	0.00584	0.145	0.012	0.086
1	11	1	26	11010260	Egretta eulophotes	A	1	0.311	NA	0.0924	NA	33.02	NA	NA	NA	NA	NA	NA
1	11	1	27	11010270	Egretta garzetta	A	4	0.4185	0.91	0.1051	7.88	39.06	6.31	NA	NA	NA	NA	NA
1	11	1	28	11010280	Egretta gularis	A	1	0.4	0.95	NA	NA	NA	5.54	NA	NA	NA	NA	NA
1	11	1	29	11010290	Egretta intermedia	A	1	0.708	NA	0.2086	NA	33.3	NA	NA	NA	NA	NA	NA
1	11	1	30	11010300	Egretta rufescens	A	4	0.5685	1.184	NA	NA	NA	5.07	NA	NA	NA	NA	NA
1	11	1	32	11010320	Egretta thula	A	9	0.2561	0.828	0.09551	7.19	26.3	4.66	0.0315	0.00323	0.123	0.013	0.102
1	11	1	33	11010330	Egretta tricolor	A	5	0.3584	0.929	0.1256	6.86	27.99	5.19	0.04946	0.00423	0.138	0.012	0.086
1	11	1	34	11010340	Agamia agami	A	1	0.52	NA	0.142	NA	35.92	NA	0.09568	0.00848	0.184	0.016	0.089
1	11	1	37	11010370	Cochlearius cochlearius	A	2	0.6038	0.94	0.1526	5.79	38.82	8.54	0.08773	0.01032	0.145	0.017	0.118
1	11	1	41	11010410	Nycticorax nyctocorax	A	14	0.6541	1.074	0.1675	6.89	38.31	7.08	0.09114	0.01001	0.139	0.015	0.11
1	11	1	42	11010420	Nycticorax violaceus	A	3	0.6196	1.066	NA	NA	NA	6.81	NA	NA	NA	NA	NA
1	11	1	44	11010440	Gorsachius melanolophus	A	1	0.307	NA	0.0767	NA	39.27	NA	NA	NA	NA	NA	NA
1	11	1	48	11010480	Tigrisoma lineatum	A	1	0.8566	NA	0.179	NA	46.95	NA	0.1319	0.01225	0.154	0.014	0.093
1	11	1	49	11010490	Tigrisoma mexicanum	A	1	1.144	NA	0.2162	NA	51.91	NA	0.1419	0.01361	0.124	0.012	0.096
1	11	1	50	11010500	Zebrilus undulatus	A	1	0.176	0.62	0.0315	12.2	54.81	5.72	NA	NA	NA	NA	NA
1	11	1	51	11010510	Ixobrychus cinnamomeus	A	1	0.156	NA	0.0468	NA	32.7	NA	NA	NA	NA	NA	NA
1	11	1	52	11010520	Ixobrychus eurhythmus	A	1	NA	0.57	NA	NA	NA	NA	NA	NA	NA	NA	NA
1	11	1	53	11010530	Ixobrychus exilis	A	6	0.069	0.432	0.02667	6.98	25.39	4.63	0.00579	0.00096	0.084	0.014	0.166
1	11	1	55	11010550	Ixobrychus minutis	A	3	0.1916	0.646	NA	NA	NA	5.73	NA	NA	NA	NA	NA
1	11	1	56	11010560	Ixobrychus sinensis	A	1	0.092	NA	0.026	NA	34.71	NA	NA	NA	NA	NA	NA
1	11	1	58	11010580	Botaurus lentiginosus	A	5	0.5606	1.073	0.1258	9.15	43.72	6.08	NA	NA	NA	NA	NA
1	11	1	61	11010610	Botaurus stellaris	A	6	1.189	1.254	0.2187	7.19	53.33	9.44	0.1492	0.01439	0.125	0.012	0.096
1	11	1	62	11010620	Dupetor flavicollis	A	1	0.205	NA	0.0963	NA	20.88	NA	NA	NA	NA	NA	NA
1	11	3	1	11030010	Scopus umbretta	A	3	0.4219	0.92	0.152	5.57	27.23	6.23	NA	NA	NA	NA	NA
1	11	4	1	11040010	Mycteria americana	A	4	2.999	1.659	0.4061	6.78	72.45	13.61	0.5278	0.03898	0.176	0.013	0.074
1	11	4	3	11040030	Ibis ibis	A	2	NA	1.575	NA	NA	NA	NA	NA	NA	NA	NA	NA
1	11	4	7	11040070	Ciconia abdimii	A	1	1.035	1.49	0.3192	6.96	31.81	5.82	NA	NA	NA	NA	NA
1	11	4	8	11040080	Ciconia ciconia	A	10	3.144	1.896	0.5088	7.07	60.62	10.92	0.5045	0.04433	0.16	0.014	0.088
1	11	4	10	11040100	Ciconia nigra	A	4	3.14	1.617	0.5	5.23	61.61	15	NA	NA	NA	NA	NA
1	11	4	13	11040130	Ephippiorhynchus senegalensis	A	1	6	2.4	NA	NA	NA	13.01	NA	NA	NA	NA	NA
1	11	4	14	11040140	Jabiru mycteria	A	1	NA	2.7	NA	NA	NA	NA	NA	NA	NA	NA	NA
1	11	4	15	11040150	Leptoptilos crumeniferus	A	5	6.442	2.582	0.8793	7.58	71.87	12.07	1.101	0.09493	0.171	0.015	0.086
1	11	4	16	11040160	Leptoptilos dubius	A	2	7.344	2.768	0.9373	8.17	76.86	11.97	NA	NA	NA	NA	NA
1	11	4	17	11040170	Leptoptilos javanicus	A	1	5.71	3.2	NA	NA	NA	6.96	NA	NA	NA	NA	NA
1	11	4	48	11040480	Unknown ?Threskiornithidae	A	1	3.737	1.95	NA	NA	NA	12.28	NA	NA	NA	NA	NA
1	11	5	1	11050010	Threskiornis aethiopica	A	1	1.53	1.18	NA	NA	NA	13.72	NA	NA	NA	NA	NA
1	11	5	9	11050090	Geronticus eremita	A	1	1.16	1.3	NA	NA	NA	8.57	NA	NA	NA	NA	NA
1	11	5	16	11050160	Theristicus caudatus	A	1	0.985	1.08	0.192	6.08	50.33	10.55	NA	NA	NA	NA	NA
1	11	5	19	11050190	Guara rubra	A	4	0.8491	0.969	0.131	7.17	63.59	11.29	0.1647	0.01902	0.194	0.022	0.115
1	11	5	20	11050200	Eudocimus ruber	A	1	NA	0.965	NA	NA	NA	NA	NA	NA	NA	NA	NA
1	11	5	22	11050220	Plegadis chihi	A	1	NA	0.94	NA	NA	NA	NA	NA	NA	NA	NA	NA
1	11	5	23	11050230	Plegadis falcinellus	A	7	0.5764	0.931	0.1213	7.15	46.62	8.3	0.05216	0.00622	0.09	0.011	0.119
1	11	5	26	11050260	Ajaia ajaja	A	3	1.59	1.316	NA	NA	NA	11.47	NA	NA	NA	NA	NA
1	11	5	29	11050290	Platalea leucorodia	A	5	1.701	1.323	0.2376	7.37	70.23	12.14	0.2091	0.01971	0.123	0.012	0.094
1	11	6	1	11060010	Phoenicopterus minor	A	3	1.9	1.14	0.1579	8.23	118.04	18.26	NA	NA	NA	NA	NA
1	11	6	2	11060020	Phoenicopterus ruber	A	6	2.886	1.564	0.3254	7.52	87.01	14.74	NA	NA	NA	NA	NA
1	12	1	1	12010010	Anhima cornuta	A	1	3	1.93	0.609	6.12	48.33	10.06	NA	NA	NA	NA	NA
1	12	2	1	12020010	Anseranas semipalmata	A	3	2.428	1.488	0.367	6.03	64.9	13.7	NA	NA	NA	NA	NA
1	12	2	2	12020020	Dendrocygna arborea	A	1	0.8	NA	0.144	NA	54.5	NA	NA	NA	NA	NA	NA
1	12	2	3	12020030	Dendrocygna arcuata	A	3	0.6009	0.842	0.08	8.87	73.69	10.57	NA	NA	NA	NA	NA
1	12	2	4	12020040	Dendrocygna autumnalis	A	4	0.6082	0.926	0.09874	8.69	60.43	8.85	0.07007	0.01148	0.115	0.019	0.164
1	12	2	5	12020050	Dendrocygna bicolor	A	4	0.7534	0.89	NA	NA	NA	11.88	NA	NA	NA	NA	NA
1	12	2	6	12020060	Dendrocygna eytoni	A	2	0.79	0.858	NA	NA	NA	13.42	NA	NA	NA	NA	NA
1	12	2	7	12020070	Dendrocygna guttata	A	1	0.75	NA	0.0916	NA	80.32	NA	NA	NA	NA	NA	NA
1	12	2	9	12020090	Dendrocygna viduata	A	2	0.5624	NA	0.1002	NA	55.06	NA	NA	NA	NA	NA	NA
1	12	2	11	12020110	Cygnus atratus	A	2	5.655	1.832	NA	NA	NA	21.05	NA	NA	NA	NA	NA
1	12	2	12	12020120	Cygnus columbianus	A	13	6.394	1.985	0.3901	10.1	160.79	20.27	0.8075	0.06528	0.126	0.01	0.081
1	12	2	13	12020130	Cygnus buccinator	A	10	9.105	2.305	0.3837	13.85	232.79	21.41	NA	NA	NA	NA	NA
1	12	2	15	12020150	Cygnus olor	A	17	10.02	2.212	0.5343	9.16	183.97	25.58	1.403	0.09001	0.14	0.009	0.064
1	12	2	16	12020160	Anser albifrons	A	12	2.259	1.457	0.1887	11.25	117.44	13.29	0.4069	0.05176	0.18	0.023	0.127
1	12	2	17	12020170	Anser anser	A	8	3.024	1.567	0.2897	8.48	102.4	15.38	0.5623	0.059	0.186	0.02	0.105
1	12	2	18	12020180	Anser caerulescens	A	12	2.599	1.459	0.194	10.97	131.42	15.25	NA	NA	NA	NA	NA
1	12	2	19	12020190	Anser canagicus	A	4	2.789	1.326	NA	NA	NA	19.81	NA	NA	NA	NA	NA
1	12	2	21	12020210	Anser erythropus	A	3	1.805	1.193	NA	NA	NA	15.84	NA	NA	NA	NA	NA
1	12	2	22	12020220	Anser fabalis	A	9	3.145	1.495	0.2736	8.17	112.76	17.58	0.5612	0.06037	0.178	0.019	0.108
1	12	2	23	12020230	Anser indicus	A	1	2.469	1.397	NA	NA	NA	15.8	NA	NA	NA	NA	NA
1	12	2	24	12020240	Anser rossii	A	4	1.287	1.281	NA	NA	NA	9.8	NA	NA	NA	NA	NA
1	12	2	25	12020250	Branta bernicla	A	14	1.328	1.154	0.1268	10.5	102.74	12.46	0.2181	0.02389	0.164	0.018	0.11
1	12	2	26	12020260	Branta canadensis	A	19	2.995	1.496	0.2627	8.52	111.84	16.72	0.586	0.06472	0.196	0.022	0.11
1	12	2	27	12020270	Branta leucopsis	A	7	1.524	1.337	0.115	15.54	130	10.65	0.2545	0.02757	0.167	0.018	0.108
1	12	2	28	12020280	Branta ruficollis	A	3	1.374	1.245	NA	NA	NA	11.07	NA	NA	NA	NA	NA
1	12	2	30	12020300	Cereopsis novaehollandiae	A	2	4.344	1.49	NA	NA	NA	24.44	NA	NA	NA	NA	NA
1	12	2	36	12020360	Cyanochen cyanoptera	A	1	2.5	NA	0.2392	NA	102.53	NA	NA	NA	NA	NA	NA
1	12	2	38	12020380	Alopochen aegyptiacus	A	2	2.131	1.44	NA	NA	NA	12.84	NA	NA	NA	NA	NA
1	12	2	41	12020410	Tadorna ferruginea	A	5	1.326	1.246	0.1298	11.96	100.22	10.67	NA	NA	NA	NA	NA
1	12	2	42	12020420	Tadorna radjah	A	2	0.8852	0.947	NA	NA	NA	12.33	NA	NA	NA	NA	NA
1	12	2	43	12020430	Tadorna tadorna	A	6	0.9253	1.145	NA	NA	NA	8.82	0.08117	0.01623	0.088	0.018	0.2
1	12	2	44	12020440	Tadorna tadornoides	A	2	1.419	1.101	NA	NA	NA	14.62	NA	NA	NA	NA	NA
1	12	2	48	12020480	Tachyeres patachonicus	A	10	2.673	1.159	0.1231	10.91	213.01	24.85	NA	NA	NA	NA	NA
1	12	2	50	12020500	Anas acuta	A	24	0.8274	0.865	0.07438	10.05	109.13	13.82	0.157	0.02065	0.19	0.025	0.132
1	12	2	51	12020510	Anas americana	A	10	0.7374	0.844	0.06346	11.22	113.99	12.94	0.1349	0.01789	0.183	0.024	0.133
1	12	2	52	12020520	Anas anguirostris	A	6	0.5142	0.683	0.0645	7.23	78.21	13.77	NA	NA	NA	NA	NA
1	12	2	53	12020530	Anas bahamensis	A	1	0.495	NA	0.068	NA	71.41	NA	NA	NA	NA	NA	NA
1	12	2	55	12020550	Anas capensis	A	2	0.4055	0.8	NA	NA	NA	7.91	NA	NA	NA	NA	NA
1	12	2	56	12020560	Anas castanea	A	2	0.3935	0.641	NA	NA	NA	11.95	NA	NA	NA	NA	NA
1	12	2	57	12020570	Anas clypeata	A	19	0.6368	0.753	0.05761	9.85	108.44	14.02	0.1169	0.015	0.184	0.024	0.128
1	12	2	58	12020580	Anas crecca	A	26	0.3154	0.592	0.03687	9.51	83.92	11.24	0.06796	0.00931	0.215	0.03	0.137
1	12	2	59	12020590	Anas cyanoptera	A	4	0.3497	0.623	0.04817	8.06	71.22	11.25	NA	NA	NA	NA	NA
1	12	2	60	12020600	Anas discors	A	8	0.3994	0.631	0.03886	10.23	100.83	12.55	0.07234	0.0102	0.181	0.026	0.141
1	12	2	62	12020620	Anas falcata	A	1	0.649	0.79	NA	NA	NA	12.99	NA	NA	NA	NA	NA
1	12	2	66	12020660	Anas gibberifons	A	2	0.4902	0.666	NA	NA	NA	13.78	NA	NA	NA	NA	NA
1	12	2	68	12020680	Anas leucophrys	A	1	0.45	NA	0.054	NA	81.75	NA	NA	NA	NA	NA	NA
1	12	2	71	12020710	Anas penelope	A	13	0.6893	0.822	0.06656	10.14	101.59	12.75	0.1212	0.0147	0.176	0.021	0.121
1	12	2	73	12020730	Anas platyrhynchos	A	39	1.062	0.888	0.09167	8.61	113.65	16.8	0.1841	0.02348	0.173	0.022	0.128
1	12	2	75	12020750	Anas querquedula	A	11	0.3751	0.621	0.04249	9.09	86.6	12.13	0.07306	0.00994	0.195	0.026	0.136
1	12	2	76	12020760	Anas rhynchotis	A	2	0.666	0.768	NA	NA	NA	14.11	NA	NA	NA	NA	NA
1	12	2	77	12020770	Anas rubripes	A	10	1.176	0.893	0.0897	8.88	128.61	18.43	0.2226	0.03174	0.189	0.027	0.143
1	12	2	81	12020810	Anas spcularis	A	1	1.2	NA	0.0968	NA	121.61	NA	NA	NA	NA	NA	NA
1	12	2	82	12020820	Anas strepera	A	15	0.8391	0.85	0.0746	9.68	110.34	14.52	0.1696	0.02096	0.202	0.025	0.124
1	12	2	83	12020830	Anas supercilliosa	A	2	1.069	0.875	NA	NA	NA	17.43	NA	NA	NA	NA	NA
1	12	2	84	12020840	Anas undulata	A	2	0.7194	NA	0.0982	NA	71.87	NA	0.08507	0.01314	0.118	0.018	0.154
1	12	2	88	12020880	Malacorhynchus membranaceus	A	3	0.3817	0.634	0.044	9.13	85.1	11.87	NA	NA	NA	NA	NA
1	12	2	91	12020910	Stictonetta naevosa	A	2	0.9033	0.803	NA	NA	NA	17.51	NA	NA	NA	NA	NA
1	12	2	92	12020920	Polysticta stelleri	A	5	0.8577	0.739	NA	NA	NA	19.63	NA	NA	NA	NA	NA
1	12	2	93	12020930	Somateria fischeri	A	8	1.512	0.892	0.05994	13.29	247.46	23.71	NA	NA	NA	NA	NA
1	12	2	94	12020940	Somateria mollissima	A	15	2.032	0.995	0.1094	9.05	182.21	25.64	NA	NA	NA	NA	NA
1	12	2	95	12020950	Somateria spectabilis	A	8	1.705	0.946	0.08244	10.86	202.89	23.79	NA	NA	NA	NA	NA
1	12	2	96	12020960	Aythya affinis	A	9	0.7631	0.729	0.04658	11.4	160.71	17.95	0.1128	0.01399	0.148	0.018	0.124
1	12	2	97	12020970	Aythya americana	A	6	1.069	0.802	0.068	9.47	154.22	20.74	NA	NA	NA	NA	NA
1	12	2	98	12020980	Aythya australis	A	2	0.8694	0.753	NA	NA	NA	19.16	NA	NA	NA	NA	NA
1	12	2	100	12021000	Aythya collaris	A	8	0.7369	0.701	0.046	10.68	157.15	18.74	0.1107	0.01476	0.15	0.02	0.133
1	12	2	101	12021010	Aythya ferina	A	9	0.8868	0.743	0.05607	9.85	155.15	20.05	0.1652	0.01859	0.186	0.021	0.113
1	12	2	102	12021020	Aythya fuligula	A	11	0.7025	0.692	0.05356	8.93	128.67	18.34	0.1153	0.01445	0.164	0.021	0.125
1	12	2	104	12021040	Aythya marila	A	10	0.9143	0.787	0.0584	10.6	153.58	18.45	0.1877	0.01909	0.205	0.021	0.102
1	12	2	106	12021060	Aythya nyroca	A	7	0.536	0.646	0.05733	7.28	91.72	16.04	0.09087	0.01073	0.17	0.02	0.118
1	12	2	107	12021070	Aythya valisineria	A	7	1.192	0.825	0.06801	10	171.94	21.89	0.1871	0.02132	0.157	0.018	0.114
1	12	2	110	12021100	Netta rufina	A	9	1.008	0.891	0.09099	8.72	108.68	15.88	0.1654	0.01742	0.164	0.017	0.105
1	12	2	111	12021110	Chenonetta jubata	A	2	0.8075	0.79	NA	NA	NA	16.16	NA	NA	NA	NA	NA
1	12	2	113	12021130	Aix galericulata	A	2	0.5203	0.71	0.0814	6.19	62.7	12.89	NA	NA	NA	NA	NA
1	12	2	114	12021140	Aix sponsa	A	8	0.6195	0.724	0.06217	8.43	97.75	14.76	0.1172	0.01613	0.189	0.026	0.138
1	12	2	117	12021170	Nettapus pulchellus	A	2	0.307	0.573	NA	NA	NA	11.68	NA	NA	NA	NA	NA
1	12	2	118	12021180	Sarkidiornis melanotos	A	1	2	NA	0.1388	NA	141.35	NA	NA	NA	NA	NA	NA
1	12	2	119	12021190	Cairina moschata	A	5	2.237	2.08	0.2049	21.11	107.1	6.46	0.3161	0.04401	0.141	0.02	0.139
1	12	2	121	12021210	Plecopterus gambensis	A	1	4.6	NA	0.4048	NA	111.48	NA	NA	NA	NA	NA	NA
1	12	2	122	12021220	Pteronetta hartlaubii	A	1	1.8	NA	0.1628	NA	108.46	NA	NA	NA	NA	NA	NA
1	12	2	123	12021230	Melanitta fusca	A	14	1.44	0.932	0.08831	9.84	159.96	20.7	0.2462	0.03302	0.171	0.023	0.134
1	12	2	124	12021240	Melanitta nigra	A	13	0.9687	0.835	0.0659	10.58	144.2	17.36	0.1136	0.01358	0.117	0.014	0.12
1	12	2	125	12021250	Melanitta perspicillata	A	9	0.9376	0.815	0.05921	11.21	155.34	17.65	NA	NA	NA	NA	NA
1	12	2	126	12021260	Histrionicus histrionicus	A	7	0.6141	0.649	NA	NA	NA	18.19	NA	NA	NA	NA	NA
1	12	2	127	12021270	Clangula hyemalis	A	14	0.8111	0.723	0.05676	9.21	140.18	19.39	0.07658	0.00971	0.094	0.012	0.127
1	12	2	128	12021280	Bucephala albeola	A	10	0.4024	0.587	0.03646	9.45	108.27	14.59	0.09316	0.01214	0.232	0.03	0.13
1	12	2	129	12021290	Bucephala clangula	A	14	0.8128	0.728	0.04555	11.64	175.05	19.14	0.1235	0.01666	0.152	0.02	0.135
1	12	2	130	12021300	Bucephala islandica	A	3	1.035	0.768	NA	NA	NA	21.92	NA	NA	NA	NA	NA
1	12	2	131	12021310	Mergus albellus	A	5	0.6121	0.641	0.0431	9.52	139.32	18.63	0.107	0.01159	0.175	0.019	0.108
1	12	2	133	12021330	Mergus cucullatus	A	8	0.629	0.639	0.04	10.2	154.26	19.25	0.0999	0.01438	0.159	0.023	0.144
1	12	2	134	12021340	Mergus merganser	A	11	1.424	0.906	0.08261	9.94	169.1	21.66	0.2251	0.02681	0.158	0.019	0.119
1	12	2	136	12021360	Mergus serrator	A	13	0.9623	0.811	0.05039	13.04	187.34	18.3	0.1419	0.01702	0.147	0.018	0.12
1	12	2	138	12021380	Oxyura australis	A	2	0.8318	0.603	NA	NA	NA	28.57	NA	NA	NA	NA	NA
1	12	2	139	12021390	Oxyura dominica	A	3	0.3634	0.521	0.0352	7.7	101.28	16.75	NA	NA	NA	NA	NA
1	12	2	140	12021400	Oxyura jamaicensis	A	9	0.5614	0.574	0.03377	9.76	163.08	21.28	0.06172	0.00557	0.11	0.01	0.09
1	12	2	141	12021410	Oxyura leucocephala	A	4	0.6764	0.629	0.0372	10.65	178.37	21.32	0.08324	0.01009	0.123	0.015	0.121
1	12	2	145	12021450	Biziura lobata	A	2	1.929	0.791	NA	NA	NA	38.48	NA	NA	NA	NA	NA
1	13	1	1	13010010	Cathartes aura	A	7	1.778	1.78	0.4326	7.32	40.32	7.01	0.2917	0.0224	0.164	0.013	0.077
1	13	1	2	13010020	Cathartes burrovianus	A	2	1.372	1.263	0.2964	5.38	45.41	10.74	NA	NA	NA	NA	NA
1	13	1	4	13010040	Coragyps atratus	A	14	1.826	1.38	0.3075	6.19	58.25	11.98	0.2898	0.01982	0.159	0.011	0.068
1	13	1	5	13010050	Sarcorhamphus papa	A	1	3	1.8	NA	NA	NA	11.57	NA	NA	NA	NA	NA
1	13	1	6	13010060	Vultur californianus	A	5	10.04	3.041	0.9757	9.48	100.95	13.56	NA	NA	NA	NA	NA
1	13	1	7	13010070	Vultur gryphus	A	9	10.22	2.702	0.9686	7.54	103.51	17.48	NA	NA	NA	NA	NA
1	13	2	1	13020010	Sagittarius serpentarius	A	1	4.148	NA	0.6265	NA	64.95	NA	NA	NA	NA	NA	NA
1	13	3	3	13030030	Aviceda jerdoni	A	2	0.43	NA	0.1523	NA	27.7	NA	NA	NA	NA	NA	NA
1	13	3	7	13030070	Leptodon cayanensis	A	1	0.4733	NA	0.1557	NA	29.82	NA	0.06891	0.00267	0.146	0.006	0.039
1	13	3	8	13030080	Chondrohierax uncinatus	A	1	0.2783	NA	0.1458	NA	18.73	NA	0.04909	0.00189	0.176	0.007	0.039
1	13	3	11	13030110	Pernis apivorus	A	9	0.7524	1.218	0.2179	6.81	33.87	6.33	0.09843	0.00458	0.131	0.006	0.046
1	13	3	14	13030140	Elanoides forficatus	A	6	0.4282	1.208	0.1418	10.29	29.62	3.67	0.05952	0.00167	0.139	0.004	0.028
1	13	3	15	13030150	Macheiramphus alcinus	A	2	0.6219	NA	0.1217	NA	50.13	NA	NA	NA	NA	NA	NA
1	13	3	17	13030170	Elanus caeruleus	A	3	0.2108	0.805	0.0783	8.28	26.41	4.06	NA	NA	NA	NA	NA
1	13	3	18	13030180	Elanus leucurus	A	5	0.285	1.021	NA	NA	NA	3.41	NA	NA	NA	NA	NA
1	13	3	19	13030190	Elanus notatus	A	1	0.26	0.775	NA	NA	NA	5.41	NA	NA	NA	NA	NA
1	13	3	23	13030230	Rostrhamus sociabilis	A	5	0.372	1.136	NA	NA	NA	3.6	NA	NA	NA	NA	NA
1	13	3	24	13030240	Harpagus bidentatus	A	1	0.1855	NA	0.06381	NA	28.52	NA	0.03129	0.00145	0.169	0.008	0.046
1	13	3	26	13030260	Ictinia mississippiensis	A	5	0.276	0.911	NA	NA	NA	4.16	NA	NA	NA	NA	NA
1	13	3	30	13030300	Milvus migrans	A	18	0.8092	1.353	0.2245	8.15	35.36	5.52	0.1512	0.00655	0.187	0.008	0.043
1	13	3	31	13030310	Milvus milvus	A	6	0.9057	1.624	0.2893	9.12	30.71	4.29	0.1475	0.0077	0.163	0.009	0.052
1	13	3	32	13030320	Haliastur indus	A	2	0.604	1.33	0.2383	7.42	24.86	4.26	NA	NA	NA	NA	NA
1	13	3	34	13030340	Haliaeetus albicilla	A	15	4.705	2.172	0.6711	7.03	68.78	12.46	NA	NA	NA	NA	NA
1	13	3	35	13030350	Haliaetus leucocephalus	A	8	4.97	2.135	NA	NA	NA	13.62	NA	NA	NA	NA	NA
1	13	3	36	13030360	Haliaetus leucogaster	A	3	2.253	1.97	0.4845	8.01	45.62	7.25	NA	NA	NA	NA	NA
1	13	3	37	13030370	Haliaetus leucoryphus	A	4	2.986	2.112	0.4738	9.41	61.82	8.36	0.4222	0.01924	0.141	0.006	0.046
1	13	3	38	13030380	Haliaetus pelagicus	A	1	NA	1.981	NA	NA	NA	NA	NA	NA	NA	NA	NA
1	13	3	40	13030400	Haliaetus vocifer	A	7	2.558	2.047	0.5726	7.32	43.82	7.63	NA	NA	NA	NA	NA
1	13	3	43	13030430	Icthyophaga nana	A	1	0.85	NA	0.1928	NA	43.25	NA	NA	NA	NA	NA	NA
1	13	3	44	13030440	Gypohierax angolensis	A	1	1.585	1.35	NA	NA	NA	10.86	NA	NA	NA	NA	NA
1	13	3	45	13030450	Neophron monachus	A	7	1.784	1.693	0.3643	7.87	48.04	7.77	NA	NA	NA	NA	NA
1	13	3	46	13030460	Neophron percnopterus	A	11	1.878	1.659	0.3554	7.74	51.84	8.52	NA	NA	NA	NA	NA
1	13	3	47	13030470	Gypaetus barbatus	A	8	5.534	2.548	0.7953	8.16	68.26	10.65	0.7348	0.04809	0.133	0.009	0.065
1	13	3	48	13030480	Gyps bengalensis	A	30	5.327	2.173	0.5414	8.72	96.52	14.09	NA	NA	NA	NA	NA
1	13	3	50	13030500	Gyps fulvus	A	11	7.799	2.499	0.9169	6.81	83.44	15.6	1.028	0.0663	0.132	0.009	0.064
1	13	3	51	13030510	Gyps himalayensis	A	2	9.644	2.87	NA	NA	NA	14.62	NA	NA	NA	NA	NA
1	13	3	53	13030530	Gyps ruppellii	A	15	7.295	2.371	0.812	6.92	88.13	16.21	NA	NA	NA	NA	NA
1	13	3	54	13030540	Sarcogpys calvus	A	2	5.709	2.332	NA	NA	NA	13.11	NA	NA	NA	NA	NA
1	13	3	55	13030550	Aegypius monachus	A	8	8.547	2.729	1.017	7.32	82.44	14.33	1.287	0.06743	0.151	0.008	0.052
1	13	3	56	13030560	Aegypius tracheliotus	A	7	6.963	2.66	1.022	6.92	66.84	12.29	NA	NA	NA	NA	NA
1	13	3	57	13030570	Trigonoceps occipitalis	A	2	4.21	2.167	0.667	7.04	61.92	11.2	NA	NA	NA	NA	NA
1	13	3	59	13030590	Circaetus cinereus	A	1	2.048	2	NA	NA	NA	6.4	NA	NA	NA	NA	NA
1	13	3	61	13030610	Circaetus gallicus	A	4	1.824	1.877	0.4121	8.55	43.42	6.47	0.2491	0.01202	0.137	0.007	0.048
1	13	3	62	13030620	Terathopius ecaudatus	A	5	2.192	1.762	0.3721	8.34	57.79	8.82	0.2826	0.01298	0.129	0.006	0.046
1	13	3	63	13030630	Spilornis cheela	A	1	0.722	NA	0.2044	NA	34.65	NA	NA	NA	NA	NA	NA
1	13	3	67	13030670	Polyboroides radiatus	A	1	0.682	NA	0.1997	NA	33.5	NA	NA	NA	NA	NA	NA
1	13	3	68	13030680	Geranospiza caerulescens	A	1	0.3775	NA	0.1448	NA	25.58	NA	0.04341	0.00147	0.115	0.004	0.034
1	13	3	69	13030690	Circus aeruginosus	A	12	0.538	1.246	0.1806	8.6	29.22	4.33	0.07202	0.00312	0.134	0.006	0.043
1	13	3	73	13030730	Circus cyaneus	A	15	0.4326	1.083	0.1543	7.6	27.5	4.61	0.069	0.00298	0.16	0.007	0.043
1	13	3	74	13030740	Circus macrourus	A	7	0.3892	1.097	0.1449	8.31	26.35	4.04	0.05273	0.00217	0.135	0.006	0.041
1	13	3	75	13030750	Circus maurus	A	1	0.263	NA	0.1244	NA	20.74	NA	NA	NA	NA	NA	NA
1	13	3	76	13030760	Circus melanoleucus	A	1	0.282	NA	0.1336	NA	20.71	NA	NA	NA	NA	NA	NA
1	13	3	77	13030770	Circus pygargus	A	4	0.3479	1.113	0.1502	8.25	22.72	3.51	0.05296	0.0024	0.152	0.007	0.045
1	13	3	78	13030780	Melierax canorus	A	3	0.6289	1.065	0.1452	7.81	42.49	6.93	NA	NA	NA	NA	NA
1	13	3	80	13030800	Melierax metabates	A	6	0.5939	1.007	0.1429	7.1	40.77	7.32	NA	NA	NA	NA	NA
1	13	3	81	13030810	Melierax poliopterus	A	1	0.994	1.039	NA	NA	NA	11.5	NA	NA	NA	NA	NA
1	13	3	85	13030850	Accipiter badius	A	3	0.1481	0.65	0.05612	7.53	25.89	4.38	NA	NA	NA	NA	NA
1	13	3	86	13030860	Accipiter bicolor	A	1	0.235	NA	0.0745	NA	30.94	NA	NA	NA	NA	NA	NA
1	13	3	88	13030880	Accipiter brevipes	A	1	0.212	0.7	NA	NA	NA	5.4	NA	NA	NA	NA	NA
1	13	3	93	13030930	Accipiter cooperii	A	10	0.4159	0.603	0.09585	3.79	42.57	14.3	0.06769	NA	0.163	NA	NA
1	13	3	98	13030980	Accipiter gentilis	A	23	0.9094	1.086	0.1684	7	52.98	9.63	0.1466	0.0062	0.161	0.007	0.042
1	13	3	111	13031110	Accipiter nisus	A	29	0.2058	0.657	0.06644	6.5	30.39	5.95	0.04001	0.00198	0.194	0.01	0.049
1	13	3	121	13031210	Accipiter striatus	A	12	0.1363	0.574	0.05134	6.41	26.04	5.17	NA	NA	NA	NA	NA
1	13	3	126	13031260	Accipiter trivirgatus	A	1	0.34	NA	0.0774	NA	43.09	NA	NA	NA	NA	NA	NA
1	13	3	127	13031270	Accipiter virgatus	A	2	0.1364	NA	0.04584	NA	29.19	NA	NA	NA	NA	NA	NA
1	13	3	131	13031310	Butastur rufipennis	A	1	0.335	0.94	NA	NA	NA	4.74	NA	NA	NA	NA	NA
1	13	3	133	13031330	Kaupifalco monogrammicus	A	1	0.234	NA	0.0673	NA	34.11	NA	NA	NA	NA	NA	NA
1	13	3	145	13031450	Buteogallus anthracinus	A	3	0.9554	1.22	0.2484	5.99	37.73	8.02	0.1247	0.00497	0.131	0.005	0.04
1	13	3	146	13031460	Buteogallus urubitinga	A	1	0.7625	NA	0.2299	NA	32.54	NA	NA	NA	NA	NA	NA
1	13	3	149	13031490	Heterospizias meridonalis	A	2	0.7521	1.22	0.2396	6.21	30.79	6.31	0.0918	0.00286	0.122	0.004	0.031
1	13	3	150	13031500	Busarellus nigricollis	A	1	0.84	NA	0.2696	NA	30.57	NA	NA	NA	NA	NA	NA
1	13	3	151	13031510	Geranoaetus melanoleucus	A	2	2.596	1.626	0.355	7.45	71.74	12.26	0.2369	0.01319	0.091	0.005	0.056
1	13	3	152	13031520	Parabuteo unicinctus	A	3	NA	1.125	NA	NA	NA	NA	NA	NA	NA	NA	NA
1	13	3	153	13031530	Buteo albicaudatus	A	3	NA	1.27	NA	NA	NA	NA	NA	NA	NA	NA	NA
1	13	3	154	13031540	Buteo albonotatus	A	3	NA	1.254	NA	NA	NA	NA	NA	NA	NA	NA	NA
1	13	3	157	13031570	Buteo brachyurus	A	4	0.342	0.89	NA	NA	NA	5.4	NA	NA	NA	NA	NA
1	13	3	158	13031580	Buteo buteo	A	24	0.7932	1.214	0.2199	6.7	35.39	6.72	0.09437	0.00503	0.119	0.006	0.053
1	13	3	160	13031600	Buteo hemilasius	A	1	1.51	1.58	NA	NA	NA	7.56	NA	NA	NA	NA	NA
1	13	3	161	13031610	Buteo jamaicensis	A	8	1.069	1.242	0.2085	7.4	50.3	8.66	NA	NA	NA	NA	NA
1	13	3	162	13031620	Buteo lagopus	A	17	0.9409	1.323	0.2397	7.3	38.51	6.71	0.1159	0.00633	0.123	0.007	0.055
1	13	3	164	13031640	Buteo lineatus	A	9	0.6262	0.984	0.1421	6.81	43.23	8.08	NA	NA	NA	NA	NA
1	13	3	165	13031650	Buteo magnirostris	A	2	0.2776	0.75	0.0852	6.6	31.96	6.16	0.03512	0.00125	0.127	0.005	0.036
1	13	3	166	13031660	Buteo nitidus	A	3	0.42	0.89	0.1088	7.27	37.87	6.63	NA	NA	NA	NA	NA
1	13	3	167	13031670	Buteo oreophilus	A	1	0.687	NA	0.1659	NA	40.62	NA	NA	NA	NA	NA	NA
1	13	3	168	13031680	Buteo platypterus	A	7	0.3743	0.883	0.1009	7.73	36.39	6	0.04795	0.00157	0.128	0.004	0.033
1	13	3	171	13031710	Buteo regalis	A	3	NA	1.398	NA	NA	NA	NA	NA	NA	NA	NA	NA
1	13	3	173	13031730	Buteo rufinus	A	6	1.155	1.393	0.2507	7.74	45.2	7.43	NA	NA	NA	NA	NA
1	13	3	174	13031740	Buteo rufofuscus	A	2	1.256	1.31	0.3032	5.66	40.64	9.14	NA	NA	NA	NA	NA
1	13	3	176	13031760	Buteo swainsoni	A	6	1.002	1.275	NA	NA	NA	7.7	NA	NA	NA	NA	NA
1	13	3	183	13031830	Aquila audax	A	2	3.73	2.032	NA	NA	NA	11.28	NA	NA	NA	NA	NA
1	13	3	184	13031840	Aquila chrysaetos	A	19	4.145	2.05	0.5653	7.43	71.93	12.32	0.5315	0.02859	0.128	0.007	0.054
1	13	3	185	13031850	Aquila clanga	A	4	1.902	1.684	0.334	8.49	55.86	8.38	NA	NA	NA	NA	NA
1	13	3	187	13031870	Aquila heliaca	A	5	3.481	2.011	NA	NA	NA	10.75	NA	NA	NA	NA	NA
1	13	3	188	13031880	Aquila pomarina	A	6	1.492	1.484	0.362	6.08	40.43	8.46	0.2191	0.00961	0.147	0.006	0.044
1	13	3	189	13031890	Aquila rapax	A	12	2.591	1.89	0.4175	8.56	60.88	9.06	0.35	0.01531	0.135	0.006	0.044
1	13	3	190	13031900	Aquila verreauxii	A	1	3.924	2.35	NA	NA	NA	8.88	NA	NA	NA	NA	NA
1	13	3	193	13031930	Hieraaetus fasciatus	A	6	1.986	1.653	0.3242	8.43	60.09	9.08	0.215	0.01408	0.108	0.007	0.065
1	13	3	196	13031960	Hieraaetus pennatus	A	6	0.8132	1.196	0.1843	7.76	43.29	7.1	0.1143	0.00511	0.141	0.006	0.045
1	13	3	197	13031970	Spizastur melanoleucus	A	1	0.525	NA	0.1449	NA	35.54	NA	0.07901	0.00294	0.15	0.006	0.037
1	13	3	198	13031980	Lophaetus occipitalis	A	1	1.16	NA	0.1304	NA	87.27	NA	NA	NA	NA	NA	NA
1	13	3	202	13032020	Spizaetus cirrhatus	A	1	1.048	NA	0.2552	NA	40.29	NA	NA	NA	NA	NA	NA
1	13	3	206	13032060	Spizaetus ornatus	A	1	1.215	NA	0.2126	NA	56.06	NA	0.164	0.00522	0.135	0.004	0.032
1	13	3	209	13032090	Stephanoaetus coronatus	A	2	3.633	1.913	0.6102	6	58.41	12.4	NA	NA	NA	NA	NA
1	13	3	211	13032110	Polemaetus bellicosus	A	2	5.063	2.279	NA	NA	NA	12.18	NA	NA	NA	NA	NA
1	13	4	1	13040010	Pandion haliaetus	A	16	1.642	1.588	0.3374	7.47	47.74	8.13	0.2421	0.01275	0.147	0.008	0.053
1	13	5	1	13050010	Daptrius americanus	A	2	0.586	1.105	NA	NA	NA	5.99	NA	NA	NA	NA	NA
1	13	5	7	13050070	Polyborus plancus	A	8	1.034	1.23	0.2035	7.43	49.85	8.54	0.1374	0.00735	0.133	0.007	0.053
1	13	5	8	13050080	Milvago chimachima	A	3	0.2907	0.808	0.09142	7.14	31.19	5.56	NA	NA	NA	NA	NA
1	13	5	10	13050100	Herpetotheres cachinnans	A	1	0.7375	NA	0.1453	NA	49.79	NA	0.09956	0.00468	0.135	0.006	0.047
1	13	5	12	13050120	Micrastur mirandollei	A	1	NA	0.765	NA	NA	NA	NA	NA	NA	NA	NA	NA
1	13	5	14	13050140	Micrastur ruficollis	A	3	0.1779	NA	0.05052	NA	34.54	NA	0.02292	0.0014	0.129	0.008	0.061
1	13	5	15	13050150	Micraster semitorquatus	A	1	0.9	NA	0.1548	NA	57.03	NA	0.1436	0.00936	0.16	0.01	0.065
1	13	5	18	13050180	Polihierax semitorquatus	A	2	0.062	0.36	0.0207	6.26	29.38	5.98	NA	NA	NA	NA	NA
1	13	5	21	13050210	Microhierax fringillarius	A	2	0.044	NA	0.01417	NA	30.48	NA	NA	NA	NA	NA	NA
1	13	5	23	13050230	Microheirax melanoleucos	A	1	NA	0.975	NA	NA	NA	NA	NA	NA	NA	NA	NA
1	13	5	25	13050250	Falco araea	A	1	NA	0.886	NA	NA	NA	NA	NA	NA	NA	NA	NA
1	13	5	28	13050280	Falco biarmicus	A	3	0.6672	1.041	NA	NA	NA	7.69	NA	NA	NA	NA	NA
1	13	5	29	13050290	Falco cenchroides	A	1	0.273	0.76	NA	NA	NA	5.9	NA	NA	NA	NA	NA
1	13	5	30	13050300	Falco cherrug	A	10	0.8074	1.162	0.1335	10.11	59.33	7.47	0.1369	0.00662	0.17	0.008	0.048
1	13	5	32	13050320	Falco columbarius	A	13	0.1786	0.626	0.0456	8.6	38.42	5.69	0.03436	0.00166	0.192	0.009	0.048
1	13	5	34	13050340	Falco cuvieri	A	1	NA	1.252	NA	NA	NA	NA	NA	NA	NA	NA	NA
1	13	5	37	13050370	Falco eleanorae	A	1	0.369	1.2	NA	NA	NA	3.2	NA	NA	NA	NA	NA
1	13	5	39	13050390	Falco femoralis	A	4	0.235	0.896	NA	NA	NA	3.66	NA	NA	NA	NA	NA
1	13	5	41	13050410	Falco jugger	A	1	0.571	1.01	0.1312	7.78	42.69	6.99	NA	NA	NA	NA	NA
1	13	5	43	13050430	Falco longipennis	A	1	0.31	0.8	NA	NA	NA	6.05	NA	NA	NA	NA	NA
1	13	5	44	13050440	Falco mexicanus	A	6	0.806	1.041	NA	NA	NA	9.29	NA	NA	NA	NA	NA
1	13	5	46	13050460	Falco naumanni	A	5	0.1623	0.665	0.04597	9.63	34.63	4.58	NA	NA	NA	NA	NA
1	13	5	48	13050480	Falco novaeseelandiae	A	4	0.4211	0.849	0.08659	8.32	47.71	7.3	NA	NA	NA	NA	NA
1	13	5	49	13050490	Falco peregrinoides	A	1	0.511	0.9	NA	NA	NA	7.88	NA	NA	NA	NA	NA
1	13	5	50	13050500	Falco peregrinus	A	21	0.769	1.024	0.1186	8.84	63.61	9.16	0.1415	0.00618	0.184	0.008	0.044
1	13	5	52	13050520	Falco rufigularis	A	2	0.1499	0.585	0.02968	11.53	49.55	5.47	0.02451	0.00091	0.164	0.006	0.037
1	13	5	53	13050530	Falco rupicoloides	A	2	0.2117	0.762	0.08	7.26	25.96	4.55	NA	NA	NA	NA	NA
1	13	5	54	13050540	Falco rusticolus	A	6	1.48	1.261	NA	NA	NA	11.63	NA	NA	NA	NA	NA
1	13	5	56	13050560	Falco sparverius	A	9	0.1181	0.547	0.03699	8.09	31.32	4.93	0.0175	0.0007	0.148	0.006	0.04
1	13	5	57	13050570	Falco subbuteo	A	11	0.2123	0.782	0.06047	10.12	34.44	4.34	0.03737	0.00202	0.176	0.01	0.054
1	13	5	59	13050590	Falco tinnunculus	A	28	0.1962	0.724	0.06367	8.23	30.23	4.68	0.02299	0.00136	0.117	0.007	0.059
1	13	5	60	13050600	Falco vespertinus	A	8	0.168	0.722	0.0617	8.45	26.71	4.03	0.02257	0.00102	0.134	0.006	0.045
1	14	2	4	14020040	Ortalis garrula	A	1	0.5309	NA	0.08654	NA	60.18	NA	0.06811	0.0121	0.128	0.023	0.178
1	14	2	6	14020060	Ortalis motmot	A	1	0.367	0.6	0.0864	4.17	41.67	12.73	NA	NA	NA	NA	NA
1	14	2	9	14020090	Ortalis vetula	A	1	NA	0.66	NA	NA	NA	NA	NA	NA	NA	NA	NA
1	14	2	15	14020150	Penelope jacuacaca	A	2	0.7155	0.91	0.1855	4.46	37.84	10.79	NA	NA	NA	NA	NA
1	14	2	29	14020290	Chamaepetes unicolor	A	1	1.135	NA	0.1543	NA	72.16	NA	0.1675	0.03745	0.148	0.033	0.224
1	14	3	2	14030020	Tetrao urogallus	A	9	2.218	1.059	0.1421	7.89	153.12	24.7	0.4602	0.1379	0.207	0.062	0.3
1	14	3	3	14030030	Lyrurus mlokosiewiczi	A	1	0.815	0.6	NA	NA	NA	28.28	NA	NA	NA	NA	NA
1	14	3	4	14030040	Lyrurus tetrix	A	10	1.068	0.78	0.0842	7.22	124.43	21.95	0.201	0.07051	0.188	0.066	0.351
1	14	3	5	14030050	Lagopus lagopus	A	11	0.6223	0.627	0.05639	6.97	108.26	19.77	0.1216	0.03712	0.195	0.06	0.305
1	14	3	7	14030070	Lagopus mutus	A	5	0.4501	0.609	0.05169	7.17	85.42	15.17	0.07659	0.02053	0.17	0.046	0.268
1	14	3	8	14030080	Dendrogapus canadensis	A	1	NA	0.584	NA	NA	NA	NA	NA	NA	NA	NA	NA
1	14	3	11	14030110	Bonasa bonasia	A	6	0.3732	0.521	0.03906	6.96	93.73	17.15	0.09799	0.03316	0.263	0.089	0.338
1	14	3	12	14030120	Bonasa sewerzowi	A	1	NA	0.381	NA	NA	NA	NA	NA	NA	NA	NA	NA
1	14	3	13	14030130	Bonasa umbellus	A	2	0.5165	0.597	0.0527	6.76	96.15	18.11	NA	NA	NA	NA	NA
1	14	3	14	14030140	Tympanuchus cupido	A	1	NA	0.711	NA	NA	NA	NA	NA	NA	NA	NA	NA
1	14	3	15	14030150	Tympanuchus phasianellus	A	1	NA	0.686	NA	NA	NA	NA	NA	NA	NA	NA	NA
1	14	4	12	14040120	Colinus virginianus	A	3	0.1583	0.331	0.01974	5.55	78.67	18.05	0.03278	0.0116	0.207	0.073	0.354
1	14	4	20	14040200	Odontophorus guttatus	A	1	0.3104	NA	0.03911	NA	77.86	NA	0.05606	0.01828	0.181	0.059	0.326
1	14	4	32	14040320	Lerwa lerwa	A	1	0.2	0.41	NA	NA	NA	14.86	NA	NA	NA	NA	NA
1	14	4	33	14040330	Ammoperdix griseogularis	A	1	NA	0.4	NA	NA	NA	NA	NA	NA	NA	NA	NA
1	14	4	34	14040340	Ammoperdix heyi	A	1	3.131	1.015	0.1369	7.53	224.36	37.96	NA	NA	NA	NA	NA
1	14	4	35	14040350	Tetraogallus altaicus	A	1	2.514	1	NA	NA	NA	31.4	NA	NA	NA	NA	NA
1	14	4	36	14040360	Tetraogallus caspius	A	1	1.833	0.875	NA	NA	NA	29.9	NA	NA	NA	NA	NA
1	14	4	41	14040410	Alectoris barbara	A	1	NA	0.475	NA	NA	NA	NA	NA	NA	NA	NA	NA
1	14	4	42	14040420	Alectoris chukar	A	1	0.481	0.495	NA	NA	NA	24.52	NA	NA	NA	NA	NA
1	14	4	43	14040430	Alectoris graeca	A	3	0.5542	0.517	0.04284	6.24	126.91	25.89	0.08545	0.02887	0.154	0.052	0.338
1	14	4	46	14040460	Alectoris rufa	A	7	0.4118	0.506	0.04136	6.2	97.67	20.07	0.07665	0.02706	0.186	0.066	0.353
1	14	4	53	14040530	Francolinus bicalcaratus	A	1	NA	0.475	NA	NA	NA	NA	NA	NA	NA	NA	NA
1	14	4	57	14040570	Francolinus clappertoni	A	2	0.4003	NA	0.05047	NA	77.81	NA	NA	NA	NA	NA	NA
1	14	4	58	14040580	Francolinus coqui	A	2	0.2266	0.477	NA	NA	NA	12.47	NA	NA	NA	NA	NA
1	14	4	61	14040610	Francolinus francolinus	A	1	0.45	0.525	NA	NA	NA	20.39	NA	NA	NA	NA	NA
1	14	4	79	14040790	Francolinus pictus	A	1	0.269	NA	0.04902	NA	53.83	NA	0.043	0.014	0.16	0.052	0.326
1	14	4	89	14040890	Perdix dauuricae	A	1	0.262	0.471	0.0354	6.27	72.61	14.75	NA	NA	NA	NA	NA
1	14	4	91	14040910	Perdix perdix	A	13	0.3489	0.478	0.0363	6.28	94.29	19.11	0.07296	0.02394	0.209	0.069	0.328
1	14	4	94	14040940	Melanoperdix nigra	A	1	0.248	NA	0.0386	NA	63.03	NA	NA	NA	NA	NA	NA
1	14	4	95	14040950	Coturnix chinensis	A	1	0.05	NA	0.0095	NA	51.63	NA	NA	NA	NA	NA	NA
1	14	4	97	14040970	Coturnix coturnix	A	5	0.1036	0.351	0.01549	7.94	65.61	10.52	0.01836	0.00514	0.177	0.05	0.28
1	14	4	99	14040990	Coturnix japonica	A	1	0.1235	NA	0.01396	NA	86.79	NA	0.01912	0.00699	0.155	0.057	0.366
1	14	4	103	14041030	Perdicula asiatica	A	4	0.0429	0.295	0.01396	6.22	30.12	6.17	NA	NA	NA	NA	NA
1	14	4	126	14041260	Rollulus roulroul	A	1	0.269	NA	0.0328	NA	80.45	NA	NA	NA	NA	NA	NA
1	14	4	149	14041490	Lophura erythrophthalmus	A	2	0.9145	NA	0.1192	NA	75.26	NA	NA	NA	NA	NA	NA
1	14	4	150	14041500	Lophura ignita	A	1	1.843	NA	0.1595	NA	113.35	NA	NA	NA	NA	NA	NA
1	14	4	162	14041620	Phasianus colchicus	A	15	1.18	0.74	0.09442	5.8	122.6	26.91	0.1909	0.05903	0.162	0.05	0.309
1	14	4	169	14041690	Chrysolophus amherstiae	A	1	0.656	0.775	NA	NA	NA	13.64	NA	NA	NA	NA	NA
1	14	4	170	14041700	Chrysolophus pictus	A	1	0.875	0.7	NA	NA	NA	22.3	NA	NA	NA	NA	NA
1	14	4	178	14041780	Argusianus argus	A	1	1.564	NA	0.3623	NA	42.35	NA	NA	NA	NA	NA	NA
1	14	4	179	14041790	Pavo cristatus	A	1	3.3	1.28	0.348	4.71	93.03	25.16	NA	NA	NA	NA	NA
1	14	5	2	14050020	Agelastes niger	A	1	1.588	0.975	NA	NA	NA	20.87	NA	NA	NA	NA	NA
1	14	5	3	14050030	Numida meleagris	A	2	1.231	NA	0.1368	NA	88.28	NA	0.1762	0.05552	0.143	0.045	0.315
1	14	6	1	14060010	Meleagris gallopavo	A	3	3.419	1.295	0.3752	4.47	89.39	25.46	NA	NA	NA	NA	NA
1	15	2	11	15020110	Turnix sylvatica	A	1	0.065	0.275	NA	NA	NA	10.74	NA	NA	NA	NA	NA
1	15	4	1	15040010	Grus americana	A	2	NA	2.208	NA	NA	NA	NA	NA	NA	NA	NA	NA
1	15	4	3	15040030	Grus canadensis	A	3	4.115	1.969	NA	NA	NA	13.26	NA	NA	NA	NA	NA
1	15	4	5	15040050	Grus grus	A	9	4.83	2.041	0.5519	7.55	85.85	14.48	0.6363	0.0759	0.132	0.016	0.119
1	15	4	7	15040070	Grus leucogeranus	A	1	6.14	2.45	NA	NA	NA	12.78	NA	NA	NA	NA	NA
1	15	4	10	15040100	Grus rubicunda	A	1	9.5	NA	0.8543	NA	109.09	NA	NA	NA	NA	NA	NA
1	15	4	13	15040130	Anthropoides virgo	A	2	2.464	1.745	0.3492	8.72	69.22	10.11	NA	NA	NA	NA	NA
1	15	5	1	15050010	Aramus scolpaceus	A	3	0.9455	1.054	0.1466	7.58	63.27	10.63	0.1248	0.01258	0.132	0.013	0.101
1	15	6	4	15060040	Unknown possibly including Aramidae and Psophiidae	A	1	NA	0.591	NA	NA	NA	NA	NA	NA	NA	NA	NA
1	15	6	5	15060050	Unknown possibly including Aramidae and Psophiidae	A	1	NA	0.349	NA	NA	NA	NA	NA	NA	NA	NA	NA
1	15	6	6	15060060	Unknown possibly including Aramidae and Psophiidae	A	1	NA	0.508	NA	NA	NA	NA	NA	NA	NA	NA	NA
1	15	6	58	15060580	Unknown possibly including Aramidae and Psophiidae	A	1	NA	0.337	NA	NA	NA	NA	NA	NA	NA	NA	NA
1	15	6	73	15060730	Unknown possibly including Aramidae and Psophiidae	A	1	NA	0.279	NA	NA	NA	NA	NA	NA	NA	NA	NA
1	15	6	84	15060840	Unknown possibly including Aramidae and Psophiidae	A	1	NA	0.292	NA	NA	NA	NA	NA	NA	NA	NA	NA
1	15	6	106	15061060	Unknown possibly including Aramidae and Psophiidae	A	1	NA	0.546	NA	NA	NA	NA	NA	NA	NA	NA	NA
1	15	6	111	15061110	Unknown possibly including Aramidae and Psophiidae	A	1	NA	0.559	NA	NA	NA	NA	NA	NA	NA	NA	NA
1	15	6	115	15061150	Unknown possibly including Aramidae and Psophiidae	A	1	NA	0.648	NA	NA	NA	NA	NA	NA	NA	NA	NA
1	15	7	2	15070020	Rallus aquaticus	A	6	0.126	0.392	0.02552	6.02	48.43	10.24	0.01144	0.00196	0.091	0.016	0.171
1	15	7	4	15070040	Rallus elegans	A	2	0.227	0.61	0.0536	6.93	41.55	7.63	NA	NA	NA	NA	NA
1	15	7	5	15070050	Rallus limicola	A	2	0.065	0.356	0.0221	5.72	28.85	6.42	NA	NA	NA	NA	NA
1	15	7	6	15070060	Rallus longirostris	A	1	NA	0.508	NA	NA	NA	NA	NA	NA	NA	NA	NA
1	15	7	11	15070110	Rallus pectoralis	A	1	0.142	NA	0.0328	NA	42.47	NA	NA	NA	NA	NA	NA
1	15	7	16	15070160	Rallina striatus	A	1	0.135	NA	0.0264	NA	50.16	NA	NA	NA	NA	NA	NA
1	15	7	25	15070250	Rallina fasciata	A	1	0.138	0.39	0.0274	5.55	49.41	11.33	NA	NA	NA	NA	NA
1	15	7	33	15070330	Aramides cajanea	A	2	0.4404	0.59	0.06681	5.21	64.67	15.8	0.03797	0.0059	0.086	0.013	0.155
1	15	7	47	15070470	Megacrex inepta	A	1	0.088	0.395	NA	NA	NA	7.04	NA	NA	NA	NA	NA
1	15	7	52	15070520	Crex crex	A	5	0.1524	0.468	0.0318	6.89	47.01	8.69	0.02389	0.00329	0.157	0.022	0.138
1	15	7	58	15070580	Porzana carolina	A	4	0.0835	0.338	0.01857	6.16	44.12	9.12	NA	NA	NA	NA	NA
1	15	7	64	15070640	Porzana marginalis	A	1	0.061	0.375	NA	NA	NA	5.42	NA	NA	NA	NA	NA
1	15	7	65	15070650	Porzana parva	A	2	0.0523	0.342	NA	NA	NA	5.59	NA	NA	NA	NA	NA
1	15	7	67	15070670	Porzana porzana	A	4	0.0919	0.37	0.02047	6.68	44.03	8.4	0.01124	0.00191	0.122	0.021	0.17
1	15	7	68	15070680	Porzana pusilla	A	2	0.0471	0.313	0.013	7.51	35.53	6.02	0.00439	0.00082	0.093	0.017	0.187
1	15	7	73	15070730	Laterallus fasciatus	A	1	NA	0.254	NA	NA	NA	NA	NA	NA	NA	NA	NA
1	15	7	76	15070760	Laterallus levraudi	A	1	0.0474	NA	0.011	NA	42.27	NA	0.00332	0.00061	0.07	0.013	0.184
1	15	7	84	15070840	Coturnicops notata	A	1	NA	0.279	NA	NA	NA	NA	NA	NA	NA	NA	NA
1	15	7	103	15071030	Amaurornis phoenicurus	A	1	0.177	NA	0.0464	NA	37.42	NA	NA	NA	NA	NA	NA
1	15	7	104	15071040	Gallicrex cinerea	A	2	0.2804	NA	0.05397	NA	50.97	NA	NA	NA	NA	NA	NA
1	15	7	106	15071060	Gallinula chloropus	A	14	0.3095	0.543	0.04421	6.67	68.68	13.11	0.03489	0.00505	0.113	0.016	0.145
1	15	7	109	15071090	Porphyrula alleni	A	1	0.153	0.5	NA	NA	NA	7.64	NA	NA	NA	NA	NA
1	15	7	111	15071110	Porphyrio albus	A	3	0.2268	0.529	0.03945	7.1	56.4	10.12	0.02026	0.00254	0.089	0.011	0.125
1	15	7	113	15071130	Porphyrio porphyrio	A	3	0.7742	0.819	NA	NA	NA	14.43	NA	NA	NA	NA	NA
1	15	7	115	15071150	Fulica americana	A	5	0.5276	0.657	0.05524	7.81	93.7	15.27	0.04326	0.00654	0.082	0.012	0.151
1	15	7	117	15071170	Fulica atra	A	13	0.6676	0.669	0.06004	7.46	109.08	18.61	0.06199	0.00846	0.093	0.013	0.136
1	15	7	120	15071200		A	1	0.821	0.8	NA	NA	NA	16.02	NA	NA	NA	NA	NA
1	15	8	3	15080030	Heliornis fulica	A	1	0.1356	NA	0.02481	NA	53.62	NA	0.01446	0.00252	0.107	0.019	0.174
1	15	12	1	15120010	Otis tarda	A	10	7.947	2.029	0.5067	8.12	153.86	24.11	1.589	0.1989	0.2	0.025	0.125
1	15	12	2	15120020	Otis tetrax	A	3	0.7214	0.941	0.09541	9.28	74.17	10.17	0.1582	0.01956	0.219	0.027	0.124
1	15	12	3	15120030	Neotis denhami	A	2	4.327	2.1	0.4821	9.15	88.05	12.26	NA	NA	NA	NA	NA
1	15	12	6	15120060	Neotis nuba	A	1	5.44	1.6	NA	NA	NA	26.54	NA	NA	NA	NA	NA
1	15	12	7	15120070	Ardeotis arabs	A	1	8.85	2.275	NA	NA	NA	21.36	NA	NA	NA	NA	NA
1	15	12	9	15120090	Aredotis kori	A	1	11.9	2.47	NA	NA	NA	24.36	NA	NA	NA	NA	NA
1	15	12	11	15120110	Chlamydotis undulata	A	3	1.599	1.333	0.2235	7.95	70.18	11.24	NA	NA	NA	NA	NA
1	16	1	7	16010070	Jacana spinosa	A	4	0.1062	0.45	0.03423	5.92	30.44	6.55	0.01506	0.00241	0.142	0.023	0.16
1	16	2	1	16020010	Rostrala benghalensis	A	2	0.1166	0.462	NA	NA	NA	6.83	NA	NA	NA	NA	NA
1	16	3	5	16030050	Haematopus ostralegus	A	12	0.4298	0.792	0.06606	9.49	63.83	8.56	0.06549	0.00933	0.152	0.022	0.142
1	16	3	6	16030060	Haematopus palliatus	A	1	NA	0.838	NA	NA	NA	NA	NA	NA	NA	NA	NA
1	16	4	3	16040030	Vanellus chilensis	A	1	0.016	0.215	0.0103	4.49	15.24	4.32	NA	NA	NA	NA	NA
1	16	4	7	16040070	Vanellus gregarius	A	2	0.2098	0.705	0.0566	8.77	36.36	5.28	0.04866	0.00524	0.232	0.025	0.108
1	16	4	8	16040080	Vanellus indicus	A	1	0.188	0.805	NA	NA	NA	3.62	NA	NA	NA	NA	NA
1	16	4	9	16040090	Vanellus leucurus	A	2	0.1274	0.685	0.049	9.58	25.51	3.39	NA	NA	NA	NA	NA
1	16	4	18	16040180	Vanellus spinosus	A	3	0.1591	0.671	0.0636	7.08	24.54	4.42	NA	NA	NA	NA	NA
1	16	4	22	16040220	Vanellus vanellus	A	17	0.2098	0.696	0.06956	6.97	29.59	5.41	0.04204	0.00401	0.2	0.019	0.095
1	16	4	24	16040240	Pluvialis apricaria	A	8	0.1849	0.604	0.03435	10.62	52.81	6.33	0.04033	0.00564	0.218	0.03	0.14
1	16	4	25	16040250	Pluvialis dominica	A	5	0.1251	0.574	0.0312	10.55	39.33	4.75	NA	NA	NA	NA	NA
1	16	4	26	16040260	Pluvialis squatarola	A	5	0.2214	0.66	0.0392	11.1	55.41	6.36	0.04479	0.0055	0.202	0.025	0.123
1	16	4	27	16040270	Charadrius alexandrinus	A	3	0.0418	0.375	NA	NA	NA	3.72	NA	NA	NA	NA	NA
1	16	4	29	16040290	Charadrius asiaticus	A	1	0.0751	0.58	NA	NA	NA	2.79	NA	NA	NA	NA	NA
1	16	4	34	16040340	Charadrius dubius	A	4	0.0385	0.372	0.01475	9.4	25.58	3.47	NA	NA	NA	NA	NA
1	16	4	36	16040360	Charadrius forbesi	A	1	0.248	0.885	NA	NA	NA	3.95	NA	NA	NA	NA	NA
1	16	4	37	16040370	Charadrius hiaticula	A	10	0.0584	0.398	0.01706	9.3	33.6	4.6	0.01165	0.00139	0.199	0.024	0.119
1	16	4	38	16040380	Charadrius leschenaultii	A	2	0.0855	0.565	0.0192	16.63	43.69	3.35	NA	NA	NA	NA	NA
1	16	4	41	16040410	Charadrius melodus	A	1	NA	0.381	NA	NA	NA	NA	NA	NA	NA	NA	NA
1	16	4	42	16040420	Charadrius mongolus	A	1	0.0555	0.515	NA	NA	NA	2.61	NA	NA	NA	NA	NA
1	16	4	47	16040470	Charadrius pecuarius	A	1	0.0345	0.42	NA	NA	NA	2.44	NA	NA	NA	NA	NA
1	16	4	51	16040510	Charadrius semipalmatus	A	2	0.0528	0.425	NA	NA	NA	3.64	NA	NA	NA	NA	NA
1	16	4	55	16040550	Charadrius vociferus	A	4	0.0856	0.557	0.02758	11.24	30.44	3.45	0.0184	0.00217	0.215	0.025	0.118
1	16	4	56	16040560	Charadrius wilsonia	A	1	NA	0.381	NA	NA	NA	NA	NA	NA	NA	NA	NA
1	16	4	58	16040580	Eudromias morinellus	A	2	0.0983	0.531	0.0247	11.42	39.03	4.35	0.02195	0.003	0.223	0.031	0.137
1	16	5	0	16050000	Unknown ?Onibyx Pluvianellus or Phegornis	A	10	0.0819	0.375	0.02507	5.62	32.04	7.26	0.01614	0.00244	0.197	0.03	0.151
1	16	5	1	16050010	Bartramia longicauda	A	2	0.1624	0.607	NA	NA	NA	5.5	NA	NA	NA	NA	NA
1	16	5	2	16050020	Numenius americanus	A	1	NA	0.965	NA	NA	NA	NA	NA	NA	NA	NA	NA
1	16	5	3	16050030	Numenius arquata	A	15	0.6923	0.971	0.09594	9.82	70.79	9.18	0.1283	0.01794	0.185	0.026	0.14
1	16	5	4	16050040	Numenius borealis	A	1	NA	0.711	NA	NA	NA	NA	NA	NA	NA	NA	NA
1	16	5	6	16050060	Numenius minutus	A	1	0.175	0.695	NA	NA	NA	4.53	NA	NA	NA	NA	NA
1	16	5	7	16050070	Numenius phaeopus	A	6	0.3913	0.768	0.06613	8.93	58.05	8.28	NA	NA	NA	NA	NA
1	16	5	9	16050090	Numenius tenuirostris	A	1	0.36	0.86	NA	NA	NA	6.08	NA	NA	NA	NA	NA
1	16	5	10	16050100	Limosa fedoa	A	1	NA	0.889	NA	NA	NA	NA	NA	NA	NA	NA	NA
1	16	5	11	16050110	Limosa haemastica	A	1	NA	0.673	NA	NA	NA	NA	NA	NA	NA	NA	NA
1	16	5	12	16050120	Limosa lapponica	A	2	0.2439	0.742	0.052	10.57	46.01	5.54	0.05002	0.00966	0.205	0.04	0.193
1	16	5	13	16050130	Limosa limosa	A	9	0.2482	0.727	0.04811	10.99	50.61	5.86	0.04832	0.00723	0.195	0.029	0.15
1	16	5	14	16050140	Tringa brevipes	A	1	0.117	NA	0.0292	NA	39.31	NA	NA	NA	NA	NA	NA
1	16	5	16	16050160	Tringa cinereus (= Xenus cinereus)	A	2	0.0794	0.482	NA	NA	NA	4.28	NA	NA	NA	NA	NA
1	16	5	17	16050170	Tringa erythropus	A	4	0.1358	0.559	0.03032	10.32	43.94	5.42	0.02833	0.00441	0.209	0.032	0.156
1	16	5	18	16050180	Tringa flavipes	A	3	0.0636	0.562	0.02228	14.2	27.99	2.51	0.01303	0.00165	0.205	0.026	0.126
1	16	5	19	16050190	Tringa glareola	A	3	0.0596	0.459	0.0184	11.46	31.8	3.53	0.01384	0.00196	0.232	0.033	0.142
1	16	5	21	16050210	Tringa hypolecus	A	7	0.051	0.363	0.01523	8.63	32.88	4.85	0.00938	0.00172	0.184	0.034	0.183
1	16	5	23	16050230	Tringa macularia (= Actitis macularius)	A	4	0.0408	0.363	0.0144	9.17	27.79	3.86	NA	NA	NA	NA	NA
1	16	5	24	16050240	Tringa melanoleuca	A	4	0.1787	0.669	0.04492	9.98	39.03	4.98	0.03861	0.00613	0.216	0.034	0.159
1	16	5	25	16050250	Tringa nebularia	A	4	0.1525	0.587	0.03865	8.92	38.71	5.53	0.03148	0.00452	0.206	0.03	0.144
1	16	5	26	16050260	Tringa ochropus	A	5	0.0787	0.475	0.02358	9.56	32.75	4.36	0.01871	0.00322	0.238	0.041	0.172
1	16	5	27	16050270	Tringa solitaria	A	3	0.0508	0.406	0.02096	7.88	23.79	3.84	NA	NA	NA	NA	NA
1	16	5	28	16050280	Tringa stagnatilis	A	4	0.071	0.464	0.0216	9.98	32.23	4.11	0.01484	0.00194	0.209	0.027	0.131
1	16	5	29	16050290	Tringa totanus	A	6	0.1321	0.534	0.03215	8.88	40.31	5.78	0.02648	0.00388	0.2	0.029	0.147
1	16	5	30	16050300	Catoptophorus semipalmatus (= Tringa semipalmata)	A	2	0.2222	0.686	0.04888	9.62	44.59	5.9	0.04688	0.00624	0.211	0.028	0.133
1	16	5	31	16050310	Gallinago andina	A	1	0.235	0.725	NA	NA	NA	5.58	NA	NA	NA	NA	NA
1	16	5	32	16050320	Gallinago gallinago	A	16	0.1028	0.428	0.02298	7.97	43.88	7.01	0.0254	0.00499	0.247	0.049	0.197
1	16	5	36	16050360	Gallinago media	A	5	0.1773	0.469	0.03405	6.47	51.08	10.06	NA	NA	NA	NA	NA
1	16	5	42	16050420	Gallinago stenura	A	2	0.1219	0.455	0.0231	8.96	51.77	7.35	NA	NA	NA	NA	NA
1	16	5	45	16050450	Arenaria interpres	A	8	0.1158	0.47	0.02191	10.07	51.85	6.55	0.02286	0.00294	0.197	0.025	0.128
1	16	5	47	16050470	Limnodromus griseus	A	3	0.1073	0.486	0.02156	10.97	48.82	5.67	NA	NA	NA	NA	NA
1	16	5	48	16050480	Limnodromus scolopaceus	A	1	0.111	0.48	NA	NA	NA	6.02	NA	NA	NA	NA	NA
1	16	5	52	16050520	Scolopax minor	A	2	0.1985	0.451	0.03547	5.73	54.9	12.19	NA	NA	NA	NA	NA
1	16	5	55	16050550	Scolopax rusticola	A	12	0.3042	0.604	0.05113	7.14	58.36	10.42	0.07746	0.01681	0.255	0.055	0.217
1	16	5	57	16050570	Limnocryptes minimus	A	6	0.0517	0.369	0.0143	9.52	35.46	4.74	0.00986	0.00163	0.191	0.032	0.166
1	16	5	59	16050590	Calidris acuminata	A	1	0.0684	0.45	NA	NA	NA	4.22	NA	NA	NA	NA	NA
1	16	5	60	16050600	Calidris alba	A	5	0.0581	0.393	0.0144	10.7	39.57	4.71	0.01162	0.00148	0.2	0.025	0.127
1	16	5	61	16050610	Calidris alpinus	A	9	0.0472	0.369	0.01502	9.07	30.83	4.33	0.00966	0.00139	0.205	0.029	0.144
1	16	5	62	16050620	Calidris bairdii	A	2	0.0388	0.415	NA	NA	NA	2.82	NA	NA	NA	NA	NA
1	16	5	63	16050630	Calidris canutus	A	5	0.1047	0.527	0.0269	10.32	38.18	4.71	0.02225	0.00293	0.213	0.028	0.132
1	16	5	64	16050640	Calidris ferruginea	A	5	0.0558	0.401	0.01559	10.29	35.09	4.34	0.01245	0.00162	0.223	0.029	0.13
1	16	5	65	16050650	Calidris fuscicollis	A	2	0.0375	0.406	NA	NA	NA	2.85	NA	NA	NA	NA	NA
1	16	5	66	16050660	Calidris maritima	A	4	0.0783	0.401	NA	NA	NA	6.09	NA	NA	NA	NA	NA
1	16	5	67	16050670	Calidris mauri	A	3	0.026	0.334	0.00992	11.26	25.76	2.91	0.00461	0.00062	0.177	0.024	0.134
1	16	5	68	16050680	Calidris melanotos	A	4	0.0693	0.437	0.01773	10.76	38.34	4.54	0.01504	0.00243	0.217	0.035	0.161
1	16	5	69	16050690	Calidris minuta	A	4	0.0309	0.314	NA	NA	NA	3.9	NA	NA	NA	NA	NA
1	16	5	70	16050700	Calidris minutilla	A	2	0.0197	0.317	NA	NA	NA	2.45	NA	NA	NA	NA	NA
1	16	5	72	16050720	Calidris pusilla	A	8	0.029	0.329	0.01044	10.36	27.21	3.34	NA	NA	NA	NA	NA
1	16	5	73	16050730	Calidris ruficollis	A	1	0.0291	0.365	NA	NA	NA	2.73	NA	NA	NA	NA	NA
1	16	5	74	16050740	Calidris subminuta	A	1	0.0283	0.34	NA	NA	NA	3.06	NA	NA	NA	NA	NA
1	16	5	75	16050750	Calidris temminckii	A	3	0.0223	0.304	0.00772	11.97	28.4	3.02	NA	NA	NA	NA	NA
1	16	5	76	16050760	Calidris tenuirostris	A	1	0.178	0.64	NA	NA	NA	5.43	NA	NA	NA	NA	NA
1	16	5	78	16050780	Limicola falcinellus	A	1	0.037	0.38	NA	NA	NA	3.2	NA	NA	NA	NA	NA
1	16	5	79	16050790	Micropalama himantopus (= Calidris himantopus)	A	2	0.0535	0.431	NA	NA	NA	3.6	NA	NA	NA	NA	NA
1	16	5	80	16050800	Tryngites subruficollis	A	2	0.0592	0.436	NA	NA	NA	3.89	NA	NA	NA	NA	NA
1	16	5	81	16050810	Philomachus pugnax	A	11	0.1451	0.542	0.03742	7.84	38.04	6.18	0.03237	0.00398	0.223	0.027	0.123
1	16	6	2	16060020	Himantopus himantopus	A	3	0.1754	0.71	NA	NA	NA	4.35	NA	NA	NA	NA	NA
1	16	6	4	16060040	Recurvirostra americana	A	2	0.1632	0.826	0.04684	14.55	34.18	2.99	NA	NA	NA	NA	NA
1	16	6	6	16060060	Recurvirostra avosetta	A	5	0.2967	0.756	0.06216	9.19	46.82	6.48	0.05284	0.00471	0.178	0.016	0.089
1	16	7	1	16070010	Phalaropus fulicarius	A	3	0.0514	0.4	NA	NA	NA	4.01	NA	NA	NA	NA	NA
1	16	7	2	16070020	Phalaropus lobatus	A	4	0.035	0.325	0.01155	9.15	29.76	4.14	0.00694	0.00094	0.198	0.027	0.136
1	16	7	3	16070030	Phalaropus tricolor	A	2	0.0517	0.399	NA	NA	NA	4.07	NA	NA	NA	NA	NA
1	16	8	1	16080010	Dromas ardeola	A	1	0.283	0.765	NA	NA	NA	6.04	NA	NA	NA	NA	NA
1	16	9	2	16090020	Burhinus capensis	A	1	0.426	0.73	0.0813	6.55	51.4	9.98	NA	NA	NA	NA	NA
1	16	9	4	16090040	Burhinus oedicnemus	A	7	0.4672	0.826	0.07804	8.75	58.73	8.54	0.07276	0.00823	0.156	0.018	0.113
1	16	9	5	16090050	Burhinus senegalensis	A	1	NA	0.775	NA	NA	NA	NA	NA	NA	NA	NA	NA
1	16	10	1	16100010	Pluvianus aegyptius	A	1	0.079	0.49	NA	NA	NA	4.11	NA	NA	NA	NA	NA
1	16	10	2	16100020	Cursorius africanus (= Rhinoptilus africanus)	A	1	0.078	0.463	0.0321	6.68	23.84	4.54	NA	NA	NA	NA	NA
1	16	10	7	16100070	Cursorius cursor	A	1	0.112	0.54	NA	NA	NA	4.8	NA	NA	NA	NA	NA
1	16	10	12	16100120	Glareola lactea	A	1	0.054	NA	0.0205	NA	25.84	NA	NA	NA	NA	NA	NA
1	16	10	14	16100140	Glareola nordmanni	A	2	0.0975	0.622	0.0342	11.3	27.97	3.15	0.01781	0.00195	0.183	0.02	0.109
1	16	10	17	16100170	Glareola pratincola	A	5	0.0799	0.581	0.03119	10.83	25.14	2.96	NA	NA	NA	NA	NA
1	16	12	1	16120010	Chionis alba	A	4	0.6087	0.813	0.105	6.29	56.87	11.51	NA	NA	NA	NA	NA
1	16	13	1	16130010	Stercorarius longicaudus	A	6	0.2678	1.004	0.08885	11.35	29.57	3.32	0.04638	0.00428	0.173	0.016	0.092
1	16	13	2	16130020	Stercorarius parasiticus	A	7	0.424	1.043	0.1031	10.55	40.34	4.87	0.08078	0.00702	0.191	0.017	0.087
1	16	13	3	16130030	Stercorarius pomarinus	A	9	0.5107	1.127	0.1164	10.91	43.04	5.02	NA	NA	NA	NA	NA
1	16	13	4	16130040	Catharacta (?Stercorarius) skua	A	7	1.568	1.422	0.2282	8.86	67.41	9.69	NA	NA	NA	NA	NA
1	16	13	5	16130050	Stercorarius maccormicki	A	1	NA	1.397	NA	NA	NA	NA	NA	NA	NA	NA	NA
1	16	14	0	16140000	Unknown	A	3	0.2587	0.872	0.07584	10.04	33.46	4.25	NA	NA	NA	NA	NA
1	16	14	1	16140010	Larus argentatus	A	33	1.02	1.406	0.185	10.69	54.09	6.44	0.1251	0.01152	0.123	0.011	0.092
1	16	14	2	16140020	Larus atricilla	A	5	0.3083	1.026	0.1017	10.35	29.74	3.66	0.03884	0.00321	0.126	0.01	0.083
1	16	14	3	16140030	Larus audouinii	A	1	0.55	1.275	NA	NA	NA	4.23	NA	NA	NA	NA	NA
1	16	14	4	16140040	Larus belcheri	A	1	0.67	1.235	NA	NA	NA	5.49	NA	NA	NA	NA	NA
1	16	14	8	16140080	Larus californicus	A	1	NA	1.321	NA	NA	NA	NA	NA	NA	NA	NA	NA
1	16	14	9	16140090	Larus canus	A	15	0.4229	1.119	0.1212	10.33	34.23	4.22	0.05495	0.00466	0.13	0.011	0.085
1	16	14	10	16140100	Larus cirrocephalus	A	1	0.313	1.075	NA	NA	NA	3.38	NA	NA	NA	NA	NA
1	16	14	12	16140120	Larus crassirostris	A	5	0.4737	1.28	0.1344	12.19	34.58	3.61	0.06301	0.00483	0.133	0.01	0.077
1	16	14	13	16140130	Larus delawarensis	A	1	NA	1.35	NA	NA	NA	NA	NA	NA	NA	NA	NA
1	16	14	14	16140140	Larus dominicanus	A	2	0.538	1.09	NA	NA	NA	5.66	NA	NA	NA	NA	NA
1	16	14	15	16140150	Larus eburnea (= Pagophila eburnea)	A	1	NA	1.085	NA	NA	NA	NA	NA	NA	NA	NA	NA
1	16	14	16	16140160	Larus fuscus	A	28	0.8362	1.382	0.177	10.79	46.35	5.47	0.1097	0.00842	0.131	0.01	0.077
1	16	14	17	16140170	Larus genei	A	6	0.2911	0.988	0.0854	11.42	33.44	3.73	0.03583	0.00525	0.123	0.018	0.147
1	16	14	18	16140180	Larus glaucesens	A	1	NA	1.372	NA	NA	NA	NA	NA	NA	NA	NA	NA
1	16	14	19	16140190	Larus glaucoides	A	3	0.863	1.37	NA	NA	NA	5.74	NA	NA	NA	NA	NA
1	16	14	20	16140200	Larus heermani	A	1	NA	1.143	NA	NA	NA	NA	NA	NA	NA	NA	NA
1	16	14	21	16140210	Larus hemprichii	A	1	0.455	1.115	NA	NA	NA	4.57	NA	NA	NA	NA	NA
1	16	14	22	16140220	Larus hyperboreus	A	5	1.646	1.542	0.2011	11.82	80.29	8.65	0.1932	0.0187	0.117	0.011	0.097
1	16	14	23	16140230	Larus ichthyaetus	A	3	1.509	1.68	0.2449	11.52	60.45	6.68	0.1681	0.02545	0.111	0.017	0.151
1	16	14	24	16140240	Larus leucophthalmus	A	1	NA	1.075	NA	NA	NA	NA	NA	NA	NA	NA	NA
1	16	14	26	16140260	Larus marinus	A	16	1.565	1.6	0.2237	11.44	68.63	7.64	0.1864	0.0188	0.119	0.012	0.101
1	16	14	27	16140270	Larus marinus	A	7	0.257	0.959	NA	NA	NA	3.49	0.04041	0.00441	0.157	0.017	0.109
1	16	14	28	16140280	Larus minutus	A	10	0.1097	0.689	0.04749	10	22.66	2.89	0.01559	0.00196	0.142	0.018	0.126
1	16	14	29	16140290	Larus modestus	A	1	0.89	1.48	0.334	6.56	26.14	5.08	NA	NA	NA	NA	NA
1	16	14	31	16140310	Larus occidentalis	A	1	NA	1.397	NA	NA	NA	NA	NA	NA	NA	NA	NA
1	16	14	33	16140330	Larus philadelphia	A	3	0.18	0.856	NA	NA	NA	3.07	NA	NA	NA	NA	NA
1	16	14	34	16140340	Larus pipixcan	A	4	0.2762	0.893	0.08641	9.22	31.36	4.33	0.03127	0.00251	0.113	0.009	0.08
1	16	14	35	16140350	larus relictus	A	1	0.279	NA	NA	NA	NA	NA	0.0376	0.00549	0.135	0.02	0.146
1	16	14	36	16140360	Larus ridibundus	A	22	0.268	0.919	0.08145	10.38	32.28	3.96	0.03505	0.00293	0.131	0.011	0.084
1	16	14	37	16140370	Larus rosea (= Rhodostethia rosea)	A	2	0.162	0.865	NA	NA	NA	2.7	NA	NA	NA	NA	NA
1	16	14	38	16140380	Larus sabini	A	3	0.1756	0.883	NA	NA	NA	2.81	NA	NA	NA	NA	NA
1	16	14	40	16140400	Larus schistisagus	A	1	NA	1.524	NA	NA	NA	NA	NA	NA	NA	NA	NA
1	16	14	43	16140430	Larus thayeri	A	1	NA	1.397	NA	NA	NA	NA	NA	NA	NA	NA	NA
1	16	14	44	16140440	Rissa tridactyla = Larus tridactylus	A	10	0.3956	0.983	0.08064	11.98	48.13	5.12	0.05596	0.00546	0.141	0.014	0.098
1	16	14	45	16140450	Creagrus furcatus	A	3	0.5	1.268	0.1	16.08	49.05	3.88	NA	NA	NA	NA	NA
1	16	14	46	16140460	Chlidonias hybrida	A	7	0.086	0.69	0.03985	11.94	21.16	2.26	0.01396	0.00221	0.162	0.026	0.158
1	16	14	47	16140470	Chlidonias leucoptera	A	8	0.0658	0.617	0.03562	10.69	18.11	2.16	0.01067	0.00151	0.162	0.023	0.141
1	16	14	48	16140480	Chlidonias nigra	A	12	0.062	0.622	0.03294	11.75	18.48	2	0.00976	0.00112	0.157	0.018	0.115
1	16	14	51	16140510	Sterna albifrons	A	13	0.05	0.501	0.01914	13.12	25.61	2.49	0.00843	0.00115	0.169	0.023	0.136
1	16	14	52	16140520	Sterna aleutica	A	2	0.109	0.794	NA	NA	NA	2.16	NA	NA	NA	NA	NA
1	16	14	53	16140530	Sterna anaethetus	A	2	0.13	0.776	NA	NA	NA	2.7	NA	NA	NA	NA	NA
1	16	14	56	16140560	Sterna bengalensis	A	1	0.204	0.985	NA	NA	NA	2.63	NA	NA	NA	NA	NA
1	16	14	57	16140570	Sterna bergii	A	2	0.3163	1.275	0.08	20.32	38.79	2.43	NA	NA	NA	NA	NA
1	16	14	58	16140580	Sterna caspia	A	6	0.6511	1.33	0.1176	15.04	54.31	4.6	0.09554	0.01216	0.147	0.019	0.127
1	16	14	59	16140590	Sterna dougallii	A	3	0.1235	0.761	NA	NA	NA	2.66	NA	NA	NA	NA	NA
1	16	14	60	16140600	Sterna elegans	A	1	NA	1.092	NA	NA	NA	NA	NA	NA	NA	NA	NA
1	16	14	62	16140620	Sterna forsteri	A	3	0.1174	0.762	0.04579	12.68	25.15	2.53	NA	NA	NA	NA	NA
1	16	14	63	16140630	Sterna fuscata	A	5	0.1915	0.844	0.0626	11.37	30.01	3.36	NA	NA	NA	NA	NA
1	16	14	64	16140640	Sterna hirundinacea	A	2	NA	0.803	NA	NA	NA	NA	NA	NA	NA	NA	NA
1	16	14	65	16140650	Sterna hirundo	A	18	0.1222	0.792	0.04434	14.16	27.04	2.43	0.01825	0.00191	0.149	0.016	0.105
1	16	14	68	16140680	Sterna maxima	A	4	0.4155	1.157	0.09688	13.82	42.07	3.88	0.05609	0.00494	0.135	0.012	0.088
1	16	14	69	16140690	Sterna nereis	A	1	0.092	NA	0.0342	NA	26.39	NA	NA	NA	NA	NA	NA
1	16	14	70	16140700	Sterna nilotica	A	11	0.2125	0.957	0.06785	13.5	30.72	2.9	0.03095	0.0047	0.146	0.022	0.152
1	16	14	71	16140710	Sterna paradisaea	A	4	0.101	0.786	0.0444	13.9	22.32	2.04	0.01802	0.0014	0.178	0.014	0.078
1	16	14	72	16140720	Sterna repressa	A	1	0.142	0.79	NA	NA	NA	2.84	NA	NA	NA	NA	NA
1	16	14	73	16140730	Sterna sandvicensis	A	13	0.2455	0.913	0.06498	12.83	37.06	3.68	0.03493	0.00383	0.142	0.016	0.11
1	16	14	84	16140840	Anous stolidus	A	8	0.1633	0.822	0.0749	9.02	21.39	3.02	NA	NA	NA	NA	NA
1	16	14	85	16140850	Anous tenuirostris	A	2	NA	0.7	NA	NA	NA	NA	NA	NA	NA	NA	NA
1	16	14	86	16140860	Gygis alba	A	2	0.121	0.717	NA	NA	NA	2.94	NA	NA	NA	NA	NA
1	16	15	2	16150020	Rynhcops flavirostris	A	1	0.115	1.3	NA	NA	NA	0.85	NA	NA	NA	NA	NA
1	16	15	3	16150030	Rhynchops nigra	A	3	0.3064	1.194	0.091	15.67	33.03	2.68	0.0409	0.00319	0.133	0.01	0.078
1	16	16	1	16160010	Alle alle	A	4	0.1315	0.399	0.017	9.34	75.88	10.34	0.01846	0.00526	0.14	0.04	0.285
1	16	16	2	16160020	Alca torda	A	8	0.7067	0.666	0.03629	12.24	191.04	19.87	0.1019	0.03	0.144	0.042	0.294
1	16	16	3	16160030	Uria aalge	A	9	0.8991	0.705	0.03842	12.93	229.57	22.61	0.1442	0.04289	0.16	0.048	0.297
1	16	16	4	16160040	Uria lomvia	A	6	0.9954	0.733	0.03418	15.74	285.69	23.12	0.1707	0.05199	0.171	0.052	0.305
1	16	16	7	16160070	Cepphus grylle	A	6	0.4104	0.545	0.02174	13.64	185.19	17.28	0.04991	0.01368	0.122	0.033	0.274
1	16	16	11	16160110	Synthliboramphus antiquus	A	2	0.2224	0.467	0.0256	8.52	85.22	12.74	0.01629	0.00531	0.073	0.024	0.326
1	16	16	12	16160120	Synthliboramphus wumizusume	A	1	0.1976	NA	NA	NA	NA	NA	0.0165	0.00563	0.084	0.028	0.341
1	16	16	15	16160150	Aethia cristatella	A	1	0.25	0.435	NA	NA	NA	16.5	NA	NA	NA	NA	NA
1	16	16	19	16160190	Fratercula arctica	A	26	0.398	0.554	0.03494	8.8	111.75	16.17	0.04957	0.01571	0.125	0.039	0.317
1	17	1	1	17010010	Syrrhaptes paradoxus	A	1	0.263	0.705	NA	NA	NA	6.61	NA	NA	NA	NA	NA
1	17	1	3	17010030	Pterocles alchata	A	1	0.237	0.595	NA	NA	NA	8.36	NA	NA	NA	NA	NA
1	17	1	6	17010060	Pterocles coronatus	A	1	0.3	0.575	NA	NA	NA	11.33	NA	NA	NA	NA	NA
1	17	1	8	17010080	Pterocles exustus	A	2	0.2409	0.495	0.0511	4.8	46.25	12.28	NA	NA	NA	NA	NA
1	17	1	11	17010110	Pterocles lichtensteinii	A	1	0.247	0.5	NA	NA	NA	12.34	NA	NA	NA	NA	NA
1	17	1	14	17010140	Pterocles personatus	A	1	0.405	0.715	NA	NA	NA	9.9	NA	NA	NA	NA	NA
1	17	1	17	17010170	Unknown Pterocles or Columba	A	1	0.268	0.59	NA	NA	NA	9.62	NA	NA	NA	NA	NA
1	17	2	6	17020060	Columba bollii	A	1	NA	0.665	NA	NA	NA	NA	NA	NA	NA	NA	NA
1	17	2	13	17020130	Columba eversmanni	A	2	0.191	0.59	0.0408	8.52	45.92	6.86	0.04345	0.00717	0.227	0.038	0.165
1	17	2	14	17020140	Columba fasciata	A	1	0.3099	NA	0.05547	NA	54.81	NA	0.06601	0.01206	0.213	0.039	0.183
1	17	2	17	17020170	Columba guinea	A	3	0.3033	NA	0.06154	NA	48.35	NA	NA	NA	NA	NA	NA
1	17	2	19	17020190	Columba inornata	A	1	0.167	0.45	0.0399	5.08	41.06	10.3	NA	NA	NA	NA	NA
1	17	2	22	17020220	Columba junoniae	A	1	NA	0.655	NA	NA	NA	NA	NA	NA	NA	NA	NA
1	17	2	23	17020230	Columba leucocephala	A	1	NA	0.584	NA	NA	NA	NA	NA	NA	NA	NA	NA
1	17	2	26	17020260	Columba livia	A	62	0.3483	0.667	0.06187	7.18	55.23	9.79	0.06907	0.01141	0.198	0.033	0.165
1	17	2	30	17020300	Columba nigrirostris	A	1	0.144	NA	0.03154	NA	44.79	NA	0.04346	0.00659	0.302	0.046	0.152
1	17	2	31	17020310	Columba oenas	A	2	0.3119	0.616	0.0529	7.17	57.84	10.27	0.07534	0.01254	0.242	0.04	0.166
1	17	2	31	17020310	Columba oenas	A	1	0.309	0.66	NA	NA	NA	8.86	NA	NA	NA	NA	NA
1	17	2	35	17020350	Columba palumboides	A	1	0.275	0.66	NA	NA	NA	7.89	NA	NA	NA	NA	NA
1	17	2	36	17020360	Columba palumbus	A	10	0.4393	0.689	0.0773	6.15	55.75	11.55	0.1047	0.01642	0.238	0.037	0.157
1	17	2	36	17020360	Columba palumbus	A	1	0.499	0.775	NA	NA	NA	10.38	NA	NA	NA	NA	NA
1	17	2	42	17020420	Columba rupestris	A	2	0.2813	0.642	0.05513	7.49	50.06	8.51	NA	NA	NA	NA	NA
1	17	2	43	17020430	Columba speciosa	A	1	0.2598	NA	0.04053	NA	62.88	NA	0.06495	0.01187	0.25	0.046	0.183
1	17	2	45	17020450	Columba subvinacea	A	1	0.17	NA	0.0389	NA	42.87	NA	0.0392	0.0074	0.231	0.044	0.189
1	17	2	47	17020470	Columba trocaz	A	1	NA	0.74	NA	NA	NA	NA	NA	NA	NA	NA	NA
1	17	2	53	17020530	Streptopelia chinensis	A	1	0.12	NA	0.0331	NA	35.56	NA	NA	NA	NA	NA	NA
1	17	2	54	17020540	Streptopelia decaocto	A	14	0.1922	0.522	0.04226	6.44	44.62	8.82	0.04001	0.00683	0.208	0.036	0.171
1	17	2	57	17020570	Streptopelia orientalis	A	2	0.2145	0.587	0.0539	6.4	39.04	7.76	NA	NA	NA	NA	NA
1	17	2	61	17020610	Streptopelia roseogrisea	A	1	0.141	0.475	NA	NA	NA	7.81	NA	NA	NA	NA	NA
1	17	2	63	17020630	Streptopelia senegalensis	A	7	0.1251	0.472	0.03117	7.15	39.37	7.01	NA	NA	NA	NA	NA
1	17	2	65	17020650	Streptopelia turtur	A	4	0.1469	0.499	0.03419	7.28	42.15	7.37	0.03407	0.00637	0.232	0.043	0.187
1	17	2	66	17020660	Streptopelia vinacea	A	1	0.112	NA	0.0292	NA	37.63	NA	NA	NA	NA	NA	NA
1	17	2	69	17020690	Geopelia striata	A	1	0.05	NA	0.0148	NA	33.14	NA	NA	NA	NA	NA	NA
1	17	2	84	17020840	Oena capensis	A	1	0.0405	0.305	NA	NA	NA	5.44	NA	NA	NA	NA	NA
1	17	2	85	17020850	Turtur abyssinicus	A	1	0.0667	NA	0.0162	NA	40.39	NA	NA	NA	NA	NA	NA
1	17	2	105	17021050	Zenaida auriculata	A	1	0.044	0.29	0.0179	4.7	24.11	6.53	NA	NA	NA	NA	NA
1	17	2	108	17021080	Zenaida macroura	A	2	0.13	0.457	0.03575	5.85	35.67	7.77	NA	NA	NA	NA	NA
1	17	2	111	17021110	Columbina minuta	A	1	0.0426	NA	0.00899	NA	46.49	NA	0.00967	0.00223	0.227	0.052	0.23
1	17	2	112	17021120	Columbina passerina	A	1	0.0433	NA	0.01243	NA	34.17	NA	NA	NA	NA	NA	NA
1	17	2	113	17021130	Columbina picui	A	1	NA	0.267	NA	NA	NA	NA	NA	NA	NA	NA	NA
1	17	2	115	17021150	Columbina talpacoti	A	1	0.0469	NA	0.01341	NA	34.31	NA	0.01067	0.00264	0.228	0.056	0.247
1	17	2	117	17021170	Claravis mondetoura	A	1	0.0829	NA	0.01891	NA	43.02	NA	NA	NA	NA	NA	NA
1	17	2	118	17021180	Claravis pretiosa	A	1	0.07	NA	0.01883	NA	36.47	NA	0.01835	0.00378	0.262	0.054	0.206
1	17	2	124	17021240	Leptotila cassini	A	1	0.1501	NA	0.0336	NA	43.82	NA	0.042	0.0102	0.28	0.068	0.243
1	17	2	132	17021320	Leptoptila rufaxilla	A	1	0.165	NA	0.02921	NA	55.41	NA	0.04841	0.01206	0.293	0.073	0.249
1	17	2	133	17021330	Leptoptila verreauxi	A	1	0.1529	NA	0.03073	NA	48.81	NA	0.03777	0.00916	0.247	0.06	0.242
1	17	2	142	17021420	Geotrygon costaricensis	A	1	0.268	NA	0.03806	NA	69.08	NA	0.06526	0.01721	0.244	0.064	0.264
1	17	2	146	17021460	Geotrygon linearis	A	1	0.3077	NA	0.04	NA	75.46	NA	0.07502	0.01942	0.244	0.063	0.259
1	17	2	147	17021470	Geotrygon montana	A	1	0.1345	NA	0.0269	NA	49.05	NA	0.03007	0.00625	0.224	0.046	0.208
1	17	2	180	17021800	Treron capellei	A	1	0.454	NA	0.0611	NA	72.89	NA	NA	NA	NA	NA	NA
1	17	2	195	17021950	Treron vernans	A	2	0.1196	NA	0.02778	NA	42.23	NA	NA	NA	NA	NA	NA
1	17	2	196	17021960	Treron waalia	A	1	0.2395	NA	0.0553	NA	42.49	NA	NA	NA	NA	NA	NA
1	17	2	248	17022480	Ducula aenea	A	1	0.567	NA	0.0862	NA	64.53	NA	NA	NA	NA	NA	NA
1	17	2	253	17022530	Ducula bicolor	A	1	0.454	NA	0.0654	NA	68.1	NA	NA	NA	NA	NA	NA
1	17	2	288	17022880	Ectopistes migratorius	A	1	NA	0.622	NA	NA	NA	NA	NA	NA	NA	NA	NA
1	18	1	70	18010700	Cacatua sulphurea	A	1	0.25	NA	0.0544	NA	45.08	NA	NA	NA	NA	NA	NA
1	18	1	146	18011460	Melopsittacus undulatus	A	5	0.0357	0.274	0.01024	7.33	34.19	5.94	0.00695	0.00142	0.195	0.04	0.205
1	18	1	152	18011520	Psittacus erithacus	A	2	0.2449	0.71	0.06439	7.83	37.31	6.07	NA	NA	NA	NA	NA
1	18	1	157	18011570	Poicephalus meyeri	A	2	0.1156	NA	0.03369	NA	33.66	NA	NA	NA	NA	NA	NA
1	18	1	167	18011670	Agapornis pullaria	A	1	0.0998	NA	0.0388	NA	25.23	NA	NA	NA	NA	NA	NA
1	18	1	182	18011820	Psittacula calthorpae	A	1	0.049	0.397	0.0207	7.61	23.22	3.88	NA	NA	NA	NA	NA
1	18	1	190	18011900	Psittacula krameri	A	6	0.109	0.497	0.03471	7.12	30.81	5.51	0.01524	0.00328	0.14	0.03	0.215
1	18	1	201	18012010	Ara couloni	A	2	0.684	0.905	0.1027	7.97	65.34	10.43	NA	NA	NA	NA	NA
1	18	1	202	18012020	Ara macao	A	2	0.9936	1.16	0.204	6.6	47.78	9.22	NA	NA	NA	NA	NA
1	18	1	240	18012400	Pyrrhura hoffmanni	A	1	0.0823	NA	0.02609	NA	30.95	NA	0.01539	0.00244	0.187	0.03	0.159
1	18	1	257	18012570	Bolborhynchus lineola	A	1	0.0492	NA	0.01151	NA	41.93	NA	0.00987	0.00186	0.201	0.038	0.188
1	18	1	268	18012680	Brotogeris jugularis	A	1	0.0628	NA	0.01595	NA	38.62	NA	0.01253	0.00196	0.2	0.031	0.156
1	18	1	270	18012700	Brotogeris sanctithomae	A	1	0.046	0.335	0.0198	5.67	22.79	5.12	NA	NA	NA	NA	NA
1	18	1	272	18012720	Brotogeris versicolurus	A	1	0.167	0.525	0.0441	6.25	37.15	7.57	NA	NA	NA	NA	NA
1	18	1	285	18012850	Touit surda	A	1	0.1458	NA	0.03703	NA	38.63	NA	0.0291	0.00455	0.2	0.031	0.156
1	18	1	292	18012920	Pionopsitta pulchra (= Pyrilia puchra)	A	1	0.206	0.485	0.0398	5.91	50.78	10.94	NA	NA	NA	NA	NA
1	18	1	302	18013020	Pionus senilis	A	1	0.2118	NA	0.04596	NA	45.21	NA	0.04162	0.00631	0.197	0.03	0.152
1	18	1	309	18013090	Amazona amazonica	A	1	0.3	0.73	0.0895	5.95	32.88	7.03	NA	NA	NA	NA	NA
1	18	1	311	18013110	Amazona autumnalis	A	1	0.416	NA	0.06906	NA	59.09	NA	0.07184	0.0099	0.173	0.024	0.138
1	18	1	317	18013170	Amazona festiva	A	1	0.412	0.685	0.087	5.39	46.46	10.97	NA	NA	NA	NA	NA
1	18	1	335	18013350	Unknown Psittacidae or Cuculidae	A	1	NA	0.559	NA	NA	NA	NA	NA	NA	NA	NA	NA
1	19	1	19	19010190	Unknown Psittacidae or Cuculidae	A	2	0.4457	NA	0.09929	NA	44.04	NA	NA	NA	NA	NA	NA
1	19	1	48	19010480	Unknown Psittacidae or Cuculidae	A	1	NA	0.413	NA	NA	NA	NA	NA	NA	NA	NA	NA
1	19	1	50	19010500	Unknown Psittacidae or Cuculidae	A	1	NA	0.403	NA	NA	NA	NA	NA	NA	NA	NA	NA
1	19	1	54	19010540	Unknown Psittacidae or Cuculidae	A	1	NA	0.406	NA	NA	NA	NA	NA	NA	NA	NA	NA
1	19	2	2	19020020	Clamator glandarius	A	2	0.1648	0.598	NA	NA	NA	5.77	NA	NA	NA	NA	NA
1	19	2	3	19020030	Clamator jacobinus	A	1	0.068	0.475	NA	NA	NA	3.76	NA	NA	NA	NA	NA
1	19	2	6	19020060	Cuculus canorus	A	7	0.1129	0.579	0.04643	7.23	23.85	4.2	0.02127	0.00169	0.188	0.015	0.079
1	19	2	13	19020130	Cuculus saturatus	A	1	0.103	0.54	NA	NA	NA	4.41	NA	NA	NA	NA	NA
1	19	2	29	19020290	Chrysococcyx caprius	A	1	0.0322	0.335	NA	NA	NA	3.58	NA	NA	NA	NA	NA
1	19	2	48	19020480	Coccyzus americanus	A	3	0.0593	0.44	0.02702	7.17	21.53	3.83	0.00776	0.00059	0.131	0.01	0.076
1	19	2	50	19020500	Coccyzus erythropthalmus	A	1	0.0391	0.4	NA	NA	NA	3.05	NA	NA	NA	NA	NA
1	19	2	56	19020560	Piaya cayana	A	2	0.1089	NA	0.03643	NA	29.32	NA	0.00931	0.00076	0.086	0.007	0.082
1	19	2	58	19020580	Piaya minuta	A	1	0.0369	NA	0.01591	NA	22.76	NA	0.00406	0.00037	0.11	0.01	0.09
1	19	2	69	19020690	Phaenicophaeus javanicus	A	1	0.205	NA	0.05	NA	40.22	NA	NA	NA	NA	NA	NA
1	19	2	76	19020760	Crotophaga ani	A	3	0.1169	0.55	0.03809	7.94	30.11	4.83	0.01213	0.00094	0.104	0.008	0.077
1	19	2	77	19020770	Crotophaga major	A	1	0.1509	NA	0.05507	NA	26.88	NA	0.01703	0.00121	0.113	0.008	0.071
1	19	2	78	19020780	Crotophaga sulcirostris	A	1	0.0701	NA	0.02627	NA	26.16	NA	0.00869	0.00064	0.124	0.009	0.074
1	19	2	80	19020800	Tapera naevia	A	1	0.0521	NA	0.01969	NA	25.96	NA	0.00627	0.00053	0.12	0.01	0.085
1	19	2	83	19020830	Dromococcyx phasianellus	A	1	0.0856	NA	0.04144	NA	20.27	NA	NA	NA	NA	NA	NA
1	19	2	91	19020910	Carpococcyx radiceus	A	1	0.482	NA	0.0974	NA	48.55	NA	NA	NA	NA	NA	NA
1	19	2	118	19021180	Centropus rectunguis	A	1	0.149	NA	0.0428	NA	34.15	NA	NA	NA	NA	NA	NA
1	19	2	119	19021190	Centropus senegalensis	A	1	0.178	0.525	NA	NA	NA	8.07	NA	NA	NA	NA	NA
1	19	2	120	19021200	Centropus sinensis	A	1	0.316	NA	0.1	NA	31	NA	NA	NA	NA	NA	NA
1	20	1	1	20010010	Tyto alba	A	10	0.326	0.999	0.1376	7.26	23.24	4.08	0.02926	0.00202	0.09	0.006	0.069
1	20	2	3	20020030	Otus asio	A	6	0.1918	0.547	0.05065	5.9	37.15	8.02	NA	NA	NA	NA	NA
1	20	2	5	20020050	Otus bakkamoena	A	1	0.071	NA	0.0453	NA	15.38	NA	NA	NA	NA	NA	NA
1	20	2	9	20020090	Otus brucei	A	1	0.105	0.59	NA	NA	NA	3.77	NA	NA	NA	NA	NA
1	20	2	10	20020100	Otus choliba	A	1	0.143	NA	0.05077	NA	27.63	NA	0.01922	0.00122	0.134	0.009	0.063
1	20	2	13	20020130	Otus flammeolus	A	1	NA	0.356	NA	NA	NA	NA	NA	NA	NA	NA	NA
1	20	2	28	20020280	Otus scops	A	5	0.1063	0.543	0.03649	8.09	28.58	4.5	NA	NA	NA	NA	NA
1	20	2	31	20020310	Otus umbra	A	1	NA	0.406	NA	NA	NA	NA	NA	NA	NA	NA	NA
1	20	2	36	20020360	Bubo africanus	A	1	0.65	1.15	0.2042	6.48	31.23	6.14	NA	NA	NA	NA	NA
1	20	2	37	20020370	Bubo bubo	A	11	2.277	1.557	0.3526	6.88	63.35	11.73	0.3002	0.01549	0.132	0.007	0.052
1	20	2	46	20020460	Bubo sumatranus	A	1	0.85	NA	0.2216	NA	37.63	NA	NA	NA	NA	NA	NA
1	20	2	47	20020470	Bubo virginianus	A	5	1.463	1.276	0.2479	6.57	57.89	11.22	NA	NA	NA	NA	NA
1	20	2	50	20020500	Ketupa ketupa	A	1	0.684	NA	0.1958	NA	34.27	NA	NA	NA	NA	NA	NA
1	20	2	51	20020510	Ketupa zeylonensis	A	1	1.105	1.475	NA	NA	NA	6.34	NA	NA	NA	NA	NA
1	20	2	57	20020570	Pulsatrix perspicata	A	2	0.6519	1.1	0.2011	6.02	31.8	6.73	0.07367	0.00274	0.113	0.004	0.037
1	20	2	59	20020590	Nyctea scadiaca	A	7	1.781	1.462	0.3	7.12	58.24	10.41	NA	NA	NA	NA	NA
1	20	2	60	20020600	Surnia ulula	A	7	0.3578	0.859	0.1337	5.53	26.25	6.05	NA	NA	NA	NA	NA
1	20	2	61	20020610	Glaucidium brasilianum	A	4	0.093	0.414	NA	NA	NA	6.77	NA	NA	NA	NA	NA
1	20	2	65	20020650	Glaucidium gnoma	A	2	NA	0.381	NA	NA	NA	NA	NA	NA	NA	NA	NA
1	20	2	66	20020660	Glaucidium minutissimun	A	1	NA	0.356	NA	NA	NA	NA	NA	NA	NA	NA	NA
1	20	2	67	20020670	Glaucidium passerinum	A	2	0.1728	0.412	0.0405	4.19	41.86	12.72	0.01632	0.00094	0.094	0.005	0.057
1	20	2	68	20020680	Glaucidium perlatum	A	1	0.08	0.39	0.0276	5.51	28.43	6.57	NA	NA	NA	NA	NA
1	20	2	73	20020730	Micrathene whitneyi	A	2	NA	0.378	NA	NA	NA	NA	NA	NA	NA	NA	NA
1	20	2	85	20020850	Ninox scutulata	A	1	0.177	NA	0.0503	NA	34.52	NA	NA	NA	NA	NA	NA
1	20	2	93	20020930	Speotyto cunicularia	A	4	0.1477	0.589	0.05184	6.7	27.95	5.31	NA	NA	NA	NA	NA
1	20	2	94	20020940	Athene noctua	A	8	0.1456	0.557	0.04087	7.58	34.95	5.87	0.01794	0.00109	0.123	0.007	0.061
1	20	2	97	20020970	Ciccaba nigrolineata	A	1	0.4585	NA	0.1419	NA	31.7	NA	0.06763	0.00261	0.148	0.006	0.039
1	20	2	98	20020980	Ciccaba virgata	A	1	0.23	NA	0.09315	NA	24.22	NA	0.03404	0.00149	0.148	0.006	0.044
1	20	2	100	20021000	Strix aluco	A	5	0.4047	0.932	0.1312	6.62	30.26	5.82	0.04073	0.00235	0.101	0.006	0.058
1	20	2	101	20021010	Strix butleri	A	1	0.217	0.965	NA	NA	NA	2.91	NA	NA	NA	NA	NA
1	20	2	104	20021040	Strix nebulosa	A	6	0.9475	1.425	NA	NA	NA	5.83	NA	NA	NA	NA	NA
1	20	2	105	20021050	Strix occidentalis	A	1	NA	1.067	NA	NA	NA	NA	NA	NA	NA	NA	NA
1	20	2	109	20021090	Strix uralensis	A	3	0.8453	1.229	NA	NA	NA	6.99	NA	NA	NA	NA	NA
1	20	2	110	20021100	Strix varia	A	5	0.6189	1.143	0.185	7.06	32.82	5.92	NA	NA	NA	NA	NA
1	20	2	111	20021110	Rhinoptynx clamator	A	1	0.39	NA	0.1073	NA	35.66	NA	0.04025	0.0046	0.103	0.012	0.114
1	20	2	112	20021120	Asio Capensis	A	1	0.31	0.905	NA	NA	NA	4.73	NA	NA	NA	NA	NA
1	20	2	113	20021130	Asio flammeus	A	13	0.3428	1.004	0.1261	7.99	26.67	4.25	0.04078	0.00226	0.119	0.007	0.055
1	20	2	115	20021150	Asio otus	A	17	0.2564	0.897	0.1094	7.35	22.99	3.98	0.02736	0.00163	0.107	0.006	0.06
1	20	2	119	20021190	Aegolius acadica	A	3	0.108	0.454	0.042	4.9	25.23	6.56	NA	NA	NA	NA	NA
1	20	2	120	20021200	Aegolius funereus	A	5	0.1321	0.552	0.0469	6.49	27.63	5.42	NA	NA	NA	NA	NA
1	21	2	5	21020050	Batrachostomus auritus	A	1	0.205	NA	0.1396	NA	14.41	NA	NA	NA	NA	NA	NA
1	21	3	4	21030040	Nyctibius griseus	A	1	0.1846	NA	0.08602	NA	21.05	NA	0.02937	0.00174	0.159	0.009	0.059
1	21	5	2	21050020	Chordeiles acutipennis	A	1	0.0534	NA	0.03042	NA	17.21	NA	0.01045	0.00103	0.196	0.019	0.098
1	21	5	3	21050030	Chordeiles minor	A	5	0.0674	0.576	0.03346	9.9	19.75	2.54	NA	NA	NA	NA	NA
1	21	5	15	21050150	Nyctidromus albicollis	A	1	0.0533	NA	0.02889	NA	18.1	NA	0.00825	0.00096	0.155	0.018	0.116
1	21	5	21	21050210	Caprimulgus aegyptius	A	1	0.079	0.63	NA	NA	NA	2.49	NA	NA	NA	NA	NA
1	21	5	27	21050270	Caprimulgus carolinensis	A	2	0.11	0.635	0.05643	7.15	19.12	3.41	NA	NA	NA	NA	NA
1	21	5	35	21050350	Caprimulgus europaeus	A	6	0.0759	0.547	0.03747	8	19.87	3.16	0.01369	0.00153	0.18	0.02	0.111
1	21	5	43	21050430	Caprimulgus macrurus	A	1	0.064	NA	0.0393	NA	15.98	NA	NA	NA	NA	NA	NA
1	21	5	51	21050510	Caprimulgus nubicus	A	1	0.046	0.495	NA	NA	NA	2.34	NA	NA	NA	NA	NA
1	21	5	57	21050570	Caprimulgus ruficollis	A	1	0.068	0.665	NA	NA	NA	1.92	NA	NA	NA	NA	NA
1	21	5	64	21050640	Caprimulgus vociferus	A	1	NA	0.452	NA	NA	NA	NA	NA	NA	NA	NA	NA
1	22	1	1	22010010	Hemiprocne comata	A	1	0.021	NA	0.011	NA	18.73	NA	NA	NA	NA	NA	NA
1	22	2	16	22020160	Hirundapus caudacutus	A	1	0.118	0.515	NA	NA	NA	5.56	NA	NA	NA	NA	NA
1	22	2	17	22020170	Hirundapus giganteus	A	1	0.184	NA	0.0241	NA	74.9	NA	NA	NA	NA	NA	NA
1	22	2	42	22020420	Chaetura pelagica	A	5	0.0173	0.293	0.0094	9.13	18.05	2.52	NA	NA	NA	NA	NA
1	22	2	51	22020510	Apus affinis	A	2	0.0243	0.345	0.0121	9.84	19.66	2.54	NA	NA	NA	NA	NA
1	22	2	52	22020520	Apus apus	A	21	0.0384	0.385	0.01364	10.88	27.65	3.24	0.00715	0.00087	0.186	0.023	0.122
1	22	2	55	22020550	Apus caffer	A	1	0.0221	0.35	NA	NA	NA	2.25	NA	NA	NA	NA	NA
1	22	2	57	22020570	Apus melba	A	1	0.104	0.56	NA	NA	NA	4.14	NA	NA	NA	NA	NA
1	22	2	60	22020600	Apus pacificus	A	1	0.044	0.51	NA	NA	NA	2.11	NA	NA	NA	NA	NA
1	22	2	61	22020610	Apus pallidus	A	1	0.0413	0.44	NA	NA	NA	2.66	NA	NA	NA	NA	NA
1	22	2	63	22020630	Apus unicolor	A	2	NA	0.364	NA	NA	NA	NA	NA	NA	NA	NA	NA
1	22	2	66	22020660	Aeronautes sxatalis	A	1	NA	0.356	NA	NA	NA	NA	NA	NA	NA	NA	NA
1	22	2	72	22020720	Cypsiurus parvus	A	1	0.013	0.34	NA	NA	NA	1.4	NA	NA	NA	NA	NA
3	22	3	6	22030060	Glaucus hirsuta	A	3	0.0067	0.146	0.00292	7.27	22.4	3.92	0.0013	0.00067	0.194	0.1	0.517
3	22	3	17	22030170	Phaethornis guy	A	3	0.0058	NA	0.00244	NA	23.29	NA	0.00106	0.00051	0.183	0.087	0.476
3	22	3	20	22030200	Phaethornis longuemarus	A	3	0.0026	NA	0.00097	NA	26.32	NA	0.00044	0.00026	0.17	0.099	0.581
3	22	3	37	22030370	Phaeochroa cuvierii	A	3	0.0088	NA	0.00312	NA	27.68	NA	0.00158	0.0009	0.18	0.102	0.567
3	22	3	42	22030420	Campylopterus hemileucurus	A	3	0.0108	NA	0.00426	NA	24.91	NA	0.00193	0.00104	0.178	0.096	0.54
3	22	3	48	22030480	Eupetomena macroura	A	1	0.009	0.179	0.00393	8.15	22.39	3.5	NA	NA	NA	NA	NA
3	22	3	49	22030490	Florisuga mellivora	A	3	0.0074	NA	0.00254	NA	28.57	NA	0.00132	0.00067	0.178	0.09	0.507
3	22	3	50	22030500	Melanotrochilus fuscus	A	1	0.0082	0.18	0.00375	8.64	21.43	3.16	NA	NA	NA	NA	NA
3	22	3	51	22030510	Colibri coruscans	A	1	0.0078	0.188	0.00305	11.59	25.25	2.77	NA	NA	NA	NA	NA
3	22	3	53	22030530	Colibri serrirostris	A	1	0.007	0.163	0.00309	8.6	22.29	3.3	NA	NA	NA	NA	NA
3	22	3	54	22030540	Colibri thalassinus	A	1	0.0054	NA	0.00263	NA	20.06	NA	NA	NA	NA	NA	NA
3	22	3	57	22030570	Anthracothorax nigricollis	A	3	0.0069	NA	0.00249	NA	27.21	NA	0.00128	0.00055	0.185	0.08	0.434
3	22	3	63	22030630	Eulampis jugularis	A	1	0.01	0.189	NA	NA	NA	3.5	NA	NA	NA	NA	NA
3	22	3	67	22030670	Klais guimeti	A	3	0.0026	NA	0.00133	NA	19.11	NA	0.00041	0.00021	0.16	0.083	0.517
3	22	3	73	22030730	Lophornis magnifica	A	2	0.0023	0.1	0.00102	9.81	22.14	2.87	NA	NA	NA	NA	NA
3	22	3	86	22030860	Chlorostilbon aureoventris	A	2	0.0032	0.121	0.00165	8.87	18.78	2.69	NA	NA	NA	NA	NA
3	22	3	87	22030870	Chlorostilbon canivetti	A	3	0.0031	NA	0.00125	NA	24.46	NA	0.00052	0.00028	0.166	0.09	0.544
3	22	3	101	22031010	Thaluranica furcata	A	2	0.0042	NA	0.00174	NA	23.45	NA	0.00065	0.00027	0.156	0.066	0.419
3	22	3	102	22031020	Thaluranica glaucopis	A	1	0.0044	0.139	0.00235	8.22	18.58	2.88	NA	NA	NA	NA	NA
3	22	3	105	22031050	Damophila julie	A	3	0.0033	NA	0.00123	NA	25.95	NA	0.00053	0.00034	0.162	0.103	0.635
3	22	3	106	22031060	Lepidopyga coeruleogularis	A	1	0.0042	NA	0.00163	NA	25.36	NA	NA	NA	NA	NA	NA
3	22	3	110	22031100	Hylocharis cyannus	A	1	0.0035	0.115	0.00155	8.53	22.47	3.35	NA	NA	NA	NA	NA
3	22	3	120	22031200	Leucochloris albicollis	A	1	0.0065	0.142	0.00248	8.13	25.67	4.02	NA	NA	NA	NA	NA
3	22	3	129	22031290	Amazilia amabilis	A	3	0.0043	NA	0.00182	NA	23.28	NA	0.0008	0.00038	0.186	0.087	0.469
3	22	3	141	22031410	Amazilia edward	A	3	0.0046	NA	0.00185	NA	24.64	NA	0.00096	0.00041	0.206	0.088	0.429
3	22	3	142	22031420	Amazilia fimbriata	A	2	0.0054	0.128	0.00189	8.67	28	4.11	NA	NA	NA	NA	NA
3	22	3	152	22031520	Amazilia tzacatl	A	3	0.005	NA	0.00202	NA	24.36	NA	0.00101	0.00045	0.202	0.09	0.445
3	22	3	153	22031530	Amazilia versicolor	A	1	0.004	0.122	0.00166	8.97	23.64	3.36	NA	NA	NA	NA	NA
3	22	3	159	22031590	Eupherusa eximia	A	4	0.0039	0.13	0.00177	9.56	21.82	2.91	0.00077	0.00025	0.195	0.064	0.327
3	22	3	161	22031610	Elvira chionura	A	3	0.0031	NA	0.00142	NA	21.72	NA	0.00055	0.00024	0.175	0.075	0.431
3	22	3	167	22031670	Aphantochroa cirrhochloris	A	1	0.0073	0.169	0.00342	8.35	20.91	3.19	NA	NA	NA	NA	NA
3	22	3	173	22031730	Clytolaema rubricauda	A	2	0.0078	0.169	0.00317	8.97	24.02	3.41	NA	NA	NA	NA	NA
3	22	3	177	22031770	Lampornis castaneoventris	A	3	0.0056	NA	0.00239	NA	23.04	NA	0.00107	0.00048	0.19	0.085	0.447
3	22	3	186	22031860	Heliodoxa jacula	A	3	0.0086	NA	0.003	NA	28	NA	0.00182	0.00064	0.213	0.075	0.35
3	22	3	201	22032010	Patagona gigas	A	2	0.0195	0.26	0.00625	10.82	30.59	3.6	NA	NA	NA	NA	NA
3	22	3	269	22032690	Augastes lumachellus	A	1	0.0048	0.147	0.00243	8.89	19.38	2.77	NA	NA	NA	NA	NA
3	22	3	273	22032730	Heliothryx barroti	A	3	0.0055	NA	0.00277	NA	19.34	NA	0.00098	0.00044	0.179	0.08	0.447
3	22	3	278	22032780	Heliomaster longirostris	A	3	0.0066	NA	0.00217	NA	29.76	NA	0.00169	0.00061	0.256	0.093	0.364
3	22	3	282	22032820	Philodice bryantae	A	1	0.0033	NA	0.00103	NA	31.56	NA	0.0006	0.00032	0.18	0.097	0.537
3	22	3	289	22032890	Archilochus alexandri	A	3	0.0034	0.107	0.00128	9.05	26.24	3.69	NA	NA	NA	NA	NA
3	22	3	290	22032900	Archilochus colubris	A	4	0.0032	0.09	0.00099	8.1	32.06	5.04	NA	NA	NA	NA	NA
3	22	3	291	22032910	Calliphlox amethystina	A	1	0.0023	0.081	0.00064	10.32	35.94	4.44	NA	NA	NA	NA	NA
3	22	3	295	22032950	Calypte anna	A	5	0.0047	0.122	NA	NA	NA	3.92	NA	NA	NA	NA	NA
3	22	3	296	22032960	Calypte costae	A	1	0.003	0.111	NA	NA	NA	3.04	NA	NA	NA	NA	NA
3	22	3	312	22033120	Selasphorus sasin	A	1	0.0034	0.102	NA	NA	NA	4.03	NA	NA	NA	NA	NA
3	22	3	313	22033130	Selasphorus scintilla	A	3	0.0021	NA	0.00049	NA	43.05	NA	0.00039	0.00019	0.18	0.09	0.504
1	24	1	3	24010030	Pharomachus mocino	A	3	0.2055	NA	0.04932	NA	40.88	NA	0.04146	0.00395	0.202	0.019	0.095
1	24	1	6	24010060	Trogon aurantiiventris	A	1	0.0619	NA	0.0222	NA	27.33	NA	NA	NA	NA	NA	NA
1	24	1	9	24010090	Trogon collaris	A	1	0.0648	NA	0.02151	NA	29.55	NA	0.01349	0.00155	0.208	0.024	0.115
1	24	1	11	24010110	Trogon curucui	A	1	0.0522	NA	0.01832	NA	27.95	NA	0.01049	0.00111	0.201	0.021	0.106
1	24	1	13	24010130	Trogon massena	A	1	0.1407	NA	0.0408	NA	33.83	NA	0.02754	0.0027	0.196	0.019	0.098
1	24	1	14	24010140	Trogon melanurus	A	2	0.1068	0.46	0.03747	5.65	27.96	6.3	0.0204	0.00176	0.191	0.016	0.086
1	24	1	19	24010190	Trogon violaceus	A	2	0.0538	0.39	0.02327	6.54	22.67	4.42	0.01051	0.0012	0.195	0.022	0.114
1	24	1	20	24010200	Trogon viridis	A	1	0.0733	NA	0.02324	NA	30.94	NA	0.01657	0.00163	0.226	0.022	0.098
1	24	1	31	24010310	Harpactes kasumba	A	1	0.092	NA	0.0254	NA	35.53	NA	NA	NA	NA	NA	NA
1	25	1	1	25010010	Ceryle alcyon	A	4	0.1508	0.526	0.03716	7.44	39.81	6.81	NA	NA	NA	NA	NA
1	25	1	4	25010040	Ceryle rudis	A	4	0.0882	0.454	0.03074	6.69	28.13	5.35	NA	NA	NA	NA	NA
1	25	1	5	25010050	Ceryle torquata	A	1	0.327	NA	0.06409	NA	50.05	NA	0.04872	0.00409	0.149	0.013	0.084
1	25	1	6	25010060	Chloroceryle aenea	A	1	0.0155	NA	0.00591	NA	25.75	NA	0.00236	0.00029	0.152	0.018	0.122
1	25	1	7	25010070	Chloroceryle amazona	A	1	0.1247	NA	0.0323	NA	37.87	NA	0.01968	0.00195	0.158	0.016	0.099
1	25	1	8	25010080	Chloroceryle americana	A	1	0.0375	NA	0.01262	NA	29.19	NA	0.00579	0.00058	0.154	0.015	0.1
1	25	1	9	25010090	Chloroceryle india	A	1	0.033	0.27	0.0107	6.81	30.26	5.65	NA	NA	NA	NA	NA
1	25	1	10	25010100	Alcedo atthis	A	10	0.0316	0.258	0.00963	6.94	32.2	5.91	0.00519	0.00066	0.164	0.021	0.127
1	25	1	48	25010480	Halcyon chelicuti	A	1	0.045	0.3	0.0162	5.56	27.25	6.25	NA	NA	NA	NA	NA
1	25	1	49	25010490	Halcyon chloris	A	1	0.071	NA	0.0254	NA	27.42	NA	NA	NA	NA	NA	NA
1	25	1	51	25010510	Halcyon concreta	A	1	0.085	NA	0.0255	NA	32.7	NA	NA	NA	NA	NA	NA
1	25	1	62	25010620	Halcyon leucocephala	A	1	0.042	0.33	NA	NA	NA	4.82	NA	NA	NA	NA	NA
1	25	1	76	25010760	Halcyon senegalensis	A	1	0.0564	NA	0.0228	NA	24.27	NA	NA	NA	NA	NA	NA
1	25	1	77	25010770	Halcyon senegaloides	A	1	0.101	0.415	NA	NA	NA	7.32	NA	NA	NA	NA	NA
1	25	3	8	25030080	Momotus momota	A	2	0.1205	NA	0.03787	NA	31.21	NA	0.02228	0.00199	0.185	0.016	0.089
1	25	4	1	25040010	Nyctyornis amicta	A	1	0.064	NA	0.0305	NA	20.58	NA	NA	NA	NA	NA	NA
1	25	4	4	25040040	Merops albicollis	A	1	0.095	0.46	NA	NA	NA	5.61	NA	NA	NA	NA	NA
1	25	4	5	25040050	Merops apiaster	A	4	0.0445	0.419	0.0208	8.42	21	3.17	0.0083	0.00065	0.186	0.014	0.078
1	25	4	16	25040160	Merops orientalis	A	2	0.0171	0.29	0.0161	5.23	10.42	2.54	0.00281	0.00033	0.165	0.02	0.119
1	25	4	19	25040190	Merops pusillus	A	1	0.0183	NA	0.0117	NA	15.34	NA	NA	NA	NA	NA	NA
1	25	4	21	25040210	Merops supercilliosus	A	1	0.0464	0.475	NA	NA	NA	2.57	NA	NA	NA	NA	NA
1	25	6	5	25060050	Coracias abyssincus	A	3	0.1001	0.59	0.05126	6.79	19.16	3.59	NA	NA	NA	NA	NA
1	25	6	6	25060060	Coracias benghalensis	A	1	0.168	0.695	NA	NA	NA	4.34	NA	NA	NA	NA	NA
1	25	6	9	25060090	Coracias garrulus	A	6	0.134	0.648	0.05472	7.68	24.02	3.98	0.0189	0.00144	0.141	0.011	0.076
1	25	6	14	25060140	Eurystomus glaucurus	A	3	0.1108	0.565	0.038	8.4	28.6	4.34	NA	NA	NA	NA	NA
1	25	7	1	25070010	Upupa epops	A	8	0.067	0.447	0.03089	6.48	21.27	4.18	0.01122	0.00089	0.167	0.013	0.08
1	25	8	8	25080080	Phoeniculus purpureus	A	2	0.0684	NA	0.03534	NA	18.98	NA	NA	NA	NA	NA	NA
1	25	9	13	25090130	Tockus nasutus	A	1	0.2285	NA	0.0978	NA	22.92	NA	NA	NA	NA	NA	NA
1	25	9	27	25090270	Anthracoceros coronatus	A	1	1.07	NA	0.1941	NA	54.08	NA	NA	NA	NA	NA	NA
1	25	9	29	25090290	Anthracoceros malayanus	A	1	0.964	NA	0.1732	NA	54.6	NA	NA	NA	NA	NA	NA
1	25	9	41	25090410	Buceros rhinoceras	A	2	2.531	NA	0.3099	NA	80.12	NA	NA	NA	NA	NA	NA
1	25	9	42	25090420	Rhinoplax vigil	A	1	3.175	NA	0.508	NA	61.31	NA	NA	NA	NA	NA	NA
1	25	9	43	25090430	Bucorvus abysinnicus	A	1	2.904	NA	0.6434	NA	44.28	NA	NA	NA	NA	NA	NA
1	26	2	1	26020010	Notharchus macrorhynchus	A	1	0.0959	NA	0.0257	NA	36.61	NA	0.01728	0.00132	0.18	0.014	0.077
1	26	2	17	26020170	Malacoptilia panamensis	A	1	0.044	NA	0.01443	NA	29.91	NA	0.00744	0.00053	0.169	0.012	0.072
1	26	2	25	26020250	Nonnula ruficapilla	A	1	0.0151	NA	0.00772	NA	19.2	NA	0.00236	0.00017	0.156	0.011	0.074
1	26	2	31	26020310	Monasa nigrifrons	A	1	0.082	0.415	0.0313	5.5	25.7	5.95	NA	NA	NA	NA	NA
1	26	2	32	26020320	Chelidoptera tenebrosa	A	2	0.0345	0.363	0.025	5.26	13.54	3.28	NA	NA	NA	NA	NA
1	26	3	8	26030080	Eubucco bourcierii	A	1	0.0335	NA	0.01015	NA	32.38	NA	0.00395	0.00037	0.118	0.011	0.093
1	26	3	31	26030310	Megalaima mystacophanos	A	1	0.071	NA	0.02	NA	34.83	NA	NA	NA	NA	NA	NA
1	26	3	39	26030390	Calorhamphus fuliginosus	A	1	0.042	NA	0.0126	NA	32.7	NA	NA	NA	NA	NA	NA
1	26	5	6	26050060	Aulachorynchus prasinus	A	1	0.1543	NA	0.02129	NA	71.1	NA	0.02021	0.00193	0.131	0.013	0.095
1	26	5	17	26050170	Pteroglossus torquatus	A	2	0.2449	NA	0.0449	NA	53.51	NA	0.03276	0.00282	0.134	0.011	0.086
1	26	5	36	26050360	Ramphastos swainsonii	A	1	0.5259	NA	0.09466	NA	54.5	NA	0.0689	0.00668	0.131	0.013	0.097
1	26	6	0	26060000	Unknown	A	5	0.1275	0.441	0.04034	4.82	31.01	8.19	NA	NA	NA	NA	NA
1	26	6	2	26060020	Jynx torquila	A	4	0.0363	0.283	0.01145	6.98	31.1	5.67	0.00676	0.00047	0.186	0.013	0.069
1	26	6	16	26060160	Piccumnus olivaceus	A	1	0.0106	NA	0.00555	NA	18.72	NA	0.00152	0.00014	0.143	0.014	0.094
1	26	6	31	26060310	Colaptes cafer	A	4	0.1132	0.505	0.03346	7.62	33.19	5.54	0.02093	0.00142	0.185	0.013	0.068
1	26	6	48	26060480	Piculus rubiginosus	A	1	0.0763	NA	0.02426	NA	30.85	NA	0.01316	0.001	0.172	0.013	0.076
1	26	6	69	26060690	Celeus undatus	A	1	0.088	0.425	0.039	4.63	22.14	6.09	NA	NA	NA	NA	NA
1	26	6	72	26060720	Picus canus	A	2	0.1258	0.414	NA	NA	NA	9.16	NA	NA	NA	NA	NA
1	26	6	77	26060770	Picus miniaceus	A	1	0.099	NA	0.0299	NA	32.48	NA	NA	NA	NA	NA	NA
1	26	6	83	26060830	Picus viridis	A	6	0.1633	0.47	0.04265	5.18	37.56	9.23	0.02678	0.00192	0.164	0.012	0.072
1	26	6	87	26060870	Dinopium rafflesi	A	1	0.071	NA	0.0292	NA	23.85	NA	NA	NA	NA	NA	NA
1	26	6	95	26060950	Mulleripicus pulverulentus	A	1	0.482	NA	0.0927	NA	51.01	NA	NA	NA	NA	NA	NA
1	26	6	98	26060980	Dryocopus javensis	A	1	0.368	NA	0.1065	NA	33.9	NA	NA	NA	NA	NA	NA
1	26	6	99	26060990	Dryocopus lineatus	A	2	0.1202	0.38	0.03977	3.63	29.65	10.4	0.01973	0.0016	0.164	0.013	0.081
1	26	6	100	26061000	Dryocopus martius	A	4	0.2934	0.633	0.0773	5.19	37.23	9.14	NA	NA	NA	NA	NA
1	26	6	101	26061010	Dryocopus pileatus	A	1	NA	0.737	NA	NA	NA	NA	NA	NA	NA	NA	NA
1	26	6	104	26061040	Phloeoceastes guatemalensis	A	1	0.242	NA	0.05856	NA	40.54	NA	0.03582	0.00274	0.148	0.011	0.076
1	26	6	107	26061070	Phloeoceastes melanoleucos	A	1	0.2217	NA	0.05786	NA	37.59	NA	0.03148	0.00255	0.142	0.012	0.081
1	26	6	113	26061130	Melanerpes carolinus	A	3	0.0746	0.419	0.02606	6.74	28.09	5.31	0.01396	0.00073	0.187	0.01	0.052
1	26	6	114	26061140	Melanerpes chrusauchen	A	1	0.0522	NA	0.0213	NA	24.04	NA	0.00846	0.00054	0.162	0.01	0.064
1	26	6	117	26061170	Melanerpes erythrocephalus	A	2	0.0658	0.445	0.02527	7.82	25.54	4.16	0.01112	0.00065	0.169	0.01	0.059
1	26	6	119	26061190	Melanerpes formicivorus	A	2	0.076	NA	0.02962	NA	25.17	NA	0.01294	0.00087	0.17	0.011	0.067
1	26	6	124	26061240	Melanerpes pucherani	A	1	0.0527	NA	0.01887	NA	27.4	NA	0.00886	0.00057	0.168	0.011	0.065
1	26	6	126	26061260	Melanerpes rubricapillis	A	1	0.0532	NA	0.0199	NA	26.23	NA	0.0096	0.0006	0.18	0.011	0.063
1	26	6	134	26061340	Sphyrapicus varius	A	3	0.0463	0.356	0.02223	5.7	20.45	4.57	0.00989	0.00061	0.213	0.013	0.061
1	26	6	141	26061410	Veniliornis fumigatus	A	1	0.0311	NA	0.01393	NA	21.9	NA	0.00473	0.00043	0.152	0.014	0.091
1	26	6	155	26061550	Picoides arcticus	A	1	NA	0.381	NA	NA	NA	NA	NA	NA	NA	NA	NA
1	26	6	159	26061590	Picoides borealis	A	2	0.0437	0.368	0.01897	7.15	22.6	4.02	NA	NA	NA	NA	NA
1	26	6	169	26061690	Picoides leucotus	A	2	0.1035	0.414	NA	NA	NA	7.54	NA	NA	NA	NA	NA
1	26	6	173	26061730	Picoides mahrattensis	A	1	0.025	0.26	NA	NA	NA	4.62	NA	NA	NA	NA	NA
1	26	6	174	26061740	Picoides major	A	5	0.0792	0.397	0.02789	5.65	27.86	6.28	0.0138	0.00112	0.174	0.014	0.082
1	26	6	175	26061750	Picoides medius	A	2	0.0564	0.354	NA	NA	NA	5.61	NA	NA	NA	NA	NA
1	26	6	176	26061760	Picoides minor	A	1	0.0155	0.269	0.0103	7.03	14.76	2.68	0.0025	0.00025	0.161	0.016	0.1
1	26	6	182	26061820	Dryobates pubescens (=Picoides, =Dendrocopus)	A	3	0.0257	0.295	0.01375	6.35	18.36	3.68	0.0043	0.00035	0.167	0.013	0.081
2	27	1	14	27010140	Calyptomena whiteheadi	A	1	0.057	NA	0.0182	NA	30.72	NA	NA	NA	NA	NA	NA
2	27	2	2	27020020	Dendrocincla fuliginosa	A	1	0.042	NA	0.0202	NA	20.4	NA	0.00682	0.00069	0.162	0.016	0.101
2	27	2	3	27020030	Dendrocincla homochroa	A	1	0.0419	NA	0.0181	NA	22.71	NA	0.00806	0.00078	0.192	0.019	0.097
2	27	2	8	27020080	Sittasomus griseicapillus	A	3	0.0137	NA	0.00954	NA	14.05	NA	0.00246	0.00026	0.18	0.019	0.105
2	27	2	9	27020090	Glyphorynchus spirurus	A	3	0.0133	NA	0.00784	NA	16.63	NA	0.00205	0.0002	0.154	0.015	0.097
2	27	2	11	27020110	Nasica longirostris	A	1	0.094	0.435	0.035	5.41	26.35	6.2	NA	NA	NA	NA	NA
2	27	2	20	27020200	Dendrocolaptes certhia	A	1	0.0681	NA	0.02921	NA	22.87	NA	0.01059	0.00109	0.156	0.016	0.103
2	27	2	26	27020260	Xiphorhynchus erythropygius	A	3	0.0472	NA	0.02105	NA	22.02	NA	NA	NA	NA	NA	NA
2	27	2	29	27020290	Xiphorhynchus guttatus	A	3	0.0465	NA	0.01991	NA	22.89	NA	0.00762	0.00082	0.164	0.018	0.108
2	27	2	39	27020390	Lepidocolaptes affinis	A	3	0.0349	NA	0.01878	NA	18.26	NA	0.00615	0.00057	0.176	0.016	0.093
2	27	2	49	27020490	Campylorhamphus pusillus	A	1	0.0422	NA	0.01614	NA	25.65	NA	0.00658	0.0006	0.156	0.014	0.092
2	27	3	63	27030630	Synallaxis albescens	A	3	0.0134	NA	0.00537	NA	24.43	NA	0.00151	0.0002	0.113	0.015	0.133
2	27	3	66	27030660	Synallaxis brachyura	A	1	0.0185	NA	0.00675	NA	26.87	NA	0.00205	0.00028	0.111	0.015	0.139
2	27	3	101	27031010	Cranioleuca erythrops	A	1	0.017	NA	0.00852	NA	19.58	NA	0.0022	0.0002	0.129	0.012	0.093
2	27	3	152	27031520	Margarornis rubiginosus	A	1	0.0178	NA	0.01011	NA	17.27	NA	NA	NA	NA	NA	NA
2	27	3	157	27031570	Premnoplex beunnescens	A	1	0.0158	NA	0.0072	NA	21.51	NA	0.00197	0.00024	0.124	0.015	0.122
2	27	3	160	27031600	Pseudocolaptes lawrencii	A	1	0.0516	NA	0.01832	NA	27.63	NA	NA	NA	NA	NA	NA
2	27	3	170	27031700	Syndactyla subalaris	A	1	0.0341	NA	0.01477	NA	22.65	NA	0.00515	0.00055	0.151	0.016	0.107
2	27	3	174	27031740	Anabacerthia striaticollis	A	3	0.0213	NA	0.01205	NA	17.32	NA	0.00363	0.00035	0.171	0.016	0.096
2	27	3	189	27031890	Automolus ochrolaemus	A	1	0.0404	NA	0.01398	NA	28.35	NA	0.00719	0.00068	0.178	0.017	0.094
2	27	3	202	27032020	Thripadectes rufobrunneus	A	1	0.0562	NA	0.01697	NA	32.49	NA	0.00631	0.00074	0.112	0.013	0.118
2	27	3	207	27032070	Xenops rutilans	A	1	0.0122	NA	0.00743	NA	16.11	NA	0.00168	0.00011	0.138	0.009	0.064
2	27	3	213	27032130	Sclerurus guatemalensis	A	1	0.0371	NA	0.01593	NA	22.85	NA	0.00713	0.00078	0.192	0.021	0.11
2	27	4	1	27040010	Cymbilaimus lineatus	A	1	0.0346	NA	0.01017	NA	33.38	NA	0.00372	0.00041	0.108	0.012	0.111
2	27	4	8	27040080	Taraba major	A	1	0.0676	NA	0.01758	NA	37.72	NA	0.00685	0.00076	0.101	0.011	0.11
2	27	4	22	27040220	Thamnophilus doliatus	A	1	0.028	NA	0.01098	NA	25.02	NA	0.00295	0.00032	0.105	0.012	0.109
2	27	4	30	27040300	Thamnophilus punctatus	A	1	0.0213	NA	0.00895	NA	23.36	NA	0.00262	0.0003	0.123	0.014	0.115
2	27	4	40	27040400	Thamnistes anabatinus	A	1	0.0213	NA	0.00927	NA	22.55	NA	0.00258	0.00031	0.121	0.015	0.121
2	27	4	41	27040410	Thamnistes mentalis	A	3	0.0143	NA	0.00742	NA	18.97	NA	0.00196	0.0002	0.137	0.014	0.104
2	27	4	76	27040760	Myrmotherula schisticolor	A	1	0.0096	NA	0.00611	NA	15.4	NA	0.00137	0.00014	0.143	0.015	0.106
2	27	4	79	27040790	Myrmotherula surinamensis	A	1	0.0097	NA	0.00591	NA	16.11	NA	0.001	0.00013	0.103	0.013	0.129
2	27	4	116	27041160	Cercomacra nigrescens	A	1	0.0169	NA	0.00744	NA	22.3	NA	0.00155	0.00016	0.092	0.01	0.105
2	27	4	119	27041190	Cercomacra tyrannia	A	3	0.0163	NA	0.00786	NA	20.31	NA	0.0017	0.00019	0.104	0.012	0.115
2	27	4	145	27041450	Myrmeciza exsul	A	1	0.0288	NA	0.0076	NA	37.16	NA	0.00336	0.00042	0.117	0.015	0.125
2	27	4	154	27041540	Myrmeciza longipes	A	1	0.0294	NA	0.00923	NA	31.24	NA	0.00326	0.00047	0.111	0.016	0.143
2	27	4	161	27041610	Formicarius analis	A	1	0.0613	NA	0.0179	NA	33.6	NA	0.01235	0.00167	0.201	0.027	0.135
2	27	4	172	27041720	Gymnopithys leucaspis	A	1	0.0296	NA	0.01054	NA	27.55	NA	0.00353	0.00041	0.119	0.014	0.116
2	27	4	187	27041870	Hylophylax naevoides	A	1	0.0165	NA	0.00842	NA	19.22	NA	NA	NA	NA	NA	NA
2	27	7	10	27070100	Pitta granatina	A	1	0.057	NA	0.0185	NA	30.23	NA	NA	NA	NA	NA	NA
2	27	10	43	27100430	Syornis nigricans	A	1	0.0202	NA	0.01351	NA	14.67	NA	0.00414	0.00042	0.205	0.021	0.102
2	27	10	44	27100440	Sayornis phoebe	A	2	0.02	0.276	0.01345	5.66	14.59	3.28	NA	NA	NA	NA	NA
2	27	10	63	27100630	Fluvicola pica	A	1	0.0116	NA	0.0072	NA	15.8	NA	0.00166	0.0002	0.143	0.017	0.119
2	27	10	71	27100710	Muscivora tyrannus	A	5	0.0279	0.373	0.01512	9.2	18.13	2.51	0.0066	0.00062	0.236	0.022	0.094
2	27	10	77	27100770	Tyrannus dominicensis	A	1	NA	0.387	NA	NA	NA	NA	NA	NA	NA	NA	NA
2	27	10	79	27100790	Tyrannus melancholicus	A	1	0.0398	NA	0.01906	NA	20.48	NA	0.00886	0.0009	0.223	0.022	0.101
2	27	10	81	27100810	Tyrannus tyrannus	A	1	0.038	NA	0.01984	NA	18.79	NA	NA	NA	NA	NA	NA
2	27	10	82	27100820	Tyrannus verticalis	A	1	NA	0.403	NA	NA	NA	NA	NA	NA	NA	NA	NA
2	27	10	88	27100880	Legatus leucophaius	A	2	0.0278	NA	0.01385	NA	19.72	NA	0.00591	0.00061	0.212	0.022	0.103
2	27	10	92	27100920	Megarynchus pitangua	A	1	0.0722	NA	0.02347	NA	30.18	NA	0.01601	0.00161	0.222	0.022	0.101
2	27	10	95	27100950	Myiodynastes hemichrysus	A	1	0.0434	NA	0.02035	NA	20.92	NA	0.00928	0.00093	0.214	0.021	0.1
2	27	10	97	27100970	Myiodynastes maculatus	A	1	0.0461	NA	0.02042	NA	22.15	NA	0.01044	0.00104	0.226	0.023	0.1
2	27	10	99	27100990	Myiozetetes cayanensis	A	1	0.0268	NA	0.01329	NA	19.78	NA	0.0054	0.0006	0.202	0.022	0.111
2	27	10	100	27101000	Myiozetetes granadensis	A	1	0.0288	NA	0.01472	NA	19.19	NA	0.00573	0.00065	0.199	0.023	0.114
2	27	10	103	27101030	Myiozetetes similis	A	2	0.0357	0.36	0.02025	6.4	17.31	3.44	0.00774	0.00084	0.216	0.024	0.109
2	27	10	108	27101080	Atilla spadiceus	A	1	0.0423	NA	0.01544	NA	26.88	NA	0.00705	0.00077	0.167	0.018	0.11
2	27	10	114	27101140	Pitangus lictor	A	1	0.0115	0.22	0.01	4.84	11.28	2.97	NA	NA	NA	NA	NA
2	27	10	115	27101150	Pitangus sulphuratus	A	1	0.021	0.295	0.0176	4.94	11.71	3.01	NA	NA	NA	NA	NA
2	27	10	117	27101170	Rhytipterna holerythra	A	3	0.0368	NA	0.01915	NA	18.83	NA	0.00691	0.00067	0.188	0.018	0.097
2	27	10	124	27101240	Myiarchus crinitus	A	2	0.0345	0.34	0.01725	6.7	19.62	3.73	NA	NA	NA	NA	NA
2	27	10	125	27101250	Myiarchus ferox	A	1	0.0312	NA	0.01669	NA	18.34	NA	0.00592	0.00076	0.19	0.024	0.129
2	27	10	132	27101320	Myiarchus tuberculifer	A	1	0.0199	NA	0.01166	NA	16.74	NA	0.004	0.00042	0.201	0.021	0.106
2	27	10	139	27101390	Contopus borealis	A	2	0.0333	0.327	0.01489	7.18	21.94	3.89	0.00618	0.00064	0.186	0.019	0.103
2	27	10	142	27101420	Contopus fumigatus	A	1	0.0215	NA	0.01197	NA	17.62	NA	0.0055	0.00049	0.256	0.023	0.088
2	27	10	147	27101470	Contopus sordidulus	A	1	0.0126	NA	0.00946	NA	13.07	NA	0.00252	0.00026	0.2	0.021	0.104
2	27	10	148	27101480	Contopus virens	A	2	0.0141	0.264	0.0098	7.11	14.11	2.53	0.00252	0.00025	0.179	0.018	0.101
2	27	10	155	27101550	Empidonax flavescens	A	3	0.0122	NA	0.00747	NA	15.99	NA	0.00228	0.00027	0.187	0.022	0.117
2	27	10	156	27101560	Empidonax flaviventris	A	2	0.0112	0.213	0.00709	6.4	15.5	3.08	0.00195	0.00022	0.174	0.019	0.111
2	27	10	160	27101600	Empidonax minimus	A	1	NA	0.203	NA	NA	NA	NA	NA	NA	NA	NA	NA
2	27	10	162	27101620	Empidonax traillii	A	1	NA	0.213	NA	NA	NA	NA	NA	NA	NA	NA	NA
2	27	10	163	27101630	Empidonax virescens	A	1	NA	0.235	NA	NA	NA	NA	NA	NA	NA	NA	NA
2	27	10	168	27101680	Mitrephanes phaeocercus	A	3	0.0086	NA	0.00697	NA	12.09	NA	0.00147	0.00014	0.171	0.016	0.094
2	27	10	169	27101690	Terenotriccus erythrurus	A	1	0.0073	NA	0.00512	NA	14	NA	NA	NA	NA	NA	NA
2	27	10	172	27101720	Myiobius atricaudus	A	1	0.0106	NA	0.00686	NA	15.18	NA	0.0017	0.00022	0.16	0.02	0.128
2	27	10	173	27101730	Myiobius barbatus	A	1	0.0099	NA	0.00649	NA	14.96	NA	0.00159	0.00021	0.161	0.021	0.134
2	27	10	178	27101780	Myiophobus fasciatus	A	1	0.0097	NA	0.00596	NA	15.92	NA	0.00165	0.00017	0.17	0.018	0.105
2	27	10	187	27101870	Onychorhynchus coronatus	A	1	0.0169	NA	0.01087	NA	15.25	NA	0.00279	0.00025	0.165	0.015	0.09
2	27	10	191	27101910	Platyrinchus mystaceus	A	1	0.0106	NA	0.0064	NA	16.24	NA	0.00139	0.00014	0.131	0.014	0.103
2	27	10	194	27101940	Cnipodectes subbrunneus	A	1	0.0219	NA	0.01156	NA	18.62	NA	0.0041	0.00049	0.187	0.022	0.119
2	27	10	198	27101980	Tolmomyias sulphurescens	A	1	0.0133	NA	0.00811	NA	16.08	NA	NA	NA	NA	NA	NA
2	27	10	199	27101990	Rhynchocyclus brevirostris	A	1	0.0239	NA	0.01185	NA	19.79	NA	0.00558	0.00059	0.234	0.024	0.105
2	27	10	201	27102010	Rhynchocyclus olivaceus	A	3	0.0303	0.345	0.0186	6.4	15.99	3.18	0.00571	0.00067	0.188	0.022	0.117
2	27	10	209	27102090	Todirostrum cinereum	A	1	0.0064	NA	0.00428	NA	14.66	NA	0.00065	7e-05	0.101	0.011	0.111
2	27	10	217	27102170	Todirostrum sylvia	A	1	0.0075	NA	0.00459	NA	16.03	NA	0.00085	0.0001	0.114	0.013	0.116
2	27	10	219	27102190	Oncostoma cinereigulare	A	1	0.0067	NA	0.00463	NA	14.2	NA	NA	NA	NA	NA	NA
2	27	10	235	27102350	Lophotriccus pileatus	A	1	0.0076	NA	0.00445	NA	16.74	NA	0.00105	0.00012	0.138	0.016	0.118
2	27	10	265	27102650	Capsiempis flaveola	A	1	0.0076	NA	0.00467	NA	15.98	NA	0.00109	0.00013	0.144	0.018	0.122
2	27	10	285	27102850	Serpophaga cinerea	A	1	0.0081	NA	0.00471	NA	16.86	NA	0.00137	0.00018	0.169	0.022	0.131
2	27	10	302	27103020	Elaenia chiriquensis	A	1	0.0205	NA	0.0115	NA	17.49	NA	0.00474	0.00052	0.231	0.025	0.11
2	27	10	306	27103060	Elaenia flavogaster	A	3	0.0233	NA	0.01115	NA	20.46	NA	0.00416	0.00045	0.179	0.019	0.108
2	27	10	307	27103070	Elaenia frantzii	A	3	0.0198	NA	0.01101	NA	17.65	NA	0.00396	0.00046	0.2	0.023	0.115
2	27	10	323	27103230	Myiopagis viridicata	A	1	0.0136	NA	0.00817	NA	16.32	NA	0.00229	0.00028	0.169	0.02	0.12
2	27	10	329	27103290	Camptostoma obsoletum	A	3	0.0073	NA	0.00499	NA	14.38	NA	0.00123	0.00017	0.168	0.023	0.137
2	27	10	342	27103420	Tyrraniscus vilissimus	A	3	0.0088	NA	0.00552	NA	15.73	NA	0.00143	0.00021	0.162	0.024	0.15
2	27	10	346	27103460	Tyrannulus elatus	A	1	0.0073	NA	0.00464	NA	15.42	NA	0.0012	0.00013	0.165	0.018	0.111
2	27	10	348	27103480	Achrochordopus burmesteri	A	1	0.0103	NA	0.00661	NA	15.26	NA	0.00176	0.00022	0.171	0.021	0.124
2	27	10	354	27103540	Leptopogon superciliaris	A	1	0.0121	NA	0.00802	NA	14.8	NA	0.00217	0.00027	0.179	0.022	0.122
2	27	10	356	27103560	Mionectes olivaceus	A	3	0.0138	NA	0.00762	NA	17.76	NA	0.00258	0.00031	0.187	0.022	0.12
2	27	10	359	27103590	Pipromorpha oleaginea	A	1	0.0113	NA	0.00678	NA	16.35	NA	0.0025	0.00031	0.221	0.028	0.125
2	27	12	10	27120100	Pipra mentalis	A	3	0.0152	NA	0.00641	NA	23.3	NA	0.00272	0.00057	0.178	0.037	0.21
2	27	12	19	27120190	Chiroxiphia lanceolata	A	1	0.0203	NA	0.01108	NA	17.97	NA	0.00345	0.00036	0.17	0.018	0.104
2	27	12	25	27120250	Corapipo leucorrhoa	A	1	0.0116	NA	0.00658	NA	17.24	NA	0.00203	0.00021	0.176	0.018	0.103
2	27	12	28	27120280	Manacus vitellinus	A	3	0.0182	NA	0.0053	NA	33.66	NA	0.00271	0.00057	0.149	0.031	0.211
2	27	12	52	27120520	Schiffornis turdina	A	1	0.0351	NA	0.01453	NA	23.7	NA	0.00674	0.00076	0.192	0.022	0.113
2	27	13	15	27130150	Cotinga ridgwayi	A	1	0.0556	NA	0.01768	NA	30.85	NA	0.01257	0.0014	0.226	0.025	0.111
2	27	13	45	27130450	Lipaugus unirufus	A	1	0.0803	NA	0.02756	NA	28.6	NA	0.01534	0.00164	0.191	0.02	0.107
2	27	13	51	27130510	Pachyramphus cinnamomeus	A	1	0.0195	NA	0.00883	NA	21.65	NA	0.00291	0.00032	0.149	0.016	0.111
2	27	13	56	27130560	Pachyramphus polychopterus	A	1	0.0201	NA	0.01098	NA	17.96	NA	NA	NA	NA	NA	NA
2	27	13	61	27130610	Pachyramphus versicolor	A	1	0.0149	NA	0.00716	NA	20.35	NA	NA	NA	NA	NA	NA
2	27	13	64	27130640	Tityra inquisitor	A	1	0.0416	NA	0.01868	NA	21.85	NA	0.00675	0.00064	0.162	0.015	0.095
2	27	13	65	27130650	Tityra semifasciata	A	1	0.0793	NA	0.02395	NA	32.48	NA	0.01376	0.00123	0.174	0.015	0.089
2	27	13	67	27130670	Querula purpurata	A	1	0.1535	NA	0.08182	NA	18.4	NA	0.02428	0.00192	0.158	0.013	0.079
2	27	17	39	27170390	Ammomanes cincturus	A	1	0.024	NA	0.01832	NA	12.85	NA	NA	NA	NA	NA	NA
2	27	17	46	27170460	Melanocorypha bimaculata	A	1	0.065	0.39	NA	NA	NA	5.34	NA	NA	NA	NA	NA
2	27	17	47	27170470	Melanocorypha calandra	A	1	0.046	0.359	0.0164	7.86	27.52	4.46	0.01068	0.00093	0.232	0.02	0.087
2	27	17	52	27170520	Calandrella acutirostris	A	3	0.021	0.281	0.01232	6.4	16.71	3.32	NA	NA	NA	NA	NA
2	27	17	65	27170650	Galerida cristata	A	4	0.0376	0.325	0.0202	5.23	18.24	4.44	NA	NA	NA	NA	NA
2	27	17	72	27170720	Lullula arborea	A	1	0.029	0.3	NA	NA	NA	4.02	NA	NA	NA	NA	NA
2	27	17	73	27170730	Alauda arvensis	A	7	0.0357	0.333	0.01662	6.68	21.07	4.02	0.00785	0.00066	0.22	0.019	0.084
2	27	17	75	27170750	Eremophila alpestris	A	5	0.0355	0.322	0.01681	6.17	20.72	4.28	NA	NA	NA	NA	NA
2	27	18	3	27180030	Tachycineta albilinea	A	1	0.0136	NA	0.00898	NA	14.86	NA	0.0021	0.00018	0.154	0.013	0.084
2	27	18	5	27180050	Tachycineta bicolor	A	2	0.0201	0.321	0.0125	8.24	15.77	2.44	NA	NA	NA	NA	NA
2	27	18	11	27180110	Progne chalybea	A	1	0.039	NA	0.01517	NA	25.22	NA	0.00653	0.00054	0.168	0.014	0.083
2	27	18	14	27180140	Progne subis	A	2	0.043	0.41	0.01855	9.06	22.74	3.2	NA	NA	NA	NA	NA
2	27	18	16	27180160	Notiochelidon cyanoleuca	A	1	0.0102	NA	0.00805	NA	12.43	NA	0.0014	0.00013	0.137	0.012	0.091
2	27	18	24	27180240	Stelgidopteryx ruficollis	A	3	0.0148	0.302	0.0106	8.6	13.74	2.03	0.00264	0.00024	0.178	0.016	0.091
2	27	18	29	27180290	Riparia riparia	A	3	0.0185	0.278	0.00782	9.9	23.22	2.99	0.00187	0.00019	0.101	0.01	0.103
2	27	18	39	27180390	Hirundo daurica	A	1	0.0205	0.337	0.0161	7.05	12.49	2.25	NA	NA	NA	NA	NA
2	27	18	54	27180540	Hirundo rupestris	A	3	0.0158	0.324	0.01052	9.99	14.76	1.88	0.00257	0.00017	0.163	0.011	0.065
2	27	18	55	27180550	Hirundo rustica	A	26	0.0204	0.325	0.0128	8.24	15.62	2.41	0.0036	0.00033	0.176	0.016	0.091
2	27	18	66	27180660	Petrochelidon pyrrhonota	A	2	0.0191	0.296	0.0106	8.27	17.68	2.72	NA	NA	NA	NA	NA
2	27	18	69	27180690	Delichon urbica	A	6	0.0183	0.279	0.01087	7.16	16.48	2.93	0.00268	0.00023	0.147	0.013	0.088
2	27	19	3	27190030	Motacilla alba	A	6	0.0212	0.268	0.01121	6.41	18.53	3.68	0.00418	0.00037	0.198	0.018	0.089
2	27	19	5	27190050	Motacilla cinerea	A	3	0.0166	0.261	0.00825	8.28	19.75	3.04	0.00384	0.0003	0.231	0.018	0.078
2	27	19	6	27190060	Motacilla citreola	A	1	0.0161	0.246	0.01	6.05	15.79	3.32	0.00329	0.00028	0.204	0.017	0.085
2	27	19	8	27190080	Motacilla flava	A	7	0.0174	0.244	0.00985	6.04	17.32	3.65	0.00359	0.0003	0.206	0.018	0.085
2	27	19	26	27190260	Unknown Motacilla or Anthus	A	2	0.0236	0.29	0.01226	6.86	18.88	3.51	0.00496	0.00047	0.21	0.02	0.095
2	27	19	40	27190400	Anthus lutescens	A	1	0.0126	NA	0.00708	NA	17.46	NA	0.00251	0.00016	0.199	0.013	0.064
2	27	19	44	27190440	Anthus novaeseelandiae	A	1	0.0326	0.28	0.012	6.53	26.65	5.19	NA	NA	NA	NA	NA
2	27	19	46	27190460	Anthus pratensis	A	5	0.0172	0.248	0.00952	6.45	17.69	3.49	0.00373	0.00033	0.217	0.019	0.09
2	27	19	50	27190500	Anthus spinoletta	A	3	0.0209	0.273	0.0109	6.86	18.81	3.49	NA	NA	NA	NA	NA
2	27	19	51	27190510	Anthus spragueii	A	1	NA	0.267	NA	NA	NA	NA	NA	NA	NA	NA	NA
2	27	19	53	27190530	Anthus trivialis	A	4	0.0219	0.27	0.01204	6.04	17.88	3.77	0.00432	0.00041	0.197	0.019	0.095
2	27	20	50	27200500	Lalage sharpei	A	1	0.028	NA	0.014	NA	19.62	NA	NA	NA	NA	NA	NA
2	27	21	0	27210001	Spizixos canifrons	A	1	0.035	NA	0.0121	NA	28.38	NA	NA	NA	NA	NA	NA
2	27	21	38	27210380	Pycnonotus plumosus	A	1	0.028	NA	0.0125	NA	21.97	NA	NA	NA	NA	NA	NA
2	27	22	4	27220040	Aegithina viridissima	A	1	0.014	NA	0.0069	NA	19.9	NA	NA	NA	NA	NA	NA
2	27	22	11	27220110	Chloropsis sonnerati	A	1	0.021	NA	0.0133	NA	15.49	NA	NA	NA	NA	NA	NA
2	27	22	14	27220140	Irena puella	A	1	0.064	NA	0.0224	NA	28.03	NA	NA	NA	NA	NA	NA
2	27	23	6	27230060	Prionops plumata	A	2	0.046	NA	0.02774	NA	16.27	NA	NA	NA	NA	NA	NA
2	27	24	18	27240180	Laniarus barbarus	A	1	0.0543	NA	0.0372	NA	14.32	NA	NA	NA	NA	NA	NA
2	27	24	50	27240500	Lanius collurio	A	3	0.03	0.278	0.01473	5.24	19.95	4.84	0.0031	0.00029	0.103	0.01	0.094
2	27	24	54	27240540	Lanius excubitor	A	4	0.0601	0.361	0.02198	5.94	26.81	5.75	0.00859	0.00092	0.143	0.015	0.107
2	27	24	55	27240550	Laniua excubitoroides	A	1	0.0637	0.38	NA	NA	NA	5.51	NA	NA	NA	NA	NA
2	27	24	57	27240570	Laniua ludovicianus	A	2	0.0477	0.321	0.01603	6.43	29.19	5.78	NA	NA	NA	NA	NA
2	27	24	59	27240590	Lanius minor	A	1	0.048	0.367	0.0184	7.32	25.59	4.45	0.0074	0.00075	0.154	0.016	0.101
2	27	24	62	27240620	Lanius senator	A	1	0.0261	0.314	0.0144	6.85	17.78	3.31	0.0038	0.00039	0.146	0.015	0.103
2	27	24	69	27240690	Laniua vittatus	A	1	0.0285	0.287	0.012	6.86	23.3	4.32	0.0037	0.00039	0.13	0.014	0.105
2	27	24	70	27240700	Pityriasis gymnocephala	A	1	0.127	NA	0.0433	NA	28.77	NA	NA	NA	NA	NA	NA
2	27	25	50	27250500	Unknown Possibly Vangidae	A	1	0.03	0.28	NA	NA	NA	4.78	NA	NA	NA	NA	NA
2	27	26	1	27260010	Bombycilla cedrorum	A	3	0.0285	0.296	0.01199	7.31	23.32	4.06	0.00593	0.00052	0.208	0.018	0.088
2	27	26	2	27260020	Bombycilla garrulus	A	6	0.0588	0.347	0.01596	7.54	36.12	6.1	NA	NA	NA	NA	NA
2	27	26	4	27260040	Bombycilla caudatus	A	1	0.0381	NA	0.01631	NA	22.92	NA	NA	NA	NA	NA	NA
2	27	28	1	27280010	Cinclus cinclus	A	3	0.0661	0.277	0.01424	5.4	45.54	10.74	0.00915	0.00131	0.138	0.02	0.144
2	27	29	21	27290210	Cistothorus palustris	A	1	NA	0.152	NA	NA	NA	NA	NA	NA	NA	NA	NA
2	27	29	22	27290220	Cistothorus platensis	A	1	NA	0.143	NA	NA	NA	NA	NA	NA	NA	NA	NA
2	27	29	23	27290230	Thryomanes bewickii	A	1	NA	0.181	NA	NA	NA	NA	NA	NA	NA	NA	NA
2	27	29	29	27290290	Thryothorus fasciatoventris	A	1	0.023	NA	0.00849	NA	26.58	NA	0.00243	0.00028	0.106	0.012	0.116
2	27	29	34	27290340	Thryothorus leucotis	A	1	0.0195	NA	0.00813	NA	23.52	NA	0.00209	0.00025	0.107	0.013	0.121
2	27	29	36	27290360	Thryothorus ludovicianus	A	2	0.021	0.184	0.00687	4.93	29.99	7.75	0.00265	0.0003	0.126	0.014	0.112
2	27	29	38	27290380	Thryothorus modestus	A	1	0.0187	NA	0.00705	NA	26.02	NA	0.00173	0.00019	0.092	0.01	0.113
2	27	29	43	27290430	Thryothorus rutilus	A	1	0.0162	NA	0.00693	NA	22.92	NA	0.00183	0.00021	0.113	0.013	0.112
2	27	29	47	27290470	Troglodytes aedon	A	3	0.0129	0.165	0.00529	5.14	23.89	5.91	0.00161	0.00019	0.125	0.015	0.118
2	27	29	50	27290500	Troglodytes solstitialis	A	1	0.0098	NA	0.00445	NA	21.61	NA	0.00104	0.00011	0.106	0.011	0.105
2	27	29	51	27290510	Troglodytes troglodytes	A	6	0.0091	0.152	0.00427	5.41	20.99	4.94	0.00103	0.00013	0.113	0.014	0.126
2	27	29	53	27290530	Henicorhina leucoprhys	A	1	0.0172	NA	0.00685	NA	24.65	NA	0.00196	0.00025	0.114	0.014	0.127
2	27	29	54	27290540	Henicorhina leucosticta	A	1	0.0169	NA	0.00686	NA	24.16	NA	0.00173	0.00018	0.102	0.01	0.102
2	27	29	59	27290590	Cyphorhinus thoracicus	A	1	0.0271	NA	0.00959	NA	27.71	NA	0.00469	0.00057	0.173	0.021	0.121
2	27	30	1	27300010	Dumetella carolinensis	A	5	0.0394	0.282	0.0153	5.19	25.26	6.2	0.00491	0.00053	0.125	0.013	0.107
2	27	30	9	27300090	Mimus polyglottus	A	2	0.0508	0.356	0.02088	6.07	23.87	5.01	0.00752	0.00072	0.148	0.014	0.095
2	27	30	25	27300250	Toxostoma rufum	A	1	NA	0.343	NA	NA	NA	NA	NA	NA	NA	NA	NA
2	27	31	1	27310010	Prunella atrogularis	A	1	0.0255	0.225	0.0082	6.17	30.51	6.29	0.003	0.00032	0.118	0.013	0.107
2	27	31	2	27310020	Prunella collaris	A	1	0.04	0.3	NA	NA	NA	5.55	NA	NA	NA	NA	NA
2	27	31	8	27310080	Prunella modularis	A	5	0.0197	0.21	0.00772	5.74	25.08	5.57	0.00263	0.00026	0.133	0.013	0.1
2	27	32	12	27320120	Cercotrichas galactotes	A	1	0.022	0.26	NA	NA	NA	4.06	NA	NA	NA	NA	NA
2	27	32	26	27320260	Erithacus rubecula	A	6	0.0164	0.212	0.00791	5.68	20.3	4.55	0.00197	0.00023	0.121	0.014	0.117
2	27	32	44	27320440	Luscinia megarhynchos	A	4	0.0209	0.255	0.01077	6.02	19.01	4.02	0.0027	0.00031	0.129	0.015	0.115
2	27	32	50	27320500	Luscinia svecica	A	3	0.0154	0.217	0.00803	5.86	18.84	4.09	0.00211	0.00026	0.137	0.017	0.126
2	27	32	96	27320960	Phoenicurus ochruros	A	4	0.0172	0.251	0.01147	5.48	14.75	3.43	0.00259	0.00025	0.15	0.015	0.098
2	27	32	97	27320970	Phoenicurus phoenicurus	A	7	0.0157	0.241	0.00952	6.09	16.19	3.39	0.00256	0.00023	0.163	0.015	0.091
2	27	32	106	27321060	Sialia currucoides	A	1	0.0319	NA	0.01156	NA	27.07	NA	NA	NA	NA	NA	NA
2	27	32	107	27321070	Sialia mexicana	A	1	0.028	NA	0.00993	NA	27.66	NA	NA	NA	NA	NA	NA
2	27	32	108	27321080	Sialia sialis	A	4	0.0315	0.314	0.0128	7.7	24.16	3.99	NA	NA	NA	NA	NA
2	27	32	123	27321230	Myadestes ralloides	A	1	0.0321	NA	0.01339	NA	23.52	NA	0.00331	0.00056	0.103	0.017	0.169
2	27	32	149	27321490	Saxicola rubetra	A	5	0.0155	0.236	0.00774	7.18	19.64	3.48	0.00242	0.00024	0.156	0.015	0.098
2	27	32	150	27321500	Saxicola torquata	A	3	0.0127	0.209	0.00744	5.87	16.72	3.63	0.00186	0.00018	0.147	0.014	0.098
2	27	32	165	27321650	Oenanthe hispanica	A	1	0.0162	0.282	0.0118	6.74	13.49	2.55	0.00302	0.00023	0.186	0.014	0.076
2	27	32	168	27321680	Oenanthe leucura	A	1	0.056	NA	0.0125	NA	43.95	NA	NA	NA	NA	NA	NA
2	27	32	173	27321730	Oenanthe oenanthe	A	6	0.0232	0.272	0.01207	6.13	18.83	3.91	0.00378	0.00033	0.163	0.014	0.088
2	27	32	190	27321900	Monticola saxatilis	A	2	0.0495	0.355	0.01597	7.87	30.41	4.92	0.00799	0.00075	0.161	0.015	0.094
2	27	32	191	27321910	Monticola solitarius	A	3	0.0562	0.368	0.02026	6.67	27.23	5.2	0.00766	0.00071	0.136	0.013	0.093
2	27	32	229	27322290	Catharus aurantiirostris	A	1	0.0305	NA	0.02178	NA	13.74	NA	0.00392	0.00031	0.129	0.01	0.08
2	27	32	232	27322320	Catharus fuscescens	A	2	0.0323	0.302	0.0147	6.2	21.56	4.42	NA	NA	NA	NA	NA
2	27	32	234	27322340	Catharus guttatus	A	2	0.0295	0.292	0.0116	7.35	24.95	4.32	NA	NA	NA	NA	NA
2	27	32	236	27322360	Catharus minimus	A	2	0.034	0.327	0.015	7.13	22.24	3.97	NA	NA	NA	NA	NA
2	27	32	237	27322370	Catharus occidentalis	A	1	0.0314	NA	0.01319	NA	23.35	NA	0.0048	0.0005	0.153	0.016	0.104
2	27	32	238	27322380	Catharus ustulatus	A	4	0.0323	0.298	0.01332	6.67	23.8	4.55	0.00508	0.0005	0.157	0.016	0.099
2	27	32	239	27322390	Hylocichla mustelina	A	1	NA	0.343	NA	NA	NA	NA	NA	NA	NA	NA	NA
2	27	32	243	27322430	Turdus albicollis	A	1	0.0675	NA	0.02403	NA	27.56	NA	0.01401	0.00139	0.208	0.021	0.099
2	27	32	261	27322610	Turdus grayi	A	1	0.0742	NA	0.02441	NA	29.82	NA	0.01579	0.00172	0.213	0.023	0.109
2	27	32	264	27322640	Turdus ignoblis	A	1	0.0837	NA	0.02913	NA	28.19	NA	0.02	0.00188	0.239	0.022	0.094
2	27	32	265	27322650	Turdus iliacus	A	3	0.0583	0.352	0.01616	7.65	35.4	5.89	0.01135	0.00104	0.195	0.018	0.092
2	27	32	273	27322730	Turdus merula	A	13	0.0924	0.406	0.0256	6.43	35.41	7.01	0.01559	0.00134	0.169	0.014	0.086
2	27	32	274	27322740	Turdus migratorius	A	2	0.082	0.397	0.0244	6.46	32.97	6.5	NA	NA	NA	NA	NA
2	27	32	276	27322760	Turdus naumanni	A	2	0.0789	0.399	0.02391	6.67	32.35	6.18	0.01345	0.00151	0.171	0.019	0.112
2	27	32	287	27322870	Turdus philemelos	A	6	0.0671	0.355	0.01889	6.68	34.87	6.65	0.01337	0.00134	0.199	0.02	0.1
2	27	32	289	27322890	Turdus pilaris	A	6	0.0985	0.422	0.02423	7.33	39.88	6.92	0.02291	0.00185	0.233	0.019	0.081
2	27	32	303	27323030	Turdus torquatus	A	3	0.1004	0.424	0.02466	7.27	39.94	6.99	0.01633	0.00165	0.163	0.016	0.101
2	27	32	305	27323050	Turdus viscivorus	A	4	0.1226	0.453	0.02913	7.04	41.29	7.47	0.0242	0.00207	0.197	0.017	0.086
2	27	34	129	27341290	Babax lanceolatus	A	1	0.0678	NA	0.0256	NA	25.98	NA	NA	NA	NA	NA	NA
2	27	34	135	27341350	Garrulax caerulatus	A	1	0.0506	0.318	0.01837	5.49	27.02	6.27	NA	NA	NA	NA	NA
2	27	35	1	27350010	Panurus biarmicus	A	2	0.0143	0.181	0.0054	6.03	25.89	5.46	0.00189	0.00023	0.133	0.016	0.124
2	27	36	3	27360030	Rhamphocaenus melanurus	A	1	0.0097	NA	0.00481	NA	19.78	NA	0.00105	0.0001	0.108	0.01	0.091
2	27	36	5	27360050	Polioptila caerulea	A	1	NA	0.156	NA	NA	NA	NA	NA	NA	NA	NA	NA
2	27	36	12	27360120	Polioptila plumbea	A	1	0.0063	NA	0.0045	NA	13.74	NA	0.00081	6e-05	0.129	0.01	0.08
2	27	36	20	27360200	Cettia cetti	A	1	0.014	0.135	NA	NA	NA	9.59	NA	NA	NA	NA	NA
2	27	36	60	27360600	Locustella luscinioides	A	1	0.018	0.21	NA	NA	NA	5.1	NA	NA	NA	NA	NA
2	27	36	61	27360610	Locustella naevia	A	1	0.013	0.195	NA	NA	NA	4.27	NA	NA	NA	NA	NA
2	27	36	66	27360660	Acrocephalus arundinaceus	A	1	0.0295	0.285	NA	NA	NA	4.54	NA	NA	NA	NA	NA
2	27	36	77	27360770	Acrocephalus melanopogon	A	1	0.011	0.18	NA	NA	NA	4.24	NA	NA	NA	NA	NA
2	27	36	80	27360800	Acrocephalus paludicola	A	1	0.0145	0.19	NA	NA	NA	5.02	NA	NA	NA	NA	NA
2	27	36	81	27360810	Acrocephalus palustris	A	1	0.0125	0.19	NA	NA	NA	4.32	NA	NA	NA	NA	NA
2	27	36	83	27360830	Acrocephalus schoenobaenus	A	3	0.0113	0.187	0.00529	6.63	21.03	4.04	0.00133	0.00015	0.117	0.013	0.115
2	27	36	84	27360840	Acrocephalus scirpaceus	A	1	0.0128	0.204	0.00672	6.19	18.69	3.84	0.00152	0.00018	0.119	0.014	0.118
2	27	36	95	27360950	Hippolais icterina	A	3	0.0117	0.207	0.00829	5.19	13.81	3.39	0.00129	0.00015	0.111	0.013	0.119
2	27	36	99	27360990	Hippolais polyglotta	A	1	0.011	0.195	NA	NA	NA	3.61	NA	NA	NA	NA	NA
2	27	36	101	27361010	Sylvia atricapilla	A	4	0.0194	0.227	0.00789	6.52	24.14	4.71	0.00209	0.00027	0.108	0.014	0.131
2	27	36	102	27361020	Sylvia borin	A	3	0.018	0.229	0.00749	6.98	23.6	4.31	0.0018	0.00025	0.1	0.014	0.139
2	27	36	104	27361040	Sylvia communis	A	7	0.0179	0.217	0.00856	5.48	20.45	4.75	0.00211	0.00024	0.118	0.013	0.114
2	27	36	105	27361050	Sylvia conspicillata	A	1	0.01	0.125	NA	NA	NA	7.99	NA	NA	NA	NA	NA
2	27	36	106	27361060	Sylvia curruca	A	1	0.0123	0.188	0.0059	5.99	20.45	4.35	NA	NA	NA	NA	NA
2	27	36	108	27361080	Sylvia hortensis	A	1	0.0215	0.21	NA	NA	NA	6.09	NA	NA	NA	NA	NA
2	27	36	110	27361100	Sylvia melanocephala	A	1	0.0185	0.135	NA	NA	NA	12.68	NA	NA	NA	NA	NA
2	27	36	114	27361140	Sylvia nisoria	A	2	0.0262	0.224	NA	NA	NA	6.56	NA	NA	NA	NA	NA
2	27	36	121	27361210	Phylloscopus bonellii	A	2	0.0076	0.185	0.0063	5.46	11.8	2.75	0.00119	0.00014	0.157	0.018	0.117
2	27	36	125	27361250	Phylloscopus collybita	A	1	0.0052	0.174	0.00482	6.28	10.69	2.17	0.00065	0.0001	0.124	0.019	0.154
2	27	36	153	27361530	Phylloscopus trochilus	A	4	0.0081	0.18	0.006	5.4	13.31	3.14	NA	NA	NA	NA	NA
2	27	36	167	27361670	Regulus calendula	A	2	0.0067	0.181	0.00582	5.62	11.33	2.57	NA	NA	NA	NA	NA
2	27	36	168	27361680	Regulus ignicapillus	A	2	0.0051	0.162	0.005	5.22	10.03	2.44	NA	NA	NA	NA	NA
2	27	36	169	27361690	Regulus regulus	A	4	0.0049	0.151	0.00415	5.49	11.71	2.71	0.00059	7e-05	0.118	0.013	0.111
2	27	36	170	27361700	Regulus satrapa	A	2	0.0057	0.171	0.0051	5.73	11.06	2.46	NA	NA	NA	NA	NA
2	27	36	260	27362600	Orthotomus samarensis	A	1	0.007	NA	0.0035	NA	19.62	NA	NA	NA	NA	NA	NA
2	27	39	4	27390040	Bradornis pallidus	A	1	0.0338	NA	0.0147	NA	22.56	NA	NA	NA	NA	NA	NA
2	27	39	25	27390250	Ficedula albicollis	A	1	0.01	0.24	NA	NA	NA	2.17	NA	NA	NA	NA	NA
2	27	39	36	27390360	Ficedula hypoleuca	A	4	0.0127	0.23	0.01006	5.26	12.37	2.99	0.00198	0.0002	0.156	0.016	0.103
2	27	39	41	27390410	Ficedula parva	A	1	0.0111	0.172	0.0055	5.38	19.8	4.69	NA	NA	NA	NA	NA
2	27	39	46	27390460	Ficedula superciliaris	A	1	0.011	NA	0.0045	NA	23.98	NA	NA	NA	NA	NA	NA
2	27	39	98	27390980	Muscicapa striata	A	3	0.0154	0.251	0.01027	6.12	14.71	3.06	0.00225	0.00021	0.146	0.014	0.095
2	27	40	16	27400160	Rhipidura javanica	A	1	0.014	NA	0.0121	NA	11.35	NA	NA	NA	NA	NA	NA
2	27	43	1	27430010	Aegithalos caudatus	A	3	0.0075	0.176	0.00579	5.35	12.76	3.04	0.00118	0.00011	0.156	0.015	0.096
2	27	44	6	27440060	Remiz pendulinus	A	1	0.008	0.11	NA	NA	NA	8.26	NA	NA	NA	NA	NA
2	27	45	4	27450040	Parus ater	A	2	0.0092	0.177	0.00558	5.64	16.25	3.67	NA	NA	NA	NA	NA
2	27	45	5	27450050	Parus atricapillus	A	3	0.0114	0.203	0.00703	5.86	15.84	3.44	NA	NA	NA	NA	NA
2	27	45	6	27450060	Parus bicolor	A	3	0.0219	0.254	0.01146	5.63	18.78	4.25	0.00394	0.00038	0.179	0.017	0.095
2	27	45	8	27450080	Parus caeruleus	A	4	0.0103	0.2	0.00628	6.4	16.16	3.22	0.00166	0.00017	0.161	0.016	0.102
2	27	45	9	27450090	Parus carolinensis	A	1	0.0101	NA	0.00665	NA	14.91	NA	0.00168	0.00015	0.166	0.014	0.087
2	27	45	11	27450110	Parus cristatus	A	2	0.0108	0.194	0.00714	5.26	14.88	3.6	0.00151	0.00016	0.139	0.015	0.106
2	27	45	12	27450120	Parus cyanus	A	2	0.0109	0.188	0.0071	4.98	15.12	3.87	0.00163	0.00013	0.149	0.012	0.082
2	27	45	22	27450220	Parus hudsonicus	A	1	NA	0.222	NA	NA	NA	NA	NA	NA	NA	NA	NA
2	27	45	27	27450270	Parus major	A	6	0.018	0.226	0.00852	6.02	20.74	4.39	0.00231	0.00021	0.128	0.012	0.091
2	27	45	30	27450300	Parus montanus	A	1	0.0109	0.185	0.00737	4.64	14.51	3.98	NA	NA	NA	NA	NA
2	27	45	34	27450340	Parus palustris	A	3	0.0111	0.201	0.00655	6.14	16.68	3.46	0.0017	0.00017	0.152	0.015	0.099
2	27	46	2	27460020	Sitta canadensis	A	1	NA	0.21	NA	NA	NA	NA	NA	NA	NA	NA	NA
2	27	46	3	27460030	Sitta carolinensis	A	2	0.0208	0.264	0.01217	5.73	16.77	3.73	0.0034	0.00027	0.164	0.013	0.079
2	27	46	5	27460050	Sitta europaea	A	1	0.0211	0.274	0.01327	5.66	15.6	3.51	0.0032	0.0003	0.152	0.014	0.094
2	27	46	12	27460120	Sitta neumayer	A	1	0.0375	0.273	0.0128	5.82	28.78	6.29	0.004	0.00036	0.107	0.01	0.09
2	27	46	13	27460130	Sitta pusilla	A	2	0.0094	0.203	0.00617	6.68	14.96	2.85	NA	NA	NA	NA	NA
2	27	46	21	27460210	Tichodroma muraria	A	1	0.015	0.301	0.0174	5.21	8.46	2.07	0.0023	0.00017	0.153	0.011	0.074
2	27	47	1	27470010	Certhia brachydactyla	A	1	0.0085	0.2	0.0066	6.06	12.63	2.65	0.00125	0.00013	0.147	0.015	0.104
2	27	47	3	27470030	Certhia familiaris	A	5	0.0085	0.187	0.00714	4.91	11.63	3.01	0.00137	0.00012	0.162	0.014	0.085
2	27	50	12	27500120	Prionochilus xanthopygius	A	1	0.007	NA	0.0054	NA	12.72	NA	NA	NA	NA	NA	NA
2	27	55	3	27550030	Emberiza aureola	A	1	0.0239	0.249	0.0106	5.85	22.12	4.81	0.00472	0.00046	0.197	0.019	0.097
2	27	55	5	27550050	Emberiza buchanani	A	1	0.0206	0.269	0.0117	6.18	17.27	3.56	0.00448	0.00043	0.217	0.021	0.096
2	27	55	8	27550080	Emberiza calandra	A	2	0.0474	0.306	0.0168	5.58	27.7	6.31	0.01091	0.00087	0.23	0.018	0.08
2	27	55	11	27550110	Emberiza cia	A	2	0.0225	0.263	0.01129	6.13	19.52	4.06	0.00435	0.00037	0.194	0.017	0.086
2	27	55	14	27550140	Emberiza cirlus	A	1	0.0231	0.248	0.0104	5.91	21.79	4.69	0.0047	0.0004	0.203	0.017	0.085
2	27	55	15	27550150	Emberiza citrinella	A	6	0.0273	0.27	0.01167	6.24	22.97	4.69	0.00547	0.0006	0.2	0.022	0.11
2	27	55	20	27550200	Emberiza hortulana	A	3	0.026	0.268	0.01148	6.25	22.2	4.52	0.0047	0.00047	0.181	0.018	0.1
2	27	55	24	27550240	Emberiza leucocephala	A	1	0.0285	0.287	0.0136	6.06	20.56	4.32	0.00536	0.00057	0.188	0.02	0.106
2	27	55	25	27550250	Emberiza melanocephala	A	3	0.0322	0.262	0.0125	5.5	25.25	5.84	NA	NA	NA	NA	NA
2	27	55	31	27550310	Emberiza schoeniclus	A	5	0.019	0.241	0.01075	5.42	17.33	4.07	0.00358	0.0003	0.189	0.016	0.084
2	27	55	34	27550340	Emberiza stewarti	A	1	0.0165	0.24	0.00838	6.87	19.29	3.57	0.00335	0.00036	0.203	0.022	0.107
2	27	55	41	27550410	Calcarius lapponicus	A	2	0.024	0.271	NA	NA	NA	4.07	NA	NA	NA	NA	NA
2	27	55	43	27550430	Calcarius ornatus	A	1	NA	0.264	NA	NA	NA	NA	NA	NA	NA	NA	NA
2	27	55	44	27550440	Calcarius pictus	A	1	NA	0.267	NA	NA	NA	NA	NA	NA	NA	NA	NA
2	27	55	45	27550450	Plectrophenax nivalis	A	4	0.0338	0.302	0.0122	7.5	27.21	4.62	NA	NA	NA	NA	NA
2	27	55	46	27550460	Calamospiza melanocorys	A	1	NA	0.273	NA	NA	NA	NA	NA	NA	NA	NA	NA
2	27	55	47	27550470	Zonotrichia albicollis	A	3	0.0243	0.238	0.01002	5.65	23.74	5.35	NA	NA	NA	NA	NA
2	27	55	49	27550490	Zonotrichia capensis	A	1	0.0205	NA	0.00768	NA	26.19	NA	0.00264	0.00032	0.129	0.016	0.12
2	27	55	50	27550500	Zonotrichia georgiana	A	2	0.017	0.197	0.0073	5.32	22.85	5.47	NA	NA	NA	NA	NA
2	27	55	51	27550510	Zonotrichia iliaca	A	2	0.0405	0.283	0.0116	6.9	34.25	6.32	NA	NA	NA	NA	NA
2	27	55	52	27550520	Zonotrichia leucophrys	A	2	0.0266	0.248	0.0096	6.41	27.18	5.4	NA	NA	NA	NA	NA
2	27	55	53	27550530	Zonotrichia lincolni	A	2	0.0178	0.203	0.00725	5.68	24.09	5.4	NA	NA	NA	NA	NA
2	27	55	54	27550540	Zonotrichia melodia	A	4	0.0219	0.222	0.00816	6.04	26.34	5.55	0.0033	0.00037	0.151	0.017	0.112
2	27	55	55	27550550	Zonotrichia querula	A	1	NA	0.279	NA	NA	NA	NA	NA	NA	NA	NA	NA
2	27	55	57	27550570	Junco hyemalis	A	3	0.0201	0.245	0.00917	6.54	21.5	4.18	NA	NA	NA	NA	NA
2	27	55	64	27550640	Ammodramus henslowii	A	1	NA	0.184	NA	NA	NA	NA	NA	NA	NA	NA	NA
2	27	55	65	27550650	Ammodramus sandwichensis	A	1	NA	0.222	NA	NA	NA	NA	NA	NA	NA	NA	NA
2	27	55	66	27550660	Ammodramus savannarum	A	2	0.0185	0.21	0.0089	4.96	20.39	5.24	NA	NA	NA	NA	NA
2	27	55	67	27550670	Ammospiza caudacutus	A	3	NA	0.194	NA	NA	NA	NA	NA	NA	NA	NA	NA
2	27	55	68	27550680	Ammospiza leconteii	A	1	NA	0.175	NA	NA	NA	NA	NA	NA	NA	NA	NA
2	27	55	69	27550690	Ammospiza maritima	A	4	NA	0.22	NA	NA	NA	NA	NA	NA	NA	NA	NA
2	27	55	70	27550700	Spizella arborea	A	2	0.018	0.232	0.009	5.98	19.62	4.18	NA	NA	NA	NA	NA
2	27	55	73	27550730	Spizella pallida	A	2	0.011	0.197	0.0056	6.93	19.27	3.54	NA	NA	NA	NA	NA
2	27	55	74	27550740	Spizella passerina	A	2	0.0135	0.216	0.0091	5.13	14.55	3.61	NA	NA	NA	NA	NA
2	27	55	75	27550750	Spizella pusilla	A	3	0.0126	0.207	0.00686	6.24	18.07	3.68	0.00231	0.00025	0.183	0.019	0.106
2	27	55	76	27550760	Pooecetes gramineus	A	2	0.027	0.27	0.0108	6.75	24.53	4.63	NA	NA	NA	NA	NA
2	27	55	77	27550770	Chondestes grammaeus	A	1	NA	0.273	NA	NA	NA	NA	NA	NA	NA	NA	NA
2	27	55	80	27550800	Aimophila aestivalis	A	1	NA	0.2	NA	NA	NA	NA	NA	NA	NA	NA	NA
2	27	55	125	27551250	Incaspiza pulchra	A	2	0.0112	0.182	0.00633	5.24	17.33	4.21	NA	NA	NA	NA	NA
2	27	55	146	27551460	Sicalis flaveola	A	1	0.008	0.16	0.0044	5.82	17.84	3.9	NA	NA	NA	NA	NA
2	27	55	159	27551590	Volatinia jacarina	A	3	0.0103	0.175	0.00513	5.96	19.62	4.19	0.00148	0.00019	0.144	0.018	0.127
2	27	55	161	27551610	Sporophila americana	A	1	0.0106	NA	0.00554	NA	18.76	NA	0.00161	0.00017	0.152	0.016	0.109
2	27	55	189	27551890	Oryzoborus angolensis	A	1	0.0117	NA	0.00654	NA	17.55	NA	0.00169	0.00021	0.145	0.018	0.123
2	27	55	201	27552010	Tiaris olivacea	A	3	0.009	NA	0.0049	NA	17.98	NA	0.00132	0.00015	0.147	0.016	0.11
2	27	55	224	27552240	Pipilo erythrophthalmus	A	4	0.0395	0.283	0.01213	6.6	31.98	6.17	NA	NA	NA	NA	NA
2	27	55	236	27552360	Arremonops conirostris	A	1	0.0393	NA	0.01167	NA	33.04	NA	0.00496	0.00066	0.126	0.017	0.133
2	27	55	243	27552430	Atlapetes brunneinucha	A	1	0.0396	NA	0.0118	NA	32.92	NA	0.00513	0.00067	0.129	0.017	0.131
2	27	55	248	27552480	Atlapetes gutturalis	A	1	0.0363	NA	0.0114	NA	31.24	NA	0.00432	0.0005	0.119	0.014	0.117
2	27	55	262	27552620	Atlapetes torquatus	A	2	0.0422	NA	0.01298	NA	31.91	NA	0.00587	0.00075	0.139	0.018	0.127
2	27	55	264	27552640	Pezopetes capitalis	A	1	0.0559	NA	0.01437	NA	38.16	NA	NA	NA	NA	NA	NA
2	27	55	267	27552670	Pselliophorus tibialis	A	1	0.0313	NA	0.01374	NA	22.35	NA	0.00394	0.00042	0.126	0.013	0.107
2	27	55	273	27552730	Gubernatrix cristata	A	1	0.0255	NA	0.01	NA	25.02	NA	NA	NA	NA	NA	NA
2	27	57	1	27570010	Spiza americana	A	1	NA	0.254	NA	NA	NA	NA	NA	NA	NA	NA	NA
2	27	57	3	27570030	Pheucticus chrysopeplus	A	1	0.062	NA	0.021	NA	28.96	NA	0.011	0.00105	0.177	0.017	0.095
2	27	57	4	27570040	Pheucticus leudovicianus	A	5	0.0434	0.318	0.01623	6.23	26.26	5.37	0.00788	0.00077	0.181	0.018	0.097
2	27	57	5	27570050	Pheucticus melanocephalus	A	1	0.0447	NA	0.02	NA	21.93	NA	NA	NA	NA	NA	NA
2	27	57	6	27570060	Cardinalis cardinalis	A	3	0.0407	0.283	0.01482	5.4	26.93	6.35	0.00726	0.00076	0.178	0.019	0.105
2	27	57	14	27570140	Salator albicollis	A	1	0.0411	NA	0.01508	NA	26.74	NA	0.00598	0.00062	0.145	0.015	0.105
2	27	57	15	27570150	Salator atriceps	A	1	0.0946	NA	0.02791	NA	33.25	NA	0.01573	0.00143	0.166	0.015	0.091
2	27	57	22	27570220	Salator maximus	A	2	0.0476	NA	0.01808	NA	25.83	NA	0.00795	0.00078	0.167	0.016	0.098
2	27	57	30	27570300	Passerina ciris	A	1	NA	0.21	NA	NA	NA	NA	NA	NA	NA	NA	NA
2	27	57	31	27570310	Passerina cyanea	A	3	0.0141	0.216	0.00877	5.32	15.73	3.76	0.0027	0.00027	0.192	0.019	0.098
2	27	57	32	27570320	Passerina cyanoides	A	2	0.0325	0.279	0.0156	4.99	20.44	5.21	0.00556	0.00063	0.171	0.019	0.112
2	27	58	0	27580001	Orchesticus abeillei	A	1	0.019	0.22	0.011	4.4	16.94	4.9	NA	NA	NA	NA	NA
2	27	58	18	27580180	Chlorospingus ophthalmicus	A	1	0.0203	NA	0.00826	NA	24.1	NA	0.00252	0.0003	0.124	0.015	0.118
2	27	58	20	27580200	Chlorospingus pileatus	A	1	0.0187	NA	0.00866	NA	21.19	NA	NA	NA	NA	NA	NA
2	27	58	49	27580490	Rhodinocichla rosea	A	1	0.0494	NA	0.01462	NA	33.15	NA	0.00768	0.00092	0.156	0.019	0.12
2	27	58	56	27580560	Eucometis penicillata	A	1	0.0309	NA	0.01475	NA	20.52	NA	NA	NA	NA	NA	NA
2	27	58	67	27580670	Tachyphonus luctuosus	A	1	0.0152	NA	0.00815	NA	18.3	NA	0.00216	0.0002	0.142	0.013	0.094
2	27	58	71	27580710	Tachyphonus rufus	A	1	0.0352	NA	0.01383	NA	24.97	NA	0.0055	0.00061	0.156	0.017	0.111
2	27	58	75	27580750	Habia gutturalis	A	3	0.0395	NA	0.01846	NA	20.98	NA	0.00581	0.00058	0.147	0.015	0.099
2	27	58	76	27580760	Habia rubica	A	3	0.036	NA	0.01436	NA	24.57	NA	0.00644	0.00063	0.179	0.017	0.097
2	27	58	77	27580770	Piranga bidentata	A	1	0.0362	NA	0.01495	NA	23.75	NA	0.00617	0.00065	0.17	0.018	0.106
2	27	58	79	27580790	Piranga flava	A	1	0.0358	NA	0.0153	NA	22.95	NA	NA	NA	NA	NA	NA
2	27	58	80	27580800	Piranga leucoptera	A	3	0.0167	NA	0.00694	NA	23.61	NA	0.00272	0.00026	0.163	0.016	0.096
2	27	58	81	27580810	Piranga ludoviciana	A	2	0.0312	0.292	0.01251	6.82	24.47	4.57	0.00594	0.00048	0.19	0.015	0.081
2	27	58	82	27580820	Piranga olivacea	A	2	0.0312	0.292	0.01345	6.34	22.76	4.57	0.00569	0.00057	0.182	0.018	0.101
2	27	58	84	27580840	Piranga rubra	A	2	0.0299	0.298	0.01597	5.56	18.37	4.21	0.00526	0.00052	0.176	0.017	0.099
2	27	58	89	27580890	Rhamphocelus dimidiatus	A	1	0.0302	NA	0.01169	NA	25.34	NA	0.00449	0.00048	0.149	0.016	0.107
2	27	58	91	27580910	Rhamphocelus icteronotus	A	1	0.0349	NA	0.01822	NA	18.79	NA	0.00531	0.00052	0.152	0.015	0.097
2	27	58	93	27580930	Rhamphocelus nigrogularis	A	1	0.03	NA	0.0129	NA	22.81	NA	NA	NA	NA	NA	NA
2	27	58	94	27580940	Rhamphocelus passerinii	A	2	0.049	0.34	0.01842	6.28	26.12	5.3	0.00835	0.00094	0.17	0.019	0.112
2	27	58	101	27581010	Thraupis cynoptera	A	4	0.0326	0.27	0.01301	5.6	24.55	5.58	0.00633	0.00059	0.195	0.018	0.094
2	27	58	103	27581030	Thraupis ornata	A	1	0.039	NA	0.01318	NA	29.03	NA	0.00751	0.00067	0.193	0.017	0.089
2	27	58	135	27581350	Euphonia finschi	A	1	0.0166	NA	0.00722	NA	22.55	NA	0.00273	0.00027	0.164	0.016	0.098
2	27	58	137	27581370	Euphonia gouldi	A	1	0.0108	NA	0.00529	NA	20.02	NA	NA	NA	NA	NA	NA
2	27	58	138	27581380	Euphonia hirundinacea	A	1	0.0133	NA	0.00651	NA	20.01	NA	0.00229	0.00022	0.173	0.017	0.096
2	27	58	141	27581410	Euphonia laniirostris	A	1	0.0126	NA	0.00529	NA	23.36	NA	0.00209	0.00019	0.166	0.015	0.09
2	27	58	143	27581430	Euphonia mesochrysa	A	1	0.0111	NA	0.00443	NA	24.59	NA	NA	NA	NA	NA	NA
2	27	58	144	27581440	Euphonia minuta	A	1	0.0152	NA	0.00658	NA	22.65	NA	0.00292	0.00028	0.192	0.018	0.096
2	27	58	154	27581540	Chlorophonia flavirostris	A	1	0.0253	NA	0.00944	NA	26.3	NA	NA	NA	NA	NA	NA
2	27	58	176	27581760	Tangara florida	A	1	0.0204	NA	0.00797	NA	25.15	NA	0.00351	0.00032	0.172	0.016	0.092
2	27	58	177	27581770	Tangara guttata	A	1	0.0218	NA	0.00889	NA	24.05	NA	0.00374	0.00043	0.171	0.02	0.115
2	27	58	179	27581790	Tangara heinei	A	1	0.0219	NA	0.01031	NA	20.84	NA	0.00434	0.00041	0.198	0.018	0.093
2	27	58	180	27581800	Tangara icterocephala	A	3	0.0197	NA	0.00871	NA	22.16	NA	0.00338	0.00031	0.172	0.016	0.091
2	27	58	183	27581830	Tangara labradorides	A	3	0.0187	NA	0.00721	NA	25.48	NA	NA	NA	NA	NA	NA
2	27	58	188	27581880	Tangara nigroviridis	A	1	0.038	0.3	0.0156	5.77	23.9	5.27	NA	NA	NA	NA	NA
2	27	58	213	27582130	Dacnis nigripes	A	2	0.0161	NA	0.00752	NA	20.97	NA	0.00358	0.00033	0.223	0.021	0.093
2	27	58	215	27582150	Dacnis viguieri	A	1	0.0182	NA	0.00784	NA	22.76	NA	0.00302	0.00032	0.166	0.018	0.107
2	27	58	217	27582170	Cyanerpes caeruleus	A	1	0.0128	NA	0.00604	NA	20.78	NA	0.00242	0.00024	0.189	0.019	0.098
2	27	58	218	27582180	Cyanerpes cyaneus	A	1	0.0114	NA	0.00515	NA	21.7	NA	0.00177	0.0002	0.155	0.018	0.115
2	27	60	1	27600010	Mniotilta varia	A	3	0.0105	0.219	0.00727	6.6	14.17	2.73	0.00166	0.00016	0.158	0.015	0.097
2	27	60	2	27600020	Vermivora bachmanii	A	1	NA	0.178	NA	NA	NA	NA	NA	NA	NA	NA	NA
2	27	60	3	27600030	Vermivora celata	A	1	NA	0.194	NA	NA	NA	NA	NA	NA	NA	NA	NA
2	27	60	4	27600040	Vermivora chrysoptera	A	2	0.0088	0.203	0.00612	6.74	14.12	2.67	0.00135	0.00017	0.154	0.019	0.124
2	27	60	6	27600060	Vermivora gutturalis	A	1	0.0095	NA	0.00651	NA	14.32	NA	NA	NA	NA	NA	NA
2	27	60	8	27600080	Vermivora peregrina	A	2	0.0094	0.2	0.00645	6.2	14.3	2.94	0.00141	0.00015	0.151	0.016	0.108
2	27	60	9	27600090	Vermivora pinus	A	2	0.0089	0.181	0.00634	5.17	13.78	3.39	NA	NA	NA	NA	NA
2	27	60	10	27600100	Vermivora ruficapilla	A	1	NA	0.19	NA	NA	NA	NA	NA	NA	NA	NA	NA
2	27	60	13	27600130	Parula americana	A	2	0.0119	0.187	0.0056	6.24	20.76	4.23	NA	NA	NA	NA	NA
2	27	60	14	27600140	Parula pitiayumi	A	1	0.007	NA	0.00483	NA	14.22	NA	0.00092	0.0001	0.132	0.014	0.104
2	27	60	17	27600170	Setophaga carulescens	A	1	0.0092	NA	0.0067	NA	13.54	NA	NA	NA	NA	NA	NA
2	27	60	18	27600180	Setophaga castanea	A	2	NA	0.204	NA	NA	NA	NA	NA	NA	NA	NA	NA
2	27	60	19	27600190	Setophaga cerulaea	A	1	NA	0.194	NA	NA	NA	NA	NA	NA	NA	NA	NA
2	27	60	21	27600210	Setophaga coronata	A	3	0.0155	0.226	0.0091	5.59	16.71	3.81	NA	NA	NA	NA	NA
2	27	60	22	27600220	Setophaga discolor	A	2	0.0116	0.171	0.00766	3.82	14.86	4.96	NA	NA	NA	NA	NA
2	27	60	23	27600230	Setophaga dominica	A	1	NA	0.213	NA	NA	NA	NA	NA	NA	NA	NA	NA
2	27	60	24	27600240	Setophaga fusca	A	2	0.0097	0.203	0.00631	6.53	15.07	2.94	0.0014	0.00014	0.144	0.014	0.099
2	27	60	26	27600260	Setophaga kirtlandii	A	1	NA	0.229	NA	NA	NA	NA	NA	NA	NA	NA	NA
2	27	60	27	27600270	Setophaga magnolia	A	3	0.0092	0.187	0.00638	5.48	14.22	3.3	NA	NA	NA	NA	NA
2	27	60	28	27600280	Setophaga nigrescens	A	1	NA	0.203	NA	NA	NA	NA	NA	NA	NA	NA	NA
2	27	60	30	27600300	Setophaga palmarun	A	2	NA	0.206	NA	NA	NA	NA	NA	NA	NA	NA	NA
2	27	60	31	27600310	Setophaga pensylvanica	A	3	0.0102	0.2	0.00632	6.33	15.84	3.19	0.00139	0.00015	0.136	0.015	0.111
2	27	60	32	27600320	Setophaga petechia	A	3	0.0093	0.182	0.00629	5.28	14.55	3.51	0.00125	0.00013	0.134	0.013	0.1
2	27	60	34	27600340	Setophaga pinus	A	2	0.0122	0.229	0.00726	7.22	16.54	2.92	NA	NA	NA	NA	NA
2	27	60	37	27600370	Setophaga striata	A	1	NA	0.229	NA	NA	NA	NA	NA	NA	NA	NA	NA
2	27	60	38	27600380	Setophaga tigrina	A	1	NA	0.203	NA	NA	NA	NA	NA	NA	NA	NA	NA
2	27	60	40	27600400	Setophaga virens	A	3	0.009	0.19	0.00613	5.89	14.49	3.13	0.00135	0.00013	0.149	0.014	0.097
2	27	60	43	27600430	Setophaga ruticilla	A	2	0.008	0.21	0.0063	7	12.46	NA	0.00122	0.00012	0.152	0.015	0.097
2	27	60	44	27600440	Seirus aurocapillus	A	2	0.0192	0.245	0.00975	6.15	19.31	4	0.00333	0.00037	0.173	0.019	0.112
2	27	60	45	27600450	Seirus motacilla	A	2	0.0191	0.235	0.00972	5.68	19.27	4.32	0.00367	0.00044	0.192	0.023	0.121
2	27	60	46	27600460	Seirus noveboracensus	A	3	0.0159	0.235	0.01016	5.44	15.38	3.6	0.00278	0.00031	0.175	0.019	0.11
2	27	60	47	27600470	Helmitheros swainsonii	A	1	NA	0.229	NA	NA	NA	NA	NA	NA	NA	NA	NA
2	27	60	48	27600480	Helmitheros vermivoros	A	1	0.0133	NA	0.00779	NA	16.74	NA	0.00251	0.00024	0.189	0.018	0.094
2	27	60	49	27600490	Protonotaria citrea	A	2	0.0137	0.222	0.00784	6.29	17.14	3.47	0.00207	0.00021	0.151	0.015	0.101
2	27	60	50	27600500	Geothlypis aequinoctialis	A	1	0.0142	NA	0.00665	NA	20.96	NA	NA	NA	NA	NA	NA
2	27	60	51	27600510	Geothlypis agilis	A	1	NA	0.222	NA	NA	NA	NA	NA	NA	NA	NA	NA
2	27	60	52	27600520	Geothlypis formosus	A	2	0.0143	0.219	0.00722	6.64	19.42	3.72	0.00226	0.00025	0.158	0.017	0.109
2	27	60	54	27600540	Geothlypis philadelphia	A	1	0.0115	NA	0.00642	NA	17.58	NA	0.00158	0.00019	0.137	0.017	0.121
2	27	60	55	27600550	Geothlypis poliocephala	A	1	NA	0.2	NA	NA	NA	NA	NA	NA	NA	NA	NA
2	27	60	59	27600590	Geothlypis trichas	A	3	0.0092	0.175	0.00541	5.66	16.67	3.75	NA	NA	NA	NA	NA
2	27	60	64	27600640	Cardellina canadensis	A	1	NA	0.213	NA	NA	NA	NA	NA	NA	NA	NA	NA
2	27	60	65	27600650	Setophaga citrina	A	1	NA	0.21	NA	NA	NA	NA	NA	NA	NA	NA	NA
2	27	60	66	27600660	Wilsonia pusilla = Cardellina pusilla	A	2	0.0073	0.175	0.00539	5.68	13.29	2.98	0.00096	0.0001	0.132	0.014	0.107
2	27	60	76	27600760	Myioborus miniatus	A	1	0.0095	NA	0.00749	NA	12.45	NA	0.00151	0.00015	0.159	0.016	0.103
2	27	60	79	27600790	Myioborus pictus	A	1	NA	0.21	NA	NA	NA	NA	NA	NA	NA	NA	NA
2	27	60	80	27600800	Myioborus torquatus	A	1	0.0102	NA	0.00764	NA	13.1	NA	0.00137	0.00013	0.134	0.012	0.093
2	27	60	89	27600890	Basileuterus culicivorus	A	1	0.0117	NA	0.00683	NA	16.8	NA	0.00147	0.00015	0.126	0.013	0.102
2	27	60	97	27600970	Basileuterus melanogenys	A	1	0.0118	NA	0.00706	NA	16.41	NA	0.00111	0.00015	0.094	0.012	0.131
2	27	60	103	27601030	Basileuterus rivularis	A	1	0.0142	NA	0.00691	NA	20.14	NA	0.00207	0.00025	0.146	0.018	0.12
2	27	60	109	27601090	Icteria virens	A	2	0.0265	0.241	0.01102	5.27	23.59	5.7	0.00347	0.00039	0.131	0.015	0.114
2	27	62	1	27620010	Cyclarhis gujanensis	A	1	0.0311	NA	0.01073	NA	28.43	NA	0.00408	0.00035	0.131	0.011	0.087
2	27	62	3	27620030	Vireo altiloquus	A	1	NA	0.254	NA	NA	NA	NA	NA	NA	NA	NA	NA
2	27	62	6	27620060	Vireo bellii	A	1	NA	0.19	NA	NA	NA	NA	NA	NA	NA	NA	NA
2	27	62	8	27620080	Vireo carmioli	A	1	0.0131	NA	0.00838	NA	15.33	NA	NA	NA	NA	NA	NA
2	27	62	9	27620090	Vireo flavifrons	A	2	0.0178	0.248	0.00799	7.7	21.85	3.61	0.00278	0.00027	0.156	0.015	0.096
2	27	62	10	27620100	Vireo gilvus	A	2	0.0093	0.226	0.00517	9.88	17.64	2.27	0.00119	0.00012	0.128	0.013	0.102
2	27	62	11	27620110	Vireo griseus	A	1	NA	0.203	NA	NA	NA	NA	NA	NA	NA	NA	NA
2	27	62	18	27620180	Vireo olivaceus	A	2	0.0171	0.26	0.00966	7	17.36	3.16	0.0029	0.00027	0.169	0.016	0.094
2	27	62	21	27620210	Vireo philadelphicus	A	4	0.0112	0.216	0.00698	6.69	15.79	3.01	0.00166	0.00018	0.148	0.016	0.108
2	27	62	22	27620220	Vireo solitarius	A	2	0.0168	0.232	0.0088	6.12	18.67	3.89	NA	NA	NA	NA	NA
2	27	62	27	27620270	Hylophilus aurantifrons	A	1	0.0094	NA	0.00561	NA	16.38	NA	0.00118	0.00013	0.126	0.014	0.108
2	27	62	29	27620290	Hylophilus decurtatus	A	1	0.0097	NA	0.00572	NA	16.63	NA	0.00124	0.00012	0.128	0.012	0.095
2	27	62	30	27620300	Hylophilus flavipes	A	1	0.0121	NA	0.00672	NA	17.67	NA	0.00153	0.00016	0.126	0.013	0.104
2	27	62	33	27620330	Hylophilus ochraceiceps	A	1	0.0168	NA	0.00626	NA	26.3	NA	NA	NA	NA	NA	NA
2	27	63	5	27630050	Psarocolius decumanus	A	2	0.2328	0.54	0.05998	4.86	38.08	9.97	0.03266	0.00291	0.14	0.012	0.089
2	27	63	11	27630110	Psarocolius wagleri	A	1	0.1701	NA	0.04984	NA	33.48	NA	0.02669	0.00226	0.157	0.013	0.085
2	27	63	13	27630130	Cacicus cela	A	3	0.1122	0.408	0.0386	4.31	28.52	8.42	0.01593	0.0014	0.142	0.013	0.088
2	27	63	22	27630220	Cacicus uropygialis	A	1	0.0589	NA	0.02291	NA	25.22	NA	0.00872	0.00079	0.148	0.013	0.091
2	27	63	30	27630300	Icterus galbula	A	2	0.0337	0.302	0.01402	6.51	23.58	4.62	0.00546	0.0004	0.162	0.012	0.073
2	27	63	38	27630380	Icterus mesomelas	A	1	0.0538	NA	0.01786	NA	29.55	NA	0.00704	0.00074	0.131	0.014	0.105
2	27	63	44	27630440	Icterus spurius	A	3	0.0241	0.248	0.0101	6.09	23.43	4.9	0.00349	0.00031	0.145	0.013	0.088
2	27	63	48	27630480	Xanthocephalus xanthocephalus	A	1	NA	0.394	NA	NA	NA	NA	NA	NA	NA	NA	NA
2	27	63	53	27630530	Agelaius phoenicus	A	4	0.0545	0.337	0.02079	5.46	25.72	5.99	0.00981	0.00083	0.18	0.015	0.085
2	27	63	59	27630590	Leistes militaris	A	1	0.0429	NA	0.01656	NA	25.41	NA	0.00806	0.00079	0.188	0.018	0.097
2	27	63	63	27630630	Sturnella magna	A	4	0.1048	0.387	0.02161	6.93	47.57	8.74	0.01889	0.00191	0.18	0.018	0.101
2	27	63	67	27630670	Amblyramphus holosericeus	A	1	0.0676	NA	0.0169	NA	39.24	NA	0.00802	0.00074	0.119	0.011	0.092
2	27	63	79	27630790	Quiscalus major	A	1	NA	0.565	NA	NA	NA	NA	NA	NA	NA	NA	NA
2	27	63	80	27630800	Quiscalus mexicanus	A	2	0.1385	NA	0.03639	NA	37.34	NA	0.02082	0.00202	0.15	0.015	0.097
2	27	63	83	27630830	Quiscalus quiscula	A	2	0.1223	0.451	0.0324	6.28	37.03	7.51	NA	NA	NA	NA	NA
2	27	63	84	27630840	Euphagus carolinus	A	1	NA	0.356	NA	NA	NA	NA	NA	NA	NA	NA	NA
2	27	63	85	27630850	Euphagus cyanocephalus	A	1	NA	0.381	NA	NA	NA	NA	NA	NA	NA	NA	NA
2	27	63	87	27630870	Molothrus ater	A	3	0.0497	0.317	0.01739	5.77	28.03	6.18	NA	NA	NA	NA	NA
2	27	63	92	27630920	Dolichonyx oryzivorus	A	2	0.1643	0.289	0.0408	2.05	39.5	24.57	0.0277	0.0027	0.169	0.016	0.097
2	27	64	1	27640010	Fringilla coelebs	A	9	0.022	0.252	0.01062	5.96	20.32	4.34	0.00515	0.00042	0.234	0.019	0.081
2	27	64	2	27640020	Fringilla montifringilla	A	7	0.0232	0.257	0.00985	6.72	23.06	4.37	0.00418	0.00039	0.181	0.017	0.093
2	27	65	8	27650080	Serinus citrinella	A	1	0.012	0.245	0.00739	8.12	15.86	2.49	0.0024	0.00025	0.201	0.021	0.104
2	27	65	12	27650120	Serinus dorsostriatus	A	1	0.0203	0.238	0.0119	4.76	16.73	4.48	NA	NA	NA	NA	NA
2	27	65	28	27650280	Serinus serinus	A	1	0.0083	0.221	0.00731	6.68	11.21	2.14	0.00183	0.00017	0.219	0.02	0.093
2	27	65	43	27650430	Carduelis carduelis	A	4	0.0153	0.223	0.00835	5.96	18	3.85	0.00322	0.0003	0.21	0.019	0.092
2	27	65	44	27650440	Carduelis chloris	A	4	0.0275	0.263	0.01107	6.27	24.34	4.95	0.00667	0.00054	0.243	0.02	0.082
2	27	65	52	27650520	Carduelis pinus	A	1	NA	0.222	NA	NA	NA	NA	NA	NA	NA	NA	NA
2	27	65	58	27650580	Carduelis spinus	A	2	0.0109	0.214	0.00583	7.85	18.37	2.98	0.00224	0.00016	0.205	0.014	0.07
2	27	65	59	27650590	Carduelis tristis	A	3	0.0135	0.229	0.00746	7.03	17.73	3.21	0.0026	0.00022	0.193	0.016	0.083
2	27	65	61	27650610	Carduelis xanthogaster	A	1	0.0131	NA	0.00655	NA	19.66	NA	0.00255	0.00025	0.194	0.019	0.097
2	27	65	63	27650630	Acanthis cannabina	A	5	0.0189	0.241	0.00879	6.58	21.12	4.09	0.00397	0.0004	0.21	0.021	0.102
2	27	65	64	27650640	Acanthis flammea	A	2	0.0145	0.213	NA	NA	NA	3.99	NA	NA	NA	NA	NA
2	27	65	65	27650650	Acanthis flavirostris	A	1	0.0161	0.249	0.00834	7.43	18.91	3.24	0.00373	0.00033	0.232	0.02	0.087
2	27	65	66	27650660	Acanthis hornemanni	A	1	NA	0.229	NA	NA	NA	NA	NA	NA	NA	NA	NA
2	27	65	70	27650700	Leucosticti brandti	A	1	0.0104	0.217	0.0072	6.54	14.24	2.77	0.0021	0.00018	0.201	0.018	0.088
2	27	65	82	27650820	Carpodacus erythrinus	A	1	0.0208	0.253	0.0104	6.15	19.62	4.06	0.00395	0.00036	0.19	0.017	0.09
2	27	65	87	27650870	Carpodacus purpureus	A	2	0.0245	0.251	0.0104	6.06	23.11	4.86	NA	NA	NA	NA	NA
2	27	65	101	27651010	Pinicola enucleator	A	3	0.0513	0.365	0.0171	7.79	29.42	4.81	NA	NA	NA	NA	NA
2	27	65	104	27651040	Loxia curvirostra	A	3	0.0447	0.292	0.01422	6.01	30.84	6.53	0.00967	0.00096	0.216	0.021	0.099
2	27	65	105	27651050	Loxia lucoptera	A	1	NA	0.254	NA	NA	NA	NA	NA	NA	NA	NA	NA
2	27	65	106	27651060	Loxia pytopsittacus	A	2	0.0599	0.322	0.01668	6.22	35.23	7.22	NA	NA	NA	NA	NA
2	27	65	112	27651120	Pyrrhula pyrrhula	A	4	0.027	0.256	0.01089	6.01	24.34	5.15	0.00404	0.0005	0.15	0.019	0.125
2	27	65	116	27651160	Coccothraustes coccothraustes	A	2	0.0481	0.315	0.0148	6.7	31.86	6.05	0.00936	0.001	0.195	0.021	0.106
2	27	65	121	27651210	Coccothraustes vespertina	A	2	0.06	0.34	0.016	7.22	36.79	6.48	NA	NA	NA	NA	NA
2	27	66	37	27660370	Lagonosticta senegala	A	1	0.0066	NA	0.0059	NA	10.97	NA	NA	NA	NA	NA	NA
2	27	66	39	27660390	Uraeginthus bengalus	A	1	0.0093	NA	0.0043	NA	21.22	NA	NA	NA	NA	NA	NA
2	27	66	56	27660560	Estrilda troglodytes	A	1	0.007	NA	0.0043	NA	15.97	NA	NA	NA	NA	NA	NA
2	27	66	58	27660580	Amandava amandava	A	1	0.0085	0.154	0.004	5.93	20.85	4.48	NA	NA	NA	NA	NA
2	27	66	75	27660750	Poephila guttata	A	3	0.0125	0.176	0.00454	6.82	27.07	5.06	NA	NA	NA	NA	NA
2	27	66	105	27661050	Lonchura malaberica	A	2	0.0119	0.174	0.00514	5.86	22.78	4.95	NA	NA	NA	NA	NA
2	27	66	106	27661060	Lonchura malacca	A	1	0.0158	0.18	0.0054	6	28.7	6.09	NA	NA	NA	NA	NA
2	27	66	115	27661150	Lonchura punctulata	A	1	0.0141	0.177	0.00509	6.16	27.18	5.62	NA	NA	NA	NA	NA
2	27	68	0	27680001	Bubalornis albirostris	A	1	0.0182	0.196	0.00783	4.91	22.8	5.92	NA	NA	NA	NA	NA
2	27	68	14	27680140	Passer domesticus	A	25	0.0308	0.241	0.00981	5.93	30.81	6.62	0.00506	0.00054	0.164	0.017	0.106
2	27	68	20	27680200	Passer hispaniolensis	A	1	0.0298	0.247	0.0102	5.98	28.66	6.1	0.00522	0.00048	0.175	0.016	0.092
2	27	68	25	27680250	Passer montanus	A	6	0.0225	0.223	0.00871	5.69	25.29	5.66	0.00397	0.00047	0.177	0.021	0.117
2	27	68	33	27680330	Petronia petronia	A	1	0.025	0.284	0.01	8.07	24.53	3.87	0.0049	0.00049	0.196	0.02	0.1
2	27	68	90	27680900	Ploceus princeps	A	1	NA	0.225	0.00834	6.07	NA	NA	NA	NA	NA	NA	NA
2	27	69	83	27690830	Sturnus vulgaris	A	22	0.0755	0.373	0.01958	7.09	37.84	6.8	0.01372	0.00143	0.182	0.019	0.104
2	27	69	90	27690900	Acridotheres tristis	A	1	0.0952	0.455	0.0372	5.57	25.11	5.74	NA	NA	NA	NA	NA
2	27	69	102	27691020	Gracula religiosa	A	2	0.2241	NA	0.04762	NA	46.17	NA	NA	NA	NA	NA	NA
2	27	70	17	27700170	Oriolus oriolus	A	2	0.0661	0.454	0.02669	7.71	24.28	4.01	0.01254	0.00107	0.19	0.016	0.085
2	27	71	3	27710030	Dicrurus adsimilis	A	3	0.0395	0.422	0.03319	5.36	11.68	2.77	0.00606	0.00045	0.153	0.011	0.074
2	27	71	18	27710180	Dicrurus paradiseus	A	1	0.068	NA	0.0305	NA	21.87	NA	NA	NA	NA	NA	NA
2	27	74	5	27740050	Artamus lucorhynchus	A	1	0.042	NA	0.0203	NA	20.3	NA	NA	NA	NA	NA	NA
2	27	78	0	27780001	Unknown	A	1	0.454	NA	0.0912	NA	48.83	NA	NA	NA	NA	NA	NA
2	27	78	1	27780010	Platylophus galericulatus	A	1	0.088	NA	0.0321	NA	26.89	NA	NA	NA	NA	NA	NA
2	27	78	2	27780020	Platysmurus leucopterus	A	1	0.198	NA	0.0555	NA	35	NA	NA	NA	NA	NA	NA
2	27	78	3	27780030	Gymnorhinus cyanocephalus	A	1	0.108	NA	0.039	NA	27.17	NA	NA	NA	NA	NA	NA
2	27	78	4	27780040	Cyanocitta cristata	A	4	0.0841	0.42	0.02629	6.71	31.39	5.96	0.01303	0.00104	0.155	0.012	0.08
2	27	78	6	27780060	Aphelocoma coerulescens	A	2	0.074	0.43	0.02139	8.64	33.94	5	0.00895	0.00083	0.121	0.011	0.093
2	27	78	9	27780090	Cyanolyca argenticula	A	1	0.2	NA	0.051	NA	38.47	NA	0.0231	0.00193	0.115	0.01	0.084
2	27	78	19	27780190	Cyanocorax affinis	A	1	0.212	NA	0.0561	NA	37.07	NA	0.0262	0.00214	0.124	0.01	0.082
2	27	78	29	27780290	Cyanocorax yncas	A	1	0.0713	0.373	0.0316	4.4	22.13	6.4	0.0078	0.00087	0.109	0.012	0.112
2	27	78	32	27780320	Garrulus glandarius	A	17	0.1648	0.548	0.05353	5.62	30.2	6.85	0.02547	0.00205	0.155	0.012	0.08
2	27	78	35	27780350	Perisoreus canadensis	A	1	NA	0.43	NA	NA	NA	NA	NA	NA	NA	NA	NA
2	27	78	36	27780360	Perisoreus infaustus	A	1	0.174	0.51	0.068	3.82	25.1	8.36	NA	NA	NA	NA	NA
2	27	78	56	27780560	Pica pica	A	18	0.2153	0.583	0.06	5.66	35.2	7.91	0.02747	0.00236	0.128	0.011	0.086
2	27	78	63	27780630	Nucifraga caryocatactes	A	4	0.1686	0.552	0.04765	6.4	34.71	6.91	0.02394	0.00212	0.142	0.013	0.089
2	27	78	65	27780650	Pyrrhocorax graculus	A	1	0.223	0.782	0.0997	6.13	21.94	4.55	0.0278	0.00214	0.125	0.01	0.077
2	27	78	66	27780660	Pyrrhocorax pyrrhocorax	A	3	0.328	0.749	0.09167	6.13	35.1	7.29	0.04265	0.00302	0.13	0.009	0.071
2	27	78	69	27780690	Corvus albus	A	3	0.5205	NA	0.1568	NA	32.56	NA	NA	NA	NA	NA	NA
2	27	78	71	27780710	Corvus brachyrhynchos	A	8	0.4644	0.899	0.1297	6.24	35.13	7.17	0.0624	0.00489	0.134	0.011	0.078
2	27	78	73	27780730	Corvus corax	A	5	1.091	1.267	0.2139	7.5	50.04	8.49	NA	NA	NA	NA	NA
2	27	78	74	27780740	Corvus corone	A	33	0.5103	0.906	0.1234	6.65	40.57	7.77	0.07241	0.00565	0.142	0.011	0.078
2	27	78	77	27780770	Corvus cryptolucus	A	2	0.5335	1.047	NA	NA	NA	6.08	NA	NA	NA	NA	NA
2	27	78	81	27780810	Corvus frugilegus	A	15	0.4684	0.913	0.1191	7.01	38.58	7.01	0.06255	0.00469	0.134	0.01	0.075
2	27	78	89	27780890	Corvus monedula	A	15	0.2275	0.672	0.06699	6.74	33.32	6.3	0.03422	0.0027	0.15	0.012	0.079
2	27	78	93	27780930	Corvus ossifragus	A	4	0.2854	0.747	0.0989	5.64	28.31	6.39	NA	NA	NA	NA	NA
2	27	78	95	27780950	Corvus rhipidurus	A	1	0.7339	NA	0.2407	NA	29.91	NA	NA	NA	NA	NA	NA
2	27	78	97	27780970	Corvus splendens	A	2	0.2738	0.779	0.1149	5.28	23.38	5.64	0.03129	0.00279	0.114	0.01	0.089

## Sheet: Family Level Data
1 non-passerines; 2 passerines; 3 hummingbirds; 4 bats; 5 insects	Order 1-27	Family Number within Order	Taxa Code	Number of Individuals in Sample	MBS Data All Present (0/1)	Mass (kg)	Wingspan (m)	Wing Area (m)	Aspect Ratio	Wing Loading (N/my)	Disc Loading (N/my)	Pectoralis Mass (kg)	Supracoracoideus Mass (kg)
1	5	1	5010000	5	1	0.624599	0.630599	0.06753	5.88858	90.7349	1.22618	0.1395	0.04032
1	7	1	7010000	4	1	2.698	1.257	0.09668	16.3431	273.763	1.333	0.2697	0.02028
1	8	1	8010000	8	1	0.356	0.655799	0.03181	13.52	109.788	0.646201	0.03247	0.00423
1	9	1	9010000	13	1	3.546	2.303	0.3359	15.7898	103.561	0.521927	0.3749	0.02519
1	9	2	9020000	39	1	0.4391	0.944399	0.07256	12.2918	59.3657	0.384336	0.05315	0.00412
1	9	3	9030000	17	1	0.04645	0.4359	0.02242	8.47497	20.3244	0.19084	NA	NA
1	9	4	9040000	2	1	0.1169	0.3859	0.01997	7.45713	57.4256	0.612808	0.01218	0.00406
1	10	1	10010000	3	1	0.3075	0.933899	0.06433	13.5577	46.8923	0.275235	NA	NA
1	10	2	10020000	6	1	5.62399	2.585	0.683899	9.77078	80.6718	0.657026	0.801599	0.05686
1	10	3	10030000	5	1	1.528	1.515	0.1955	11.7403	76.6736	0.519705	0.1908	0.01081
1	10	4	10040000	11	1	1.596	1.089	0.1585	7.48215	98.7808	1.0506	0.1878	0.01808
1	10	5	10050000	2	1	1.318	1.198	0.1751	8.19648	73.8411	0.716904	0.1859	0.01714
1	10	6	10060000	5	1	1.282	2.053	0.291	14.4839	43.2179	0.237448	0.1472	0.00768
1	11	1	11010000	37	1	0.4068	0.966299	0.114	8.19065	35.0062	0.340108	0.05502	0.00532
1	11	3	11030000	1	1	0.4219	0.919999	0.152	5.56841	27.2292	0.389129	NA	NA
1	11	4	11040000	11	1	3.849	2.097	0.548299	8.02009	68.8651	0.683298	0.650499	0.05361
1	11	5	11050000	9	1	1.127	1.1	0.1641	7.37355	67.3728	0.727106	0.1457	0.0159
1	11	6	11060000	2	1	2.342	1.335	0.2267	7.8616	101.346	1.02585	NA	NA
1	12	1	12010000	1	1	3	1.93	0.608999	6.11643	48.3252	0.628732	NA	NA
1	12	2	12020000	95	1	1.055	0.918799	0.08799	9.59419	117.622	0.975597	0.1686	0.0206
1	13	1	13010000	6	1	3.333	1.892	0.517899	6.9119	63.1334	0.726862	0.537799	0.03898
1	13	2	13020000	1	0	4.14799	NA	0.626499	NA	64.9511	NA	NA	NA
1	13	3	13030000	97	1	0.952499	1.395	0.214	9.09357	43.6636	0.382098	0.1327	0.00585
1	13	4	13040000	1	1	1.642	1.588	0.3374	7.47405	47.7416	0.508313	0.2421	0.01275
1	13	5	13050000	32	1	0.3237	0.851599	0.06694	10.8339	47.438	0.348443	0.04911	0.00243
1	14	2	14020000	5	1	0.630699	0.711799	0.121	4.18726	51.1335	0.971777	0.08678	0.0173
1	14	3	14030000	11	1	0.723999	0.631699	0.06447	6.18961	110.167	1.41637	0.1466	0.04561
1	14	4	14040000	31	1	0.4476	0.554699	0.04836	6.36251	90.7973	1.13562	0.07863	0.02596
1	14	5	14050000	2	1	1.398	0.974999	0.1368	6.949	100.251	1.14804	0.2001	0.06306
1	14	6	14060000	1	1	3.419	1.295	0.3752	4.46968	89.3934	1.59154	NA	NA
1	15	2	15020000	1	0	0.065	0.275	NA	NA	NA	0.670975	NA	NA
1	15	4	15040000	6	1	4.91099	2.069	0.548099	7.8102	87.898	0.895586	0.646999	0.07717
1	15	5	15050000	1	1	0.945499	1.054	0.1466	7.57787	63.2698	0.664414	0.1248	0.01258
1	15	6	15060000	9	0	NA	NA	0.436	NA	NA	NA	NA	NA
1	15	7	15070000	27	1	0.1659	0.4529	0.03194	6.42199	50.9543	0.631395	0.01613	0.0025
1	15	8	15080000	1	0	0.1356	NA	0.02481	NA	53.6169	NA	0.01446	0.00252
1	15	12	15120000	7	1	4.19099	1.739	0.2687	11.2546	153.009	1.08187	0.877699	0.1092
1	16	1	16010000	1	1	0.1062	0.45	0.03423	5.91586	30.4359	0.40941	0.01506	0.00241
1	16	2	16020000	1	0	0.1166	0.4617	NA	NA	NA	0.42701	NA	NA
1	16	3	16030000	2	1	0.4298	0.814699	0.06606	10.0475	63.826	0.505512	0.06549	0.00933
1	16	4	16040000	22	1	0.09165	0.520099	0.03021	8.95409	29.7612	0.264496	0.01949	0.00232
1	16	5	16050000	57	1	0.0885	0.4952	0.02511	9.76595	34.5752	0.281735	0.01848	0.00276
1	16	6	16060000	3	1	0.204	0.762199	0.05396	10.7663	37.0875	0.274127	0.03634	0.00324
1	16	7	16070000	3	1	0.04532	0.3728	0.01155	12.0329	38.4926	0.254564	0.00898	0.00122
1	16	8	16080000	1	0	0.283	0.764999	NA	NA	NA	0.377506	NA	NA
1	16	9	16090000	3	1	0.4461	0.776099	0.07965	7.56222	54.9435	0.578172	0.06948	0.00786
1	16	10	16100000	6	1	0.08138	0.536099	0.02895	9.92754	27.5764	0.221048	0.01486	0.00163
1	16	12	16120000	1	1	0.608699	0.812799	0.105	6.29183	56.8699	0.719276	NA	NA
1	16	13	16130000	5	1	0.549099	1.186	0.1249	11.2618	43.1278	0.304748	0.09975	0.00893
1	16	14	16140000	60	1	0.2686	1.014	0.08157	12.6051	32.3032	0.203934	0.03711	0.00398
1	16	15	16150000	2	1	0.1877	1.246	0.091	17.0606	20.2345	0.094382	0.02506	0.00195
1	16	16	16160000	9	1	0.3757	0.550399	0.02863	10.5812	128.733	0.968155	0.04612	0.01404
1	17	1	17010000	7	1	0.2756	0.590999	0.0511	6.83523	52.9088	0.615978	NA	NA
1	17	2	17020000	48	1	0.1632	0.540199	0.03404	8.57271	47.0327	0.436588	0.03918	0.00784
1	18	1	18010000	21	1	0.1543	0.560499	0.03996	7.86184	37.88	0.383421	0.02857	0.00483
1	19	1	19010000	4	1	0.4457	0.4075	0.09929	1.67244	44.0359	2.0953	NA	NA
1	19	2	19020000	19	1	0.1031	0.485999	0.04005	5.8975	25.2537	0.340759	0.01228	0.000971
1	20	1	20010000	1	1	0.326	0.999199	0.1376	7.2558	23.2417	0.254902	0.02926	0.00202
1	20	2	20020000	39	1	0.3191	0.727299	0.09542	5.54354	32.8063	0.470934	0.03794	0.00211
1	21	2	21020000	1	0	0.205	NA	0.1396	NA	14.4058	NA	NA	NA
1	21	3	21030000	1	0	0.1846	NA	0.08602	NA	21.0524	NA	0.02937	0.00174
1	21	5	21050000	10	1	0.06646	0.566499	0.0367	8.74445	17.7649	0.161667	0.01171	0.00127
1	22	1	22010000	1	0	0.021	NA	0.011	NA	18.7282	NA	NA	NA
1	22	2	22020000	12	1	0.04245	0.3973	0.01391	11.3478	29.9378	0.209942	0.00789	0.000963
1	22	3	22030000	46	1	0.00493	0.1366	0.00198	9.42402	24.4506	0.206464	0.000908	0.000427
1	24	1	24010000	9	1	0.08511	0.4236	0.02752	6.52024	30.339	0.370277	0.01723	0.00175
1	25	1	25010000	14	1	0.06446	0.353	0.0201	6.19945	31.4603	0.403831	0.01002	0.00105
1	25	3	25030000	1	0	0.1205	NA	0.03787	NA	31.2148	NA	0.02228	0.00199
1	25	4	25040000	6	1	0.03973	0.4036	0.01859	8.7624	20.9656	0.190404	0.00695	0.000668
1	25	6	25060000	4	1	0.1257	0.622499	0.04741	8.17349	26.0096	0.253231	0.01773	0.00135
1	25	7	25070000	1	1	0.06699	0.4474	0.03089	6.47999	21.2746	0.261262	0.01122	0.000894
1	25	8	25080000	1	0	0.06838	NA	0.03534	NA	18.9815	NA	NA	NA
1	25	9	25090000	6	0	1.329	NA	0.2633	NA	49.5157	NA	NA	NA
1	26	2	26020000	5	1	0.04479	0.3879	0.01862	8.0809	23.5977	0.232381	0.00753	0.000557
1	26	3	26030000	3	0	0.0464	NA	0.01368	NA	33.2737	NA	0.00547	0.00051
1	26	5	26050000	3	0	0.2709	NA	0.04489	NA	59.2009	NA	0.03573	0.00331
1	26	6	26060000	33	1	0.07686	0.3988	0.02795	5.69021	26.9766	0.377267	0.01292	0.000939
2	27	1	27010000	1	0	0.057	NA	0.0182	NA	30.7236	NA	NA	NA
2	27	2	27020000	10	1	0.0382	0.435	0.01799	10.5183	20.8306	0.157596	0.00638	0.000634
2	27	3	27030000	12	0	0.02445	NA	0.01062	NA	22.5852	NA	0.0034	0.000358
2	27	4	27040000	15	0	0.02306	NA	0.0092	NA	24.5997	NA	0.00272	0.000319
2	27	7	27070000	1	0	0.057	NA	0.0185	NA	30.2253	NA	NA	NA
2	27	10	27100000	59	1	0.01677	0.2891	0.00978	8.54591	16.8215	0.156638	0.00304	0.000339
2	27	12	27120000	5	0	0.01869	NA	0.00815	NA	22.4996	NA	0.00322	0.000449
2	27	13	27130000	8	0	0.04365	NA	0.01827	NA	23.4377	NA	0.00764	0.000748
2	27	17	27170000	8	1	0.03465	0.3283	0.0166	6.49282	20.4769	0.250969	0.00783	0.000673
2	27	18	27180000	12	1	0.01947	0.3171	0.01148	8.75892	16.6377	0.151159	0.00294	0.000254
2	27	19	27190000	11	1	0.01939	0.2643	0.01017	6.86868	18.7036	0.216692	0.00402	0.00034
2	27	20	27200000	1	0	0.028	NA	0.014	NA	19.62	NA	NA	NA
2	27	21	27210000	1	0	0.028	NA	0.0125	NA	21.9744	NA	NA	NA
2	27	22	27220000	3	0	0.0266	NA	0.01272	NA	20.5146	NA	NA	NA
2	27	23	27230000	1	0	0.046	NA	0.02774	NA	16.2675	NA	NA	NA
2	27	24	27240000	9	1	0.04797	0.3276	0.02009	5.34205	23.4239	0.348932	0.00642	0.000653
2	27	25	27250000	1	0	0.03	0.28	NA	NA	NA	0.29872	NA	NA
2	27	26	27260000	3	1	0.03996	0.3205	0.01461	7.03082	26.8315	0.303689	0.00831	0.000735
2	27	28	27280000	1	1	0.0661	0.2773	0.01424	5.39995	45.5365	0.671058	0.00915	0.00131
2	27	30	27300000	3	1	0.04473	0.3253	0.01787	5.92166	24.5552	0.329982	0.00608	0.000614
2	27	31	27310000	3	1	0.0272	0.2422	0.00795	7.3741	33.5428	0.361976	0.00341	0.000352
2	27	32	27320000	35	1	0.03769	0.3089	0.015	6.36128	24.6493	0.308354	0.00617	0.00061
2	27	34	27340000	2	1	0.05857	0.3175	0.02169	4.64759	26.4901	0.453572	NA	NA
2	27	35	27350000	1	1	0.01425	0.1805	0.0054	6.03339	25.8876	0.341444	0.00189	0.000234
2	27	36	27360000	30	1	0.01135	0.1857	0.00572	6.02982	19.4691	0.25694	0.00134	0.000155
2	27	39	27390000	6	1	0.01416	0.2209	0.00822	5.9342	16.8928	0.226533	0.00214	0.000211
1	27	40	27400000	1	0	0.014	NA	0.0121	NA	11.3504	NA	NA	NA
2	27	43	27430000	1	1	0.00754	0.1761	0.00579	5.35138	12.7589	0.189731	0.00118	0.000113
2	27	44	27440000	1	0	0.008	0.11	NA	NA	NA	0.516124	NA	NA
2	27	45	27450000	11	1	0.01201	0.204	0.00723	5.75524	16.2935	0.22529	0.00184	0.000173
2	27	46	27460000	6	1	0.01876	0.2516	0.01173	5.39664	15.6893	0.231351	0.00266	0.000223
2	27	47	27470000	2	1	0.00848	0.1935	0.00686	5.45489	12.1239	0.176867	0.00131	0.000123
2	27	50	27500000	1	0	0.007	NA	0.0054	NA	12.7166	NA	NA	NA
2	27	55	27550000	52	1	0.02197	0.2358	0.00938	5.92643	22.9723	0.308462	0.00361	0.000386
2	27	57	27570000	11	1	0.04209	0.2572	0.01677	3.94465	24.6215	0.496702	0.00723	0.000724
2	27	58	27580000	37	1	0.02333	0.298	0.00994	8.93043	23.0157	0.205089	0.00396	0.000395
2	27	60	27600000	50	1	0.01135	0.2057	0.00699	6.05157	15.9245	0.209405	0.00166	0.000178
2	27	62	27620000	14	1	0.01399	0.2274	0.00726	7.11781	18.8909	0.211201	0.00193	0.000191
2	27	63	27630000	19	1	0.07845	0.3728	0.02454	5.6634	31.3608	0.440656	0.01203	0.0011
2	27	64	27640000	2	1	0.02257	0.2544	0.01023	6.32643	21.6434	0.272243	0.00464	0.000402
2	27	65	27650000	23	1	0.02142	0.2538	0.0093	6.92555	22.5923	0.259594	0.00435	0.000406
2	27	66	27660000	8	1	0.01025	0.1718	0.0048	6.15415	20.9659	0.271104	NA	NA
2	27	68	27680000	5	1	0.02679	0.243	0.00938	6.29387	28.0122	0.354176	0.00476	0.000493
2	27	69	27690000	3	1	0.1172	0.4117	0.03261	5.1977	35.257	0.53979	0.0213	0.00222
2	27	70	27700000	1	1	0.06605	0.4537	0.02669	7.71239	24.2769	0.250492	0.01254	0.00107
2	27	71	27710000	2	1	0.05184	0.4218	0.03182	5.5913	15.9821	0.227463	0.00795	0.000591
2	27	74	27740000	1	0	0.042	NA	0.0203	NA	20.2965	NA	NA	NA
2	27	78	27780000	25	1	0.2388	0.661599	0.07111	6.15545	32.9438	0.425896	0.03131	0.0026
