# Supplementary material for: Theoretical morphospace reveals mixed optimisation of the avian wing planform for flight style
Source: Nat Commun. 2026 Mar 31;17:3902. doi: 10.1038/s41467-026-70692-w (PMC13128903; doi:10.1038/s41467-026-70692-w)
Supplement: Supplementary file 8 — Supplementary Code 1 [file 41467_2026_70692_MOESM8_ESM.zip]

Archive with 5 entries (4 files):
- Supplementary Code 1/
- Supplementary Code 1/shapespace (2MA).m
- Supplementary Code 1/theoShapeN (2MA).m
- Supplementary Code 1/Walters et al. - Executable code.m
- Supplementary Code 1/Walters et al. - PhyloTree.R
