# Supplementary material for: Theoretical morphospace reveals mixed optimisation of the avian wing planform for flight style
Source: Nat Commun. 2026 Mar 31;17:3902. doi: 10.1038/s41467-026-70692-w (PMC13128903; doi:10.1038/s41467-026-70692-w)
Supplement: Supplementary file 8 — Supplementary Code 1 [file 41467_2026_70692_MOESM8_ESM.zip › Supplementary Code 1/theoShapeN (2MA).m]

classdef theoShapeN
    
    % Individual theoretical shape object.
    
    properties
        v
        harm
        nH
        isIntersect
    end
    
    methods
        function obj = theoShapeN(score,H)
            [r,c] = size(score);
            if r > 1 && c > 1
                error('input score must be a vector');
            elseif c > 1
                score = score';
            end
            
            obj.v = score;
            
            [r,c] = size(H);
            if c == 4
                harm = H;
                nHarm = r;
            elseif r < 1 && c < 1
                error('invalid harmnic input');
            else
                nH = length(H);

                nHarm = (nH + 3)/4;

                harm = zeros(nHarm,4);
                harm(1,1) = 1;
                harm(1,4) = H(1);

                for i = 2:nH
                    idx1 = ceil(i/4) + 1;
                    idx2 = mod((i-1),4);
                    if idx2 == 0
                        idx2 = 4;
                        idx1 = idx1-1;
                    end
                    harm(idx1,idx2) = H(i);
                end
            end
            obj.nH = nHarm;
            obj.harm = harm;
            obj.isIntersect = selfIntersect(harm);
        end
        
        function tf = checkTSN(obj)
            tf = obj.isIntersect;
        end
        
        function [x,y] = draw(obj,n,inX,inY,s)
            
            H = obj.harm;
            
            [nHarm,~] = size(H);
            
            X = zeros(n,nHarm);
            Y = zeros(n,nHarm);
            
            x = zeros(n,1);
            y = zeros(n,1);
            
            for i = 1:n
                for j = 1:nHarm
                    X(i,j) = (H(j,1) * cos(j * (i*2*pi)/n)) + (H(j,2) * sin(j * (i*2*pi)/n));
                    Y(i,j) = (H(j,3) * cos(j * (i*2*pi)/n)) + (H(j,4) * sin(j * (i*2*pi)/n));
                end 
                x(i) = sum(X(i,:));
                y(i) = sum(Y(i,:));
            end
            
            if nargin > 2
                x = (x*s) + inX;
                y = (y*s) + inY;
            end
            
        end
        
        %% Meshes
        
        % create plate mesh
        function model = PlateMesh3D(obj,thickness,area,nEle)
            tmodel = createpde();
            m2 = generateMesh2D(obj.harm, nEle);
            ele = zeros(m2.nEle,3);
            for i = 1:m2.nEle
                ele(i,:) = m2.ele(i).nodes * sqrt(area);
            end 
            
            nFace = m2.nEle;
            
            g = geometryFromMesh(tmodel,vertcat(m2.x',m2.y') * sqrt(area), ele',ones(nFace,1));
            extrude(g,thickness);
            
            model = createpde('structural','static-solid');
            mesh = generateMesh(tmodel);
            model.Mesh = mesh;
            geometryFromMesh(model, mesh.Nodes, mesh.Elements);
%             figure
%             pdegplot(model,'FaceLabels','on')
        end

        %% functional calculations

        % wing aspect ratio
        function AR = AspectRatio(obj,n)
            if (obj.isIntersect)
                AR = nan;
            else
                [x,y] = obj.draw(n,0,0,1);
                [~,baseID] = min(x);
                [~,tipID] = max(x);
                L = norm([(x(tipID) - x(baseID)) (y(tipID) - y(baseID))]);
                A = polyarea(x,y);
                AR = L*L/A;
            end
        end

        %  moment of area

        function [i1x, i1y, i2x, i2y, i2z] = MoA(obj, n)
           if (obj.isIntersect)
                i1x = nan;
                i1y = nan;
                i2x = nan;
                i2y = nan;
                i2z = nan;
            else
                [x,y] = obj.draw(n,0,0,1);
                [~,baseID] = min(x);
                [~,tipID] = max(x);
                
                x = x - x(baseID);
                y = y - y(baseID);
                a = [1 0];
                b = [x(tipID) y(tipID)];
                A = acos(dot(a,b)/(norm(a)*norm(b)));
                points = Rotate([x y], A); 
                
                preI = n;
                i1x = 0;
                i1y = 0;
                i2x = 0;
                i2y = 0;
                for i = 1:n
                    x0 = points(preI,1);
                    x1 = points(i,1);
                    y0 = points(preI,2);
                    y1 = points(i,2);
                    A = x0*y1 - x1*y0;
                    i1x = i1x + A * (y0 + y1);
                    i1y = i1y + A * (x0 + x1);
                    i2x = i2x + A * (y0*y0 + y0*y1 + y1*y1);
                    i2y = i2y + A * (x0*x0 + x0*x1 + x1*x1);
                    preI = i;
                end
                L = norm([(x(tipID) - x(baseID)) (y(tipID) - y(baseID))]);
                S = polyarea(points(:,1),points(:,2));
                i1x = abs(i1x / 6);
                i1y = abs(i1y / 6);
                i2x = abs(i2x / 12);
                i2y = abs(i2y / 12);
                i2y = (i2y/(S*L^2))^0.5;
                i2z = i2x + i2y;

            end
        end

        % agility

        function dq = Agility(obj,res)
            [x,y] = obj.draw(res,0,0,1);
            shape = polyshape(x,y);
            A = area(shape);

            x = x / sqrt(area);
            y = y / sqrt(area);

            [~,minID] = min(x);
            x = x - x(minID);
            y = y - y(minID);


            maxX = max(x);

            X = linspace(0,maxX,res);
            
            for i = 1:res
                for j = 1:res
                    next = mod(i,res) + 1;
                    if x(j) <= X(i) && x(next) >= X(i)

                    else
                end
            end
          end  
        end
        
        %% Complexity
        
        % Calculate Harmonic Power
        function power = HarmonicPower(obj)
            power = zeros(obj.nH-1,1);

            for i = 1:obj.nH
                power(i) = ((obj.harm(i,1)^2 + obj.harm(i,2)^2 + obj.harm(i,3)^2 + obj.harm(i,4)^2) / 2);
                %power(i-1) = (sqrt(obj.harm(i,1)^2 + obj.harm(i,3)^2) + sqrt(obj.harm(i,2)^2 + obj.harm(i,4)^2))/2;
            end
            
        end
        
        function C = Complexity(obj)
            p = obj.HarmonicPower();
            p = p ./ p(1);
            p = sort(p,'descend');
            x = log([1:obj.nH]');
            y = log(p);
            
            f = fit(x,y,'poly1');
            yfit = f(x);
            C = f.p1;
        end
        
        function AS = AlphaShape(obj)
            [X,Y] = obj.draw(500,0,0,1);
            x = 0;
            y = 0;
            k = 0;
            
            while (k < 1000)
                p = [(2*rand-1) (2*rand-1)];
                if inpolygon(p(1),p(2),X,Y)
                    x = vertcat(x,p(1));
                    y = vertcat(y,p(2));
                    k = k + 1;
                end
            end
            x(1) = [];
            y(1) = [];
            A = polyarea(X,Y);
            
            a = 0.1:0.1:10;
            d = zeros(length(a),1);
            D = 0;
            for i = 1:length(a)
                shape = alphaShape(x,y,a(i));
                d(i) = area(shape) / A;
                if abs(d(i)-1) < 0.05
                    D = vertcat(D,a(i));
                end
            end
            D(1) = [];
            disp(D);
            AS = mean(D);
        end
        
        function DI = DissectionIndex(obj)
            [X,Y] = obj.draw(2000,0,0,1);
            A = polyarea(X,Y);
            shape = polyshape(X,Y);
            P = perimeter(shape);
            DI = P / sqrt(A);
        end
        
        function FD = FractalDimension(obj)
            [X,Y] = obj.draw(500,0,0,1);
            s = [0.01:0.01:0.3];
            ns = length(s);
            N = zeros(ns,1);
            for k = 1:ns
                x = [-1.5:s(k):1.5];
                y = [-1.5:s(k):1.5];
                [xgrid,ygrid] = meshgrid(x,y);
                [I,J] = size(xgrid);
                
                for i = 1:I
                    for j = 1:J
                        if inpolygon(xgrid(i,j),ygrid(i,j),X,Y)
                            N(k) = N(k) + 1;
                        end
                    end
                end
            end
            
            for i = 0:ns-1
                I = ns - i;
                if N(I) < 1
                    N(I) = [];
                    s(I) = [];
                end
            end
            
            p = fit(log(1./s)',log(N),'poly1');
            FD = p.p1;
        end
        

        
    end
end
