# Supplementary material for: Theoretical morphospace reveals mixed optimisation of the avian wing planform for flight style
Source: Nat Commun. 2026 Mar 31;17:3902. doi: 10.1038/s41467-026-70692-w (PMC13128903; doi:10.1038/s41467-026-70692-w)
Supplement: Supplementary file 8 — Supplementary Code 1 [file 41467_2026_70692_MOESM8_ESM.zip › Supplementary Code 1/Walters et al. - Executable code.m]

%Import Dataset%
BirdTDS = taxaSetFromFile('Bird_TDS2.csv','BirdCladeNames.csv',1200);
NewBirdTDS = HarmonicNumber(BirdTDS,5);
BirdSS = NewBirdTDS.theoMorph(1,2,500,0.2);
NewBirdTDS.PlotNames(1,2,7)
BirdSS2 = NewBirdTDS.theoMorph(1,2,500,0);


%Performace Surface Construction%

%Creation of Aspect Ratio Landscape (AR)
Birdls = AspectRatioLandscape(BirdSS,1000);

%Creation of Second Moment of Area Landscape (2MA)
[Birdi1xLS, Birdi1yLS, Birdi2xLS, Birdi2yLS, Birdi2zLS] = MoALandscape(BirdSS,1000);

%Creation of Pitch Agility Landscape (PA)
BirdPA = AgilityLandscape(BirdSS,1000);


%Optimality Surface Construction%

%Pareto Optimality of Aspect Ratio and Second Moment of Area
POLBird = ParetoLandscape([Birdls,Birdi2yLS],[1 1]);

%Pareto Optimality of Aspect Ratio and Pitch Agility
POLBird2 = ParetoLandscape([Birdls,BirdPA],[1 1]);

%Pareto Optimality of Second Moment of Area and Pitch Agility
POLBird3 = ParetoLandscape([Birdi2yLS,BirdPA],[1 1]);

%Three Trait Pareto Surface
P = ParetoND(horzcat(Birdls.zvec,Birdi2yLS.zvec,BirdPA.zvec),[1 1 0]);
R = P.RankRatio();


%Pylomorphospace%

load('NewTDSPhylo.mat')

%harmonic Array for use in R
GenerateHarmonicArray(NewTDSPhylo,'BirdPhyloArray.csv')

%Generate Phylomorphospace
BirdPhylo = Phylo(NewTDSPhylo,"BirdEdges.csv","BirdTipLabels.csv");
Phylomorphospace(BirdPhylo,NewTDSPhylo,"BirdAncestors.csv",1,2)


%Plot Generation%

%Plot Shapespace
BirdSS = NewBirdTDS.theoMorph(1,2,500,0.2);

%Plot AR Surface
figure
set(gcf,'defaultAxesDataAspectRatioMode','manual');
set(gcf,'defaultAxesDataAspectRatio',[1 1 1]);
Birdls.heatMap(1.0,20)
hold on
plot(NewBirdTDS.scores(:,1), NewBirdTDS.scores(:,2), 'k.' ,'MarkerSize',10)
hold off 

%Plot 2MA Surface
figure
set(gcf,'defaultAxesDataAspectRatioMode','manual');
set(gcf,'defaultAxesDataAspectRatio',[1 1 1]);
Birdi2yLS.heatMap(1.0,20)
hold on
plot(NewBirdTDS.scores(:,1), NewBirdTDS.scores(:,2), 'k.' ,'MarkerSize',10)
hold off

%Plot PA Surface
figure
set(gcf,'defaultAxesDataAspectRatioMode','manual');
set(gcf,'defaultAxesDataAspectRatio',[1 1 1]);
BirdPA.heatMap(1.0,20)
hold on
plot(NewBirdTDS.scores(:,1), NewBirdTDS.scores(:,2), 'k.' ,'MarkerSize',10)
hold off 

%Plot AR/2MA Pareto Surface
figure
set(gcf,'defaultAxesDataAspectRatioMode','manual');
set(gcf,'defaultAxesDataAspectRatio',[1 1 1]);
POLBird.heatMap(0.6,20)
hold on
plot(NewBirdTDS.scores(:,1), NewBirdTDS.scores(:,2), 'k.' ,'MarkerSize',10)
hold off 

%Plot AR/PA Pareto Surface
figure
set(gcf,'defaultAxesDataAspectRatioMode','manual');
set(gcf,'defaultAxesDataAspectRatio',[1 1 1]);
POLBird2.heatMap(0.6,20)
hold on
plot(NewBirdTDS.scores(:,1), NewBirdTDS.scores(:,2), 'k.' ,'MarkerSize',10)
hold off 

%Plot 2MA/PA Pareto Surface
figure
set(gcf,'defaultAxesDataAspectRatioMode','manual');
set(gcf,'defaultAxesDataAspectRatio',[1 1 1]);
POLBird3.heatMap(0.6,20)
hold on
plot(NewBirdTDS.scores(:,1), NewBirdTDS.scores(:,2), 'k.' ,'MarkerSize',10)
hold off 

%Plot AR/2MA/PA Pareto Surface
figure
set(gcf,'defaultAxesDataAspectRatioMode','manual');
set(gcf,'defaultAxesDataAspectRatio',[1 1 1]);
POL{4} = landscape(Birdls.xgrid,Birdls.ygrid,Birdls.grid(R));
POL{4}.heatMap(0.6,20);
plot(NewBirdTDS.scores(:,1), NewBirdTDS.scores(:,2), 'k.' ,'MarkerSize',10)
hold off 

%Plot of Theoretical Shapes with Taxa as Dots
figure
set(gcf,'defaultAxesDataAspectRatioMode','manual');
set(gcf,'defaultAxesDataAspectRatio',[1 1 1]);
BirdSS.plotGrid
plot(NewBirdTDS.scores(:,1), NewBirdTDS.scores(:,2), 'o' ,'MarkerSize',3, 'MarkerEdgeColor',"k", "MarkerFaceColor","#D0D3D4")
hold off 

%Heatmap Distributipon of Taxa
DL = DensityLandscape(BirdSS2,false);
figure
set(gcf,'defaultAxesDataAspectRatioMode','manual');
set(gcf,'defaultAxesDataAspectRatio',[1 1 1]);
DL.heatMap(1.0,10)
hold off 

%Plot Phylomorphospace over Theoretical Shapes
figure
set(gcf,'defaultAxesDataAspectRatioMode','manual');
set(gcf,'defaultAxesDataAspectRatio',[1 1 1]);
BirdSS.plotGrid
hold on
Phylomorphospace(BirdPhylo,NewTDSPhylo,"BirdAncestors.csv",1,2)
hold off

%Shapespace with Highlighted Flight Style Groups
MarSoar=taxaSetFromFile('MarSoar.csv','Flight_Styles_Names.csv',1200);
AerPred=taxaSetFromFile('AerPred.csv','Flight_Styles_Names.csv',1200);
ThermSoar=taxaSetFromFile('ThermSoar.csv','Flight_Styles_Names.csv',1200);
Dive=taxaSetFromFile('Dive.csv','Flight_Styles_Names.csv',1200);
Hover=taxaSetFromFile('Hover.csv','Flight_Styles_Names.csv',1200);
Migrate=taxaSetFromFile('Migrate.csv','Flight_Styles_Names.csv',1200);
BurstFlap=taxaSetFromFile('BurstFlap.csv','Flight_Styles_Names.csv',1200);
MarSoarScores = zeros(MarSoar.num, 4*NewBirdTDS.nHarm - 3);
for i=1:MarSoar.num
MarSoarHR = MarSoar.taxa(i).harmRow(NewBirdTDS.nHarm);
MarSoarScores(i,:) = (MarSoarHR - NewBirdTDS.mu)* NewBirdTDS.coeff;
end
AerpredScores = zeros(AerPred.num, 4*NewBirdTDS.nHarm - 3);
for i=1:AerPred.num
AerPredHR = AerPred.taxa(i).harmRow(NewBirdTDS.nHarm);
AerPredScores(i,:) = (AerPredHR - NewBirdTDS.mu)* NewBirdTDS.coeff;
end
ThermSoarScores = zeros(ThermSoar.num, 4*NewBirdTDS.nHarm - 3);
for i=1:ThermSoar.num
ThermSoarHR = ThermSoar.taxa(i).harmRow(NewBirdTDS.nHarm);
ThermSoarScores(i,:) = (ThermSoarHR - NewBirdTDS.mu)* NewBirdTDS.coeff;
end
DiveScores = zeros(Dive.num, 4*NewBirdTDS.nHarm - 3);
for i=1:Dive.num
DiveHR = Dive.taxa(i).harmRow(NewBirdTDS.nHarm);
DiveScores(i,:) = (DiveHR - NewBirdTDS.mu)* NewBirdTDS.coeff;
end
HoverScores = zeros(Hover.num, 4*NewBirdTDS.nHarm - 3);
for i=1:Hover.num
HoverHR = Hover.taxa(i).harmRow(NewBirdTDS.nHarm);
HoverScores(i,:) = (HoverHR - NewBirdTDS.mu)* NewBirdTDS.coeff;
end
MigrateScores = zeros(Migrate.num, 4*NewBirdTDS.nHarm - 3);
for i=1:Migrate.num
MigrateHR = Migrate.taxa(i).harmRow(NewBirdTDS.nHarm);
MigrateScores(i,:) = (MigrateHR - NewBirdTDS.mu)* NewBirdTDS.coeff;
end
BurstFlapScores = zeros(BurstFlap.num, 4*NewBirdTDS.nHarm - 3);
for i=1:BurstFlap.num
BurstFlapHR = BurstFlap.taxa(i).harmRow(NewBirdTDS.nHarm);
BurstFlapScores(i,:) = (BurstFlapHR - NewBirdTDS.mu)* NewBirdTDS.coeff;
end
MarSoarHull=convhull(MarSoarScores(:,1), MarSoarScores(:,2));
AerPredHull=convhull(AerPredScores(:,1), AerPredScores(:,2));
ThermSoarHull=convhull(ThermSoarScores(:,1), ThermSoarScores(:,2));
DiveHull=convhull(DiveScores(:,1), DiveScores(:,2));
HoverHull=convhull(HoverScores(:,1), HoverScores(:,2));
MigrateHull=convhull(MigrateScores(:,1), MigrateScores(:,2));
BurstFlapHull=convhull(BurstFlapScores(:,1), BurstFlapScores(:,2));
x1=[-0.295791550929467 -0.227087818347029 -0.115535121501192 -0.127605690684894 -0.177766918667905 -0.230389296861334 -0.295791550929467];
y1=[0.0204146797385349 0.0201124333668345 0.0398477076372577 0.0477039859337003 0.0734114642799888 0.0521115444024958 0.0204146797385349];
c1=[0 0.4470588235294118 0.6980392156862745];
x2=[-0.235052266199799 -0.201163035786317 -0.168801454020353 0.0166250544424846 0.183371508347810 0.207266500004979 0.197389591398971 0.166720933090335 0.132709840578489 -0.0134784116414915 -0.186442142654238 -0.235052266199799];
y2=[0.0253760123852454 -0.0904700762729608 -0.124767929627413 -0.203173763202518 -0.101118491868004 0.0441110733966355 0.0607173208234021 0.0794731673779797 0.0841709902032238 0.0912472781452371 0.0768948679300841 0.0253760123852454];
c2=[0.9019607843137255 0.6235294117647059 0];
x3=[-0.101040688822821 -0.0221382443147263 0.134684382507180 -0.0459994379321456 -0.0856234956375458 -0.141971003531048 -0.149411722782966 -0.109907233328569 -0.101040688822821];
y3=[-0.330862647385611 -0.388201380132472 -0.00860068280480158 0.101226876412539 0.0302505642902236 -0.0950222742907954 -0.152296580548213 -0.298689315225896 -0.330862647385611];
c3=[0.32941176470588235 0.7058823529411765 0.9137254901960784];
x4=[-0.220183720406239 -0.122428608582387 -0.0455853097152970 0.0428835173846573 -0.0757217531812960 -0.220183720406239];
y4=[0.0243952161770512 -0.0376345192763710 -0.0223444030934123 0.00997347143864988 0.0691769252975046 0.0243952161770512];
c4=[0 0.6196078431372549 0.45098039215686275];
x5=[-0.0855874854065411 -0.0645338810131221 -0.0730324257675331 -0.0818446831412050 -0.159798026190033 -0.196528700643805 -0.146854939481966 -0.0855874854065411];
y5=[0.0469283907125693 0.0562006121900986 0.0712329614982713 0.0789132715122318 0.0494541507637018 0.0333233152659224 0.0282991373125519 0.0469283907125693];
c5=[0.9411764705882353 0.8941176470588236 0.25882352941176473];
x6=[0.0109429470397493 -0.0472126600737939 -0.197810142594350 -0.229134410691881 -0.230889669326073 -0.187336415027975 -0.0253922364139170 0.0109429470397493];
y6=[-0.0285535477319348 0.0397810661398448 0.109584612182875 0.0855405766401915 0.00712083623346753 -0.0549539362037883 -0.0901665494710161 -0.0285535477319348];
c6=[0.8352941176470589 0.3686274509803922 0];
x7=[0.180756359932290 0.106491241531854 0.0436730214648906 0.0545551451902283 0.153566034001284 0.244106392759297 0.180756359932290];
y7=[0.0900034268986553 0.0939657008582013 0.0502438784463928 -0.0804447461314272 -0.171763183488478 0.0207686386120655 0.0900034268986553];
c7=[0.8 0.4745098039215686 0.6549019607843137];
figure
set(gcf,'defaultAxesDataAspectRatioMode','manual');
set(gcf,'defaultAxesDataAspectRatio',[1 1 1]);
BirdSS.plotGrid()
hold on
plot(NewBirdTDS.scores(:,1), NewBirdTDS.scores(:,2), 'o' ,'MarkerSize',3, 'MarkerEdgeColor',"#D0D3D4", "MarkerFaceColor","#D0D3D4")
plot(AerPredScores(:,1),AerPredScores(:,2), 'o' ,'MarkerSize',6,'MarkerEdgeColor',"#000000",'MarkerFaceColor',"#e69f00")
fill(x2,y2,c2,FaceAlpha=0.2)
plot(AerPredScores(AerPredHull,1),AerPredScores(AerPredHull,2),'Color',"#e69f00")
plot(ThermSoarScores(:,1),ThermSoarScores(:,2), 'o' ,'MarkerSize',6,'MarkerEdgeColor',"#000000",'MarkerFaceColor',"#54b4e9")
fill(x3,y3,c3,FaceAlpha=0.2)
plot(ThermSoarScores(ThermSoarHull,1),ThermSoarScores(ThermSoarHull,2),'Color',"#54b4e9")
plot(BurstFlapScores(:,1),BurstFlapScores(:,2), 'o' ,'MarkerSize',6,'MarkerEdgeColor',"#000000",'MarkerFaceColor',"#cc79a7")
fill(x7,y7,c7,FaceAlpha=0.2)
plot(BurstFlapScores(BurstFlapHull,1),BurstFlapScores(BurstFlapHull,2),'Color',"#cc79a7")
plot(MigrateScores(:,1),MigrateScores(:,2), 'o' ,'MarkerSize',6,'MarkerEdgeColor',"#000000",'MarkerFaceColor',"#d55e00")
fill(x6,y6,c6,FaceAlpha=0.2)
plot(MigrateScores(MigrateHull,1),MigrateScores(MigrateHull,2),'Color',"#d55e00")
plot(DiveScores(:,1),DiveScores(:,2), 'o' ,'MarkerSize',6,'MarkerEdgeColor',"#000000",'MarkerFaceColor',"#009e73")
fill(x4,y4,c4,FaceAlpha=0.2)
plot(DiveScores(DiveHull,1),DiveScores(DiveHull,2),'Color',"#009e73")
plot(MarSoarScores(:,1),MarSoarScores(:,2), 'o' ,'MarkerSize',6,'MarkerEdgeColor',"#000000",'MarkerFaceColor',"#0072b2")
fill(x1,y1,c1,FaceAlpha=0.2)
plot(MarSoarScores(MarSoarHull,1),MarSoarScores(MarSoarHull,2),'Color',"#0072b2")
plot(HoverScores(:,1),HoverScores(:,2), 'o' ,'MarkerSize',6,'MarkerEdgeColor',"#000000",'MarkerFaceColor',"#f0e442")
fill(x5,y5,c5,FaceAlpha=0.2)
plot(HoverScores(HoverHull,1),HoverScores(HoverHull,2),'Color',"#f0e442")
