# Supplementary material for: Theoretical morphospace reveals mixed optimisation of the avian wing planform for flight style
Source: Nat Commun. 2026 Mar 31;17:3902. doi: 10.1038/s41467-026-70692-w (PMC13128903; doi:10.1038/s41467-026-70692-w)
Supplement: Supplementary file 8 — Supplementary Code 1 [file 41467_2026_70692_MOESM8_ESM.zip › Supplementary Code 1/Walters et al. - PhyloTree.R]

setwd("C:/Users/oz22244/OneDrive - University of Bristol/Documents/1. PhD Vertebrate Wing Evolution/2. Project - Recreation fo Rayner Dataset Using Morphospace/Bird trees")
library(ape)  # Remove Taxa
library(phangorn)  # Add taxa
library(paleotree)  # Tree Calibration
library(geoscale)   # plot tree
library(strap)      # plot tree
library(geomorph)
library(phytools)
BirdTree=read.nexus("SubsetfromBirdtree.nex")

BirdConsensusTree=consensus.edges(BirdTree,method="least.squares") 

plot(BirdConsensusTree,cex = 0.2)

write.tree(BirdConsensusTree,file="Consensus_Tree_After_Hackett_Backbone.tre")


LoadHarmonicArray=function(filename){
  Array2D=read.csv(file=filename,header=FALSE)
  nRow=dim(Array2D)[1]
  nTaxa=dim(Array2D)[2]
  nTaxa=nTaxa/2
  Array3D=array(data=NA,c(nRow,2,nTaxa))
  for (i in 1:nTaxa){
    for (j in 1:nRow){
      Array3D[j,1,i]=Array2D[j,i*2 - 1]
      Array3D[j,2,i]=Array2D[j,i*2]
    }
  }
  return(Array3D)
}
 
Array=LoadHarmonicArray("BirdPhyloArray.csv")
phy=read.tree("Consensus_Tree_After_Hackett_Backbone.tre")
labels=unlist(read.csv("BirdGroupData.csv",header=F))

#Calculate Phylogenetic Signal
dimnames(Array)[[3]]=labels
physignal(Array, phy, iter= 999, seed = NULL, print.progress = TRUE)


write.csv(phy$tip.label,"BirdTipLabels.csv")
write.csv(phy$edge,"BirdEdges.csv")


Extant=gm.prcomp(Array,phy)
plot(Extant,phylo=T)
write.csv(Extant$ancestors, "BirdAncestors.csv")
